# Supplementary material for: The increasing prevalence of myopia in junior high school students in the Haidian District of Beijing, China: a 10-year population-based survey
Source: BMC Ophthalmol. 2017 Jun 12;17:88. doi: 10.1186/s12886-017-0483-6 (PMC5468969; doi:10.1186/s12886-017-0483-6)
Supplement: Additional file 1: — The file attached includes the raw data of the refractive status of all individual in the present study, which from 2006 to 2015 in the junior high school in the Haidian District of Beijing, China. In each tab page, the patent ID of the students were recorded by number; the gender was recorded by male (M = 1) or female (F = 2); the refractive status of the right eye (OD), left eye (OS), and the worse eye were also recorded by diopter. At the end of each tab page, the mean, standard deviation (SD), and median of the refractive status of all individual in each year were also calculated. (XLSX 2605 kb) [file 12886_2017_483_MOESM1_ESM.xlsx]

## Sheet: 2006
Refractive status of all the paticipants (2006)
Patient ID	Gender		Refractive status
	M=1	F=2	OD	OS	Worse eye
1	1		-0.25	0	-0.25
2	1		-3.5	-5.5	-5.5
3		2	-8.5	-8.5	-8.5
4	1		-0.25	-0.25	-0.25
5	1		-1.75	-1.75	-1.75
6		2	0.25	0.25	0.25
7		2	-1.75	-1.75	-1.75
8	1		-5.75	-5.5	-5.75
9	1		-2.5	-5.25	-5.25
10	1		-0.25	0	-0.25
11		2	-0.25	0	-0.25
12	1		-1.5	-0.75	-1.5
13		2	0	0	0
14	1		0.25	0.25	0.25
15	1		-3.75	-3.25	-3.75
16		2	-1	-1.75	-1.75
17		2	-0.25	0	-0.25
18	1		-2.25	-1.5	-2.25
19	1		-9.25	-8.5	-9.25
20		2	-5.25	-5.75	-5.75
21		2	-0.25	0	-0.25
22	1		-0.25	-0.25	-0.25
23	1		-4.5	-4.5	-4.5
24	1		0	0	0
25	1		-4.25	-4	-4.25
26		2	0.25	-0.25	-0.25
27		2	-2.75	-2.75	-2.75
28	1		-5.25	-5.75	-5.75
29	1		-3.5	-4.75	-4.75
30	1		-3.75	-4.75	-4.75
31		2	0	0	0
32	1		-2	-2.5	-2.5
33		2	0	-0.25	-0.25
34		2	-3	-3.25	-3.25
35		2	-4.25	-5.5	-5.5
36	1		-1.5	-1.75	-1.75
37		2	-1.5	-1.25	-1.5
38	1		-3.5	-5.75	-5.75
39		2	-0.5	-0.25	-0.5
40		2	-0.5	-0.25	-0.5
41	1		-1.75	-2.5	-2.5
42	1		-2.75	-4.25	-4.25
43		2	-2.5	-2.5	-2.5
44		2	0	-0.25	-0.25
45		2	-0.25	0	-0.25
46		2	0	-0.25	-0.25
47		2	0	-0.25	-0.25
48	1		-4.25	-5.5	-5.5
49		2	-5.5	-5.75	-5.75
50		2	-1.75	-1.25	-1.75
51		2	-0.25	0	-0.25
52	1		-2.25	-2.75	-2.75
53		2	-0.25	0	-0.25
54	1		-0.25	-0.25	-0.25
55		2	-0.25	-0.25	-0.25
56		2	-0.25	-0.25	-0.25
57		2	-9.75	-9.25	-9.75
58		2	-2.5	-1.75	-2.5
59	1		-5	-5.25	-5.25
60	1		-0.25	0	-0.25
61		2	-0.25	-0.25	-0.25
62		2	-1.25	-2.25	-2.25
63	1		-4.75	-3.5	-4.75
64		2	2.25	1.25	1.25
65		2	-3.5	-3.25	-3.5
66		2	-5.5	-4.25	-5.5
67		2	-2.5	-1.75	-2.5
68	1		-5.25	-5.5	-5.5
69	1		-5.5	-5.5	-5.5
70	1		-5.75	-5.5	-5.75
71	1		-2.5	-1.75	-2.5
72	1		-0.25	-0.25	-0.25
73	1		-2.75	-2.75	-2.75
74		2	-1.25	-2.75	-2.75
75		2	-1.75	-1.75	-1.75
76		2	-0.25	-0.25	-0.25
77		2	-5.25	-5.25	-5.25
78	1		-0.25	-0.25	-0.25
79		2	-1.5	-1.75	-1.75
80		2	-4.25	-4.75	-4.75
81		2	-5.5	-5	-5.5
82	1		0	-0.25	-0.25
83		2	-0.25	-0.25	-0.25
84		2	-9.75	-9.75	-9.75
85		2	-0.25	-0.5	-0.5
86		2	-0.25	0	-0.25
87		2	-5.5	-5.75	-5.75
88		2	-1.5	-2.75	-2.75
89	1		-2.75	-2.75	-2.75
90		2	-2.25	-0.75	-2.25
91		2	-1.25	-1.25	-1.25
92	1		0.25	-0.5	-0.5
93	1		-5.25	-5.25	-5.25
94	1		-0.25	0	-0.25
95	1		-1.5	-1.75	-1.75
96	1		0.25	0.25	0.25
97		2	-5.75	-7.5	-7.5
98		2	-2.25	-4.75	-4.75
99		2	0	-0.25	-0.25
100		2	-1.5	-1.75	-1.75
101	1		-0.5	-1	-1
102		2	-9.25	-7.25	-9.25
103	1		-2.25	-2	-2.25
104		2	-1.75	-0.5	-1.75
105		2	-0.5	-0.25	-0.5
106	1		-0.25	-0.25	-0.25
107	1		-5.5	-5.25	-5.5
108		2	-5.75	-3	-5.75
109		2	-7.75	-8	-8
110	1		-7.5	-9	-9
111	1		-0.25	0	-0.25
112	1		-3.75	-6	-6
113		2	-4.75	-3.5	-4.75
114		2	-4.5	-4.5	-4.5
115		2	-0.25	-0.25	-0.25
116		2	-3.25	-5.75	-5.75
117	1		-0.25	-0.25	-0.25
118		2	-2.75	-2.75	-2.75
119		2	-0.25	0	-0.25
120		2	-3.5	-5.5	-5.5
121		2	-1.5	-1.5	-1.5
122		2	-0.25	-0.25	-0.25
123	1		-0.25	-0.25	-0.25
124		2	-3.75	-5.25	-5.25
125	1		-2	-2.5	-2.5
126	1		-2.5	-2.5	-2.5
127	1		-0.75	-1	-1
128	1		0	-0.25	-0.25
129		2	0.25	-0.25	-0.25
130	1		-4	-5	-5
131		2	-2	-1.25	-2
132		2	-4.5	-5.75	-5.75
133	1		-0.75	-2.25	-2.25
134	1		-2	-2.5	-2.5
135		2	-9.25	-10.75	-10.75
136		2	-2.5	-2.25	-2.5
137	1		-2.5	-1.75	-2.5
138		2	-1.5	-2.5	-2.5
139	1		-0.25	-0.25	-0.25
140		2	-4.5	-5.25	-5.25
141		2	-5.75	-3.5	-5.75
142		2	-1.75	-2.5	-2.5
143	1		-1.75	-2.75	-2.75
144		2	-0.25	0	-0.25
145		2	-2.25	-2	-2.25
146	1		-2.25	-2.75	-2.75
147	1		-0.25	-0.5	-0.5
148	1		-0.25	0	-0.25
149	1		-1.25	-2.5	-2.5
150		2	-1	-2.75	-2.75
151	1		-1.75	-1.25	-1.75
152		2	-1.75	-1.75	-1.75
153		2	-0.25	0.25	-0.25
154		2	0.25	0.25	0.25
155	1		-0.25	0	-0.25
156	1		-2	-1.25	-2
157		2	0.25	-0.25	-0.25
158	1		-1.75	-1.75	-1.75
159	1		-1	-2.25	-2.25
160		2	-0.25	0	-0.25
161	1		-2.75	-2.5	-2.75
162	1		-0.25	0	-0.25
163		2	-0.25	0	-0.25
164	1		-0.25	0	-0.25
165		2	-2	-2.75	-2.75
166	1		-4.5	-5.5	-5.5
167		2	-1.75	-2	-2
168		2	-2	-2.75	-2.75
169		2	-9.25	-8.25	-9.25
170		2	-1.75	-2	-2
171		2	-5.75	-4.25	-5.75
172	1		-0.75	-2	-2
173		2	-2.75	-2	-2.75
174	1		-0.25	-0.25	-0.25
175		2	-6	-6.25	-6.25
176	1		-2.5	-1.75	-2.5
177	1		-2.75	-2.5	-2.75
178	1		0	0	0
179	1		-2.75	-1	-2.75
180	1		-2.25	-2.5	-2.5
181		2	-2.25	-1.5	-2.25
182	1		-1.5	-1.5	-1.5
183	1		-0.75	-2.75	-2.75
184	1		-2.75	-1.75	-2.75
185	1		-3.75	-5.75	-5.75
186	1		-1.75	-2	-2
187	1		-1.25	-2.25	-2.25
188	1		-0.25	-0.25	-0.25
189		2	-2.5	-2	-2.5
190		2	-4.25	-5.75	-5.75
191	1		-1.75	-1.5	-1.75
192		2	-0.25	-0.25	-0.25
193		2	-1.75	-2.75	-2.75
194	1		-1.75	-2	-2
195		2	-2	-1.75	-2
196		2	-2	-2	-2
197		2	-3.5	-5.5	-5.5
198	1		-2.5	-1.75	-2.5
199		2	-0.25	-0.25	-0.25
200	1		-0.25	-0.25	-0.25
201	1		-2.75	-2	-2.75
202		2	0.25	0	0
203		2	-2.5	-0.5	-2.5
204		2	-0.25	-0.25	-0.25
205		2	-2	-2.25	-2.25
206		2	-1.5	-1.75	-1.75
207		2	-0.25	-0.25	-0.25
208		2	-3.25	-4.25	-4.25
209		2	-11.75	-11.25	-11.75
210	1		-1.25	-2.25	-2.25
211		2	-5.5	-4.5	-5.5
212		2	-5	-5.5	-5.5
213		2	-5.25	-5.25	-5.25
214	1		-2.75	-2.25	-2.75
215	1		-1.75	-1.5	-1.75
216		2	-0.75	-2.75	-2.75
217		2	0.25	0	0
218	1		0	-0.25	-0.25
219	1		-1.75	-2.75	-2.75
220	1		-0.25	-0.25	-0.25
221	1		-0.25	0	-0.25
222	1		0.25	0	0
223		2	0	-0.25	-0.25
224		2	-1.25	-1.25	-1.25
225		2	-5.25	-5.5	-5.5
226		2	-0.25	0	-0.25
227	1		-2	-0.75	-2
228		2	-1.75	-1.75	-1.75
229		2	-2.75	-2.25	-2.75
230	1		-0.25	0	-0.25
231		2	-0.25	-0.25	-0.25
232		2	-5.5	-4.25	-5.5
233	1		-5.25	-5.75	-5.75
234	1		-0.25	0	-0.25
235	1		-2.25	-1.5	-2.25
236	1		-2.75	-2.5	-2.75
237		2	-4.5	-4.5	-4.5
238		2	-1.75	-2.5	-2.5
239		2	-2.75	-2.25	-2.75
240		2	-3.25	-5.5	-5.5
241		2	-0.25	-0.25	-0.25
242	1		0	-0.25	-0.25
243	1		-1.5	-1.75	-1.75
244		2	-5.75	-5.5	-5.75
245		2	0	0	0
246		2	-0.25	0	-0.25
247		2	-1.25	-2.25	-2.25
248		2	0	0.25	0
249		2	0	-0.5	-0.5
250		2	-1.25	-2.25	-2.25
251		2	-0.25	0	-0.25
252	1		-0.25	-0.25	-0.25
253		2	-2	-2.75	-2.75
254		2	-4.5	-2.75	-4.5
255	1		-2.25	-2.75	-2.75
256		2	-0.25	-0.25	-0.25
257	1		-5.5	-4.25	-5.5
258		2	0.25	0.25	0.25
259	1		-2.75	-2.75	-2.75
260		2	0.25	-0.25	-0.25
261	1		-0.75	-0.75	-0.75
262		2	-2.25	-2.75	-2.75
263		2	-5.75	-5	-5.75
264		2	-1.75	-1.75	-1.75
265		2	0	0.25	0
266		2	-3.75	-5	-5
267		2	-2	-3	-3
268	1		-0.5	-0.5	-0.5
269	1		-0.25	-0.25	-0.25
270		2	-5.75	-4.25	-5.75
271		2	-4	-4.5	-4.5
272		2	-0.25	-0.25	-0.25
273		2	-5.75	-5.5	-5.75
274		2	-8	-8.75	-8.75
275		2	-0.25	0	-0.25
276	1		-0.25	0	-0.25
277		2	0	-0.25	-0.25
278	1		0	-0.25	-0.25
279		2	-2.25	-0.5	-2.25
280		2	-0.25	0	-0.25
281		2	-0.25	-0.25	-0.25
282	1		-2.5	-2.75	-2.75
283	1		-2.5	-2.75	-2.75
284	1		0.25	-0.5	-0.5
285		2	-5.75	-5.5	-5.75
286	1		-2.25	-2.75	-2.75
287	1		-5.75	-5.25	-5.75
288	1		-0.25	0	-0.25
289		2	-0.25	-0.25	-0.25
290		2	-0.25	0	-0.25
291	1		-0.25	-0.25	-0.25
292		2	-1.75	-2.25	-2.25
293		2	-2.25	-2.75	-2.75
294		2	-2	-2.25	-2.25
295	1		-2.5	-2.25	-2.5
296	1		-1.25	-2.75	-2.75
297		2	-3.5	-5.5	-5.5
298		2	-1.25	-2.25	-2.25
299		2	-2.25	-1.75	-2.25
300		2	-0.25	0	-0.25
301	1		-2.25	-2.25	-2.25
302		2	-2	-2.25	-2.25
303	1		-2.5	-2.75	-2.75
304		2	-3.5	-5.5	-5.5
305	1		-2.75	-2.75	-2.75
306		2	0	-0.25	-0.25
307		2	-0.25	-0.25	-0.25
308	1		-1.5	-1.75	-1.75
309		2	0	0	0
310		2	-0.25	0	-0.25
311	1		-1.5	-1.75	-1.75
312	1		0.25	-0.5	-0.5
313		2	-1.75	-1.75	-1.75
314	1		-3	-5.5	-5.5
315		2	-0.25	-0.25	-0.25
316		2	0	-0.25	-0.25
317	1		0	-0.25	-0.25
318		2	0.25	0.25	0.25
319		2	-2.25	-1.75	-2.25
320		2	0.25	0	0
321		2	-5.5	-5.5	-5.5
322	1		0	-0.25	-0.25
323	1		-2.25	-2.5	-2.5
324	1		-0.25	-0.25	-0.25
325	1		-2.5	-2.75	-2.75
326		2	0	-0.25	-0.25
327		2	-8.25	-9.5	-9.5
328		2	-1.5	-0.75	-1.5
329	1		-3.5	-4.25	-4.25
330		2	0	0	0
331		2	-1.5	-2.25	-2.25
332	1		-0.25	-0.25	-0.25
333		2	-1	-3	-3
334		2	-1.5	-2.25	-2.25
335		2	-5.75	-3.75	-5.75
336		2	-0.5	-0.5	-0.5
337	1		0.25	0.25	0.25
338		2	-1.75	-2.25	-2.25
339		2	-0.5	-0.25	-0.5
340		2	0	-0.25	-0.25
341	1		-4.5	-5	-5
342	1		0	0	0
343	1		-0.25	-0.25	-0.25
344	1		-2.75	-2.25	-2.75
345		2	-0.25	-0.25	-0.25
346		2	-0.25	0	-0.25
347		2	0	0	0
348	1		-1.75	-2.75	-2.75
349	1		0	-0.25	-0.25
350		2	-0.25	-0.25	-0.25
351	1		0	-0.25	-0.25
352		2	0	-0.25	-0.25
353		2	-0.25	-0.5	-0.5
354	1		-8.75	-10.25	-10.25
355		2	-0.25	-0.25	-0.25
356	1		-8.25	-8.25	-8.25
357	1		-0.25	-0.25	-0.25
358	1		-2.25	-2.75	-2.75
359		2	-4.5	-3.75	-4.5
360	1		-2.5	-2.75	-2.75
361		2	-0.25	-0.25	-0.25
362		2	-0.25	0	-0.25
363	1		-8.75	-8.5	-8.75
364		2	-4	-4.25	-4.25
365	1		-0.25	0	-0.25
366		2	-0.25	0	-0.25
367		2	-3	-2	-3
368	1		0.25	0.25	0.25
369		2	-0.25	0	-0.25
370	1		-0.25	-0.25	-0.25
371	1		0	0	0
372	1		-0.25	-0.5	-0.5
373	1		-1.75	-2.75	-2.75
374		2	-5	-5.5	-5.5
375	1		-0.25	-0.25	-0.25
376	1		-0.25	-0.25	-0.25
377		2	-5.75	-4.5	-5.75
378		2	0	-0.25	-0.25
379		2	0.25	0.25	0.25
380	1		-0.25	-0.25	-0.25
381	1		-0.25	-0.25	-0.25
382		2	-2.75	-2.75	-2.75
383		2	-9.75	-7.25	-9.75
384		2	-2.25	-1.75	-2.25
385		2	0	0	0
386		2	-1.75	-1.75	-1.75
387		2	-4.75	-5.25	-5.25
388		2	0.25	0.25	0.25
389		2	-7.25	-10	-10
390	1		0	0	0
391	1		-4.75	-5.75	-5.75
392		2	-0.5	0	-0.5
393		2	-4.75	-5.25	-5.25
394	1		-2.75	-2.25	-2.75
395	1		-4.5	-4.75	-4.75
396		2	0	-0.25	-0.25
397	1		-2.25	-1	-2.25
398	1		-1.5	-2.75	-2.75
399		2	-1.5	-2.25	-2.25
400		2	-1.5	-0.75	-1.5
401	1		-4.25	-5	-5
402		2	-4.5	-5.5	-5.5
403		2	-3.75	-3	-3.75
404	1		-4.75	-4.25	-4.75
405	1		-0.25	-0.5	-0.5
406		2	-2.75	-2.75	-2.75
407	1		-5.5	-5.5	-5.5
408	1		0	-0.25	-0.25
409	1		-3	-5.5	-5.5
410		2	-0.25	-0.25	-0.25
411	1		-0.25	-0.25	-0.25
412	1		-3.5	-5.25	-5.25
413		2	-1.75	-2.25	-2.25
414		2	-0.25	-0.25	-0.25
415		2	-4.5	-4.5	-4.5
416	1		-4.5	-3	-4.5
417		2	-1.75	-2	-2
418	1		0.25	-0.25	-0.25
419		2	-3.75	-5.5	-5.5
420		2	-0.25	0	-0.25
421		2	-4.5	-5.5	-5.5
422		2	-5.25	-4.75	-5.25
423	1		-0.25	0.25	-0.25
424		2	-4.25	-4.25	-4.25
425	1		-0.25	-0.25	-0.25
426	1		-2	-1.75	-2
427		2	-5.25	-6	-6
428	1		-2.5	-2.25	-2.5
429	1		-9.75	-11	-11
430		2	-0.25	-0.5	-0.5
431	1		-5	-5.25	-5.25
432	1		-3	-5.75	-5.75
433	1		-1.5	-2.5	-2.5
434	1		0	0	0
435		2	0	0	0
436		2	-8.75	-8.5	-8.75
437		2	-5	-4.5	-5
438		2	-1.75	-1.5	-1.75
439		2	-0.25	-0.25	-0.25
440	1		-1.75	-1.75	-1.75
441		2	-0.25	-0.25	-0.25
442		2	-0.25	-0.25	-0.25
443		2	-0.75	-2.75	-2.75
444		2	-0.25	0	-0.25
445		2	-9.5	-9.5	-9.5
446	1		-0.25	0	-0.25
447		2	-3	-4.5	-4.5
448		2	0.25	-0.25	-0.25
449		2	-2	-2.25	-2.25
450		2	-1.5	-1.75	-1.75
451		2	-5.5	-5.25	-5.5
452		2	-4.25	-4.5	-4.5
453	1		-1.75	-2.25	-2.25
454		2	-0.25	-0.25	-0.25
455	1		-0.25	-0.25	-0.25
456		2	0	-0.25	-0.25
457		2	0	-0.25	-0.25
458		2	-1.75	-1.75	-1.75
459		2	-2.25	-2.75	-2.75
460		2	-3.75	-5.5	-5.5
461		2	-1.25	-2.25	-2.25
462		2	-5.75	-3.75	-5.75
463	1		-0.25	0	-0.25
464	1		-5	-4.75	-5
465	1		-0.5	-0.5	-0.5
466		2	-0.25	0.25	-0.25
467	1		-1.75	-2.5	-2.5
468		2	-5.75	-5.5	-5.75
469	1		-2.75	-2.75	-2.75
470		2	0.25	-0.25	-0.25
471	1		-0.75	-2.25	-2.25
472	1		-3.5	-4.25	-4.25
473	1		-0.25	0	-0.25
474	1		-0.25	-0.25	-0.25
475	1		-0.25	-0.25	-0.25
476		2	-4.75	-5.25	-5.25
477		2	-2.25	-1.5	-2.25
478		2	-3.25	-5.25	-5.25
479	1		-0.25	-0.5	-0.5
480		2	-2.25	-2.25	-2.25
481		2	-4.25	-5.5	-5.5
482		2	-0.25	-0.25	-0.25
483		2	-0.25	-0.25	-0.25
484	1		-2.25	-1.75	-2.25
485		2	-0.25	-0.25	-0.25
486		2	-2.5	-1.75	-2.5
487		2	0	0	0
488	1		0	0	0
489	1		8.5	7.25	7.25
490	1		-3.5	-4.5	-4.5
491	1		-0.25	0	-0.25
492		2	-0.25	-0.25	-0.25
493		2	-2.25	-2.25	-2.25
494		2	-5.75	-2.25	-5.75
495		2	-2.25	-2.5	-2.5
496		2	0.25	0.25	0.25
497	1		-1.75	-2.5	-2.5
498		2	-0.25	-0.25	-0.25
499	1		-1.75	-1.5	-1.75
500	1		-2.5	-2.5	-2.5
501		2	0	-0.25	-0.25
502		2	-5.5	-4.5	-5.5
503		2	-2.75	-2.75	-2.75
504	1		-1.25	-1	-1.25
505		2	-1.25	-3	-3
506		2	-1	-2.25	-2.25
507		2	-0.25	-0.25	-0.25
508	1		-8.75	-8.5	-8.75
509		2	-3.75	-3.25	-3.75
510	1		-4.75	-5.25	-5.25
511		2	0	-0.25	-0.25
512	1		-3.75	-5.75	-5.75
513	1		-2.5	-1.75	-2.5
514	1		-0.5	-0.5	-0.5
515	1		-1.25	-2.25	-2.25
516	1		0	-0.5	-0.5
517	1		-0.25	0	-0.25
518		2	-2.25	-2.25	-2.25
519		2	-2.75	-2	-2.75
520		2	-5.75	-4.75	-5.75
521	1		-0.25	-0.25	-0.25
522		2	-0.25	-0.25	-0.25
523		2	-0.25	-0.25	-0.25
524	1		-2.5	-2.25	-2.5
525	1		-2.75	-1.75	-2.75
526		2	-0.25	-0.25	-0.25
527	1		-4.25	-4.75	-4.75
528	1		-4.25	-5.75	-5.75
529	1		-2.5	-1.25	-2.5
530		2	-5.25	-4.75	-5.25
531		2	-5.25	-5.75	-5.75
532	1		-2.75	-1.5	-2.75
533	1		-0.25	-0.25	-0.25
534		2	-2	-1.75	-2
535		2	0	-0.25	-0.25
536		2	-0.25	0	-0.25
537	1		-0.25	0	-0.25
538	1		-3.5	-3.75	-3.75
539	1		-4.5	-4.25	-4.5
540		2	-0.25	0	-0.25
541	1		-0.25	0	-0.25
542		2	-0.25	0	-0.25
543		2	-1	-1.75	-1.75
544	1		-0.25	0	-0.25
545		2	-2.25	-2.75	-2.75
546	1		-0.25	-0.25	-0.25
547		2	-2	-2.25	-2.25
548	1		-0.25	0	-0.25
549		2	-2.25	-2.75	-2.75
550	1		-3.5	-5.25	-5.25
551		2	-2.25	-3	-3
552	1		-0.25	-0.25	-0.25
553	1		-0.75	-1.5	-1.5
554		2	-2.75	-2.5	-2.75
555		2	0	0	0
556	1		-0.5	-0.5	-0.5
557	1		-0.25	-0.25	-0.25
558	1		-4.25	-5.75	-5.75
559	1		-0.25	-0.5	-0.5
560	1		-2	-2	-2
561		2	0	-0.5	-0.5
562	1		0	-0.25	-0.25
563	1		-2	-1.75	-2
564		2	0	-0.25	-0.25
565		2	-5.25	-4.75	-5.25
566		2	-2	-2	-2
567	1		-0.25	-0.25	-0.25
568		2	-1.75	-2	-2
569		2	-0.25	-0.25	-0.25
570	1		-2	-2.5	-2.5
571	1		-1.5	-1.75	-1.75
572	1		-2.75	-2.25	-2.75
573		2	-0.25	0	-0.25
574		2	-0.25	-0.25	-0.25
575	1		0	0	0
576	1		0.25	-0.25	-0.25
577		2	0	0	0
578	1		-5.75	-5.5	-5.75
579		2	-0.25	-0.25	-0.25
580		2	0	0	0
581		2	-3.5	-4.25	-4.25
582		2	-2.25	-2.75	-2.75
583		2	0	-0.25	-0.25
584	1		-0.25	0	-0.25
585	1		-5.5	-5.75	-5.75
586	1		0.25	0.25	0.25
587		2	0.25	0.25	0.25
588		2	0.25	-0.5	-0.5
589	1		-4.5	-5.5	-5.5
590		2	-4.75	-5.75	-5.75
591		2	0	0	0
592		2	-0.75	-2.25	-2.25
593		2	-5	-3.5	-5
594	1		-0.25	-0.25	-0.25
595	1		-9.75	-7.25	-9.75
596	1		-0.25	-0.25	-0.25
597		2	-4.75	-5.75	-5.75
598		2	-2.75	-2.75	-2.75
599		2	0	0	0
600		2	-2.75	-1.5	-2.75
601		2	0	-0.5	-0.5
602	1		0.25	0.25	0.25
603	1		-0.25	-0.25	-0.25
604	1		-1.5	-2.25	-2.25
605	1		-2.25	-2	-2.25
606		2	-0.75	-2.5	-2.5
607		2	-1.5	-1.75	-1.75
608	1		-0.25	-0.5	-0.5
609		2	-2.75	-2.5	-2.75
610		2	-2.5	-2.5	-2.5
611	1		0	-0.25	-0.25
612	1		-3.25	-5.25	-5.25
613		2	-2.5	-2.75	-2.75
614		2	-0.5	0	-0.5
615		2	-2.75	-2.5	-2.75
616	1		-0.25	0	-0.25
617	1		0.25	0.25	0.25
618		2	-2.5	-2	-2.5
619		2	0	-0.25	-0.25
620		2	-0.5	-0.5	-0.5
621		2	-1.5	-2.75	-2.75
622		2	-4.5	-5.5	-5.5
623	1		0	0	0
624		2	-1.25	-2.25	-2.25
625		2	-0.25	-0.25	-0.25
626	1		-1.75	-1.75	-1.75
627		2	0.25	0.25	0.25
628	1		-0.25	0	-0.25
629	1		-1.75	-3.75	-3.75
630		2	-4.5	-5.75	-5.75
631		2	-10.25	-9	-10.25
632	1		-0.25	0	-0.25
633		2	-0.25	-0.25	-0.25
634		2	-0.5	-0.25	-0.5
635	1		0	-0.25	-0.25
636	1		0.25	-0.25	-0.25
637		2	-0.25	0	-0.25
638		2	-1.75	-2.25	-2.25
639		2	-7.25	-7.75	-7.75
640		2	-5.5	-5.75	-5.75
641		2	-0.25	-0.25	-0.25
642	1		-0.25	-0.25	-0.25
643		2	-2.75	-4.5	-4.5
644	1		-0.25	0	-0.25
645	1		-2.5	-2.75	-2.75
646		2	-1.25	-2.75	-2.75
647		2	0	-0.25	-0.25
648		2	-1.75	-2	-2
649	1		-0.5	-1	-1
650	1		-1.25	-1.25	-1.25
651		2	-1.75	-2	-2
652		2	-0.25	-0.25	-0.25
653		2	-2.5	-2.25	-2.5
654	1		-2.5	-2.25	-2.5
655	1		-0.25	-0.25	-0.25
656		2	-0.25	-0.25	-0.25
657		2	0	-0.25	-0.25
658	1		-2	-2	-2
659	1		-0.25	-0.25	-0.25
660		2	-5.25	-3.5	-5.25
661	1		-0.25	-0.25	-0.25
662		2	0	-0.25	-0.25
663		2	-4.75	-5.75	-5.75
664	1		-1.75	-2.75	-2.75
665		2	0	0	0
666		2	-7.5	-8.5	-8.5
667		2	-0.5	-0.5	-0.5
668		2	-1.75	-1.75	-1.75
669	1		-4.25	-3.25	-4.25
670		2	-3.5	-5.5	-5.5
671	1		0	-0.25	-0.25
672		2	-8.5	-8	-8.5
673	1		-2.25	-2.25	-2.25
674		2	-0.25	-0.25	-0.25
675	1		-2	-2.75	-2.75
676	1		-4.25	-4.25	-4.25
677	1		-2.25	-2.75	-2.75
678	1		-2.5	-2	-2.5
679	1		-1.75	-2.75	-2.75
680	1		-4.25	-4.25	-4.25
681		2	-1.75	-2	-2
682	1		-2.5	-2.75	-2.75
683	1		-2	-2.25	-2.25
684	1		-1.25	-2.5	-2.5
685	1		0	-0.25	-0.25
686	1		0.25	0.25	0.25
687	1		-0.25	-0.25	-0.25
688	1		-2.5	-2.75	-2.75
689		2	-0.25	-0.25	-0.25
690	1		-0.25	0	-0.25
691		2	-0.25	0	-0.25
692		2	-0.25	-0.25	-0.25
693		2	0	0.25	0
694	1		-5.75	-5.5	-5.75
695		2	-1.75	-1.75	-1.75
696	1		-7.5	-7.65	-7.65
697		2	-0.25	0	-0.25
698		2	-5.75	-4.5	-5.75
699	1		-5.25	-4.75	-5.25
700	1		-2.75	-1.75	-2.75
701		2	-2.75	-2.5	-2.75
702	1		0	-0.25	-0.25
703	1		-1.75	-1.5	-1.75
704		2	-0.25	0	-0.25
705	1		-0.25	0	-0.25
706		2	-1.75	-2.75	-2.75
707	1		0.25	-0.25	-0.25
708	1		-1	-0.75	-1
709		2	-1	-2.25	-2.25
710	1		-0.25	-0.25	-0.25
711		2	-0.5	0	-0.5
712	1		-2.25	-2.5	-2.5
713	1		-2.25	-3.25	-3.25
714		2	-0.25	-0.5	-0.5
715	1		-2.75	-2.5	-2.75
716	1		-2.5	-2.75	-2.75
717	1		-0.5	-0.25	-0.5
718		2	-3.75	-3.75	-3.75
719	1		0.25	0.25	0.25
720		2	-1.75	-1.5	-1.75
721	1		0	-0.25	-0.25
722		2	-8.25	-8.5	-8.5
723	1		0	-0.25	-0.25
724	1		-0.25	0	-0.25
725		2	-9	-7.25	-9
726		2	-2	-2.25	-2.25
727		2	-0.25	-0.25	-0.25
728		2	-0.25	-0.25	-0.25
729		2	-5.75	-5	-5.75
730	1		-0.25	0	-0.25
731	1		-3.25	-5.25	-5.25
732	1		-0.25	-0.25	-0.25
733		2	-1.75	-1.75	-1.75
734		2	-1.75	-2.5	-2.5
735		2	-5	-4.75	-5
736		2	-0.25	0	-0.25
737		2	-3.25	-5	-5
738		2	-2	-2.75	-2.75
739		2	-2.75	-5.5	-5.5
740	1		-0.5	0.25	-0.5
741	1		-0.25	-0.25	-0.25
742		2	-4.75	-5.25	-5.25
743	1		0	-0.25	-0.25
744	1		-0.5	-0.5	-0.5
745		2	-6	-4.25	-6
746	1		0.25	-0.25	-0.25
747	1		-1.75	-2.75	-2.75
748	1		-1.5	-2.75	-2.75
749		2	-0.5	0	-0.5
750		2	-0.25	-0.25	-0.25
751		2	-0.25	-0.25	-0.25
752	1		-0.25	-0.25	-0.25
753		2	0	0	0
754	1		-2.75	-2.75	-2.75
755	1		-2	-2.5	-2.5
756		2	-11	-6.25	-11
757		2	-2.25	-2.25	-2.25
758		2	-5.5	-4.25	-5.5
759	1		-5.25	-5.5	-5.5
760		2	-0.25	-0.25	-0.25
761		2	-0.25	-0.25	-0.25
762		2	-0.75	-2.25	-2.25
763		2	-0.25	-0.25	-0.25
764	1		0.25	0	0
765		2	-1.5	-1.75	-1.75
766		2	-0.75	-2.75	-2.75
767		2	-5.25	-5	-5.25
768	1		-2	-1.5	-2
769		2	-2	-2.25	-2.25
770		2	-2.75	-1.75	-2.75
771	1		-4.5	-5.25	-5.25
772	1		-2.5	-2.75	-2.75
773	1		-5.5	-3.75	-5.5
774		2	-2.75	-1.75	-2.75
775		2	-5.5	-4.5	-5.5
776		2	0.25	0.25	0.25
777	1		0	0	0
778		2	-2.25	-2.25	-2.25
779	1		-1.25	-2.25	-2.25
780	1		-1.75	-2.75	-2.75
781		2	-0.25	-0.25	-0.25
782		2	-0.75	-1.5	-1.5
783	1		-5	-5	-5
784		2	-0.25	-0.25	-0.25
785	1		0	-0.25	-0.25
786	1		-2.75	-2.75	-2.75
787		2	-5.5	-5	-5.5
788	1		-1.75	-2.5	-2.5
789		2	-5.25	-5.5	-5.5
790	1		-0.25	0	-0.25
791	1		-0.25	-0.25	-0.25
792		2	-5.75	-4.5	-5.75
793	1		-5	-2.75	-5
794		2	0	-0.25	-0.25
795		2	-2.5	-1.75	-2.5
796		2	-0.25	0	-0.25
797	1		0	-0.25	-0.25
798	1		0	-0.25	-0.25
799		2	-0.25	0	-0.25
800		2	-5	-5.75	-5.75
801	1		-0.25	-0.25	-0.25
802		2	0.25	0.25	0.25
803	1		-0.5	-0.25	-0.5
804		2	-0.25	-0.25	-0.25
805		2	-0.25	-0.25	-0.25
806		2	-0.25	-0.25	-0.25
807		2	-2	-0.75	-2
808	1		-2.5	-1.25	-2.5
809		2	-0.25	-0.25	-0.25
810		2	-1.75	-1.75	-1.75
811		2	-6	-4.25	-6
812	1		-2.75	-1.5	-2.75
813	1		-0.25	-0.25	-0.25
814		2	0	-0.25	-0.25
815		2	0	0	0
816		2	-0.25	-0.25	-0.25
817		2	-6.5	-8	-8
818		2	-2.5	-2.5	-2.5
819		2	-0.25	-0.25	-0.25
820		2	0	0	0
821		2	-4.5	-5.5	-5.5
822	1		-9.75	-10.75	-10.75
823		2	-0.25	0	-0.25
824		2	0	0	0
825	1		-2.75	-1.75	-2.75
826		2	-1.5	-0.75	-1.5
827		2	-0.75	-0.75	-0.75
828	1		0	-0.25	-0.25
829	1		-3.5	-4.5	-4.5
830		2	-0.25	-0.25	-0.25
831	1		-1.5	-2.5	-2.5
832	1		-2.5	-2.75	-2.75
833	1		-1	-1	-1
834		2	-1.75	-2.25	-2.25
835	1		-0.25	-0.25	-0.25
836	1		-0.25	-0.25	-0.25
837	1		-1.75	-2.75	-2.75
838	1		-8.75	-8	-8.75
839	1		-0.25	-0.25	-0.25
840	1		-4	-5.75	-5.75
841		2	-3.75	-6	-6
842	1		-3.75	-5.25	-5.25
843	1		-4.5	-3.75	-4.5
844	1		-2.25	-1.75	-2.25
845		2	-0.5	-0.5	-0.5
846		2	-0.25	0.25	-0.25
847		2	-11.5	-6.25	-11.5
848		2	-1.25	-1.75	-1.75
849		2	0.25	0.25	0.25
850	1		-0.25	-0.25	-0.25
851		2	-1.5	-2.5	-2.5
852		2	0	0	0
853	1		0	0	0
854		2	-5.5	-4.5	-5.5
855	1		-1.25	-1.5	-1.5
856		2	-4.75	-5.75	-5.75
857		2	0	-0.25	-0.25
858	1		-0.25	0	-0.25
859	1		-0.25	-0.25	-0.25
860		2	-4.25	-5.5	-5.5
861		2	-2.25	-2.25	-2.25
862	1		-1.75	-2.75	-2.75
863		2	-4.25	-5.25	-5.25
864	1		-0.25	0	-0.25
865	1		-1.5	-2.25	-2.25
866	1		-12.75	-11	-12.75
867	1		-3.5	-5.75	-5.75
868	1		-4.25	-5.25	-5.25
869	1		0	-0.25	-0.25
870	1		-0.25	-0.25	-0.25
871		2	-0.25	-0.25	-0.25
872		2	-1.5	-1.75	-1.75
873	1		0	0	0
874		2	-5.75	-5	-5.75
875	1		0	0	0
876		2	-7.75	-7.75	-7.75
877	1		-2.25	-2	-2.25
878	1		-3	-3.75	-3.75
879		2	0	-0.25	-0.25
880		2	0	0	0
881		2	-2.25	-1.25	-2.25
882		2	-9	-7.75	-9
883		2	-2	-2.25	-2.25
884		2	-2.75	-2.5	-2.75
885		2	-2.25	-2	-2.25
886	1		-2.5	-1.5	-2.5
887	1		0.25	0.25	0.25
888		2	-0.25	-0.25	-0.25
889	1		-5	-5.25	-5.25
890		2	-0.25	-0.25	-0.25
891		2	-2.5	-2	-2.5
892	1		-4.25	-5.75	-5.75
893	1		-4.25	-5.25	-5.25
894		2	-3.25	-3.25	-3.25
895		2	0.25	0.25	0.25
896	1		-2.75	-2.5	-2.75
897		2	-0.25	-0.25	-0.25
898		2	-5.75	-2.5	-5.75
899		2	-0.25	-0.25	-0.25
900		2	-0.25	0	-0.25
901		2	-5.5	-4.25	-5.5
902		2	-5.75	-3.5	-5.75
903	1		-0.25	0	-0.25
904	1		-0.25	-0.25	-0.25
905	1		-1.75	-2.5	-2.5
906		2	-1.5	-2.75	-2.75
907		2	-5.25	-5.5	-5.5
908		2	0.25	0.25	0.25
909	1		-2	-1.75	-2
910		2	-0.75	-2.25	-2.25
911	1		-0.25	0	-0.25
912	1		-2	-2.25	-2.25
913	1		-0.25	0	-0.25
914		2	-4.25	-4.5	-4.5
915		2	-1.75	-1.5	-1.75
916		2	-0.25	0	-0.25
917		2	-0.25	-0.25	-0.25
918	1		-0.25	-0.25	-0.25
919		2	-0.25	-0.25	-0.25
920	1		-0.25	-0.25	-0.25
921		2	-1.75	-1.5	-1.75
922	1		-3.75	-5.25	-5.25
923	1		0	0.25	0
924		2	-2.75	-2.25	-2.75
925	1		-1.75	-1.75	-1.75
926	1		-0.25	-0.5	-0.5
927		2	-1.75	-2.25	-2.25
928	1		-0.25	0.25	-0.25
929		2	-0.25	-0.25	-0.25
930		2	-5.75	-4.5	-5.75
931	1		0	0	0
932		2	-0.25	-0.25	-0.25
933		2	-4.25	-6	-6
934	1		-0.25	-0.25	-0.25
935	1		-4.75	-5.25	-5.25
936		2	0	-0.25	-0.25
937	1		-3.25	-4	-4
938	1		-2.75	-2.75	-2.75
939	1		-2.25	-2.75	-2.75
940	1		-2.75	-5.75	-5.75
941	1		-1	-0.75	-1
942	1		-0.25	-0.25	-0.25
943	1		0.25	-0.5	-0.5
944		2	0	0.25	0
945		2	-1.75	-1.75	-1.75
946		2	-2.25	-2.5	-2.5
947	1		-0.25	-0.5	-0.5
948	1		-2.5	-2.5	-2.5
949	1		-1.75	-2	-2
950		2	-0.25	-0.25	-0.25
951	1		-1.75	-2.75	-2.75
952		2	-2.25	-2.5	-2.5
953	1		0	-0.25	-0.25
954		2	-2	-2.5	-2.5
955	1		-0.25	-0.25	-0.25
956	1		-2.25	-2	-2.25
957		2	-0.25	-0.25	-0.25
958	1		-5.75	-5.25	-5.75
959	1		-0.25	-0.25	-0.25
960		2	-2.25	-1.25	-2.25
961	1		-0.25	-0.25	-0.25
962	1		0	-0.25	-0.25
963		2	-4.25	-5.5	-5.5
964	1		-2.5	-3.25	-3.25
965		2	-2	-2	-2
966		2	-0.25	-0.25	-0.25
967		2	-0.75	-2.75	-2.75
968	1		-2.75	-2.25	-2.75
969		2	-1.5	-1.75	-1.75
970	1		0.25	0.25	0.25
971		2	-0.25	0	-0.25
972		2	-0.75	-1	-1
973	1		-1.75	-1.75	-1.75
974	1		-0.25	-0.25	-0.25
975		2	0.25	0.25	0.25
976	1		-0.25	-0.25	-0.25
977	1		-0.25	0	-0.25
978	1		-0.25	0	-0.25
979	1		-0.25	-0.5	-0.5
980		2	-0.25	0	-0.25
981	1		0	-0.25	-0.25
982	1		-0.25	-0.5	-0.5
983	1		-2	-2	-2
984	1		-0.25	0	-0.25
985	1		-1.5	-2.5	-2.5
986		2	-0.25	0	-0.25
987		2	-5.75	-4.25	-5.75
988		2	-2	-2.5	-2.5
989	1		-2.75	-1.75	-2.75
990	1		-2.75	-2.75	-2.75
991	1		-5.75	-4.75	-5.75
992		2	0	-0.25	-0.25
993		2	-0.25	-0.25	-0.25
994		2	0	0.25	0
995	1		-5.25	-5.25	-5.25
996	1		-0.25	-0.25	-0.25
997		2	-1.5	-2	-2
998	1		-5	-5.5	-5.5
999	1		0	0	0
1000	1		-6	-5.25	-6
1001	1		-2.75	-2	-2.75
1002		2	-5.5	-5.75	-5.75
1003	1		-0.25	0	-0.25
1004	1		-1.75	-2.25	-2.25
1005	1		-4.25	-5.25	-5.25
1006		2	-0.25	-0.25	-0.25
1007	1		-2	-1.75	-2
1008	1		-0.25	0	-0.25
1009	1		-1	-1.75	-1.75
1010		2	0	-0.25	-0.25
1011	1		-0.25	-0.25	-0.25
1012		2	-0.25	0	-0.25
1013		2	-5.75	-4.5	-5.75
1014		2	-0.25	0	-0.25
1015	1		-2.5	-2.25	-2.5
1016		2	-5.75	-5.25	-5.75
1017	1		-2.75	-2	-2.75
1018		2	-0.25	-0.5	-0.5
1019		2	-0.75	-2.25	-2.25
1020	1		0	-0.25	-0.25
1021	1		-0.25	-0.25	-0.25
1022	1		-0.25	-0.25	-0.25
1023		2	-0.25	-0.25	-0.25
1024		2	-0.25	0	-0.25
1025		2	-2	-2.25	-2.25
1026		2	0	-0.25	-0.25
1027		2	-2.5	-5.25	-5.25
1028	1		-0.25	0	-0.25
1029	1		-2.5	-2.75	-2.75
1030	1		-3.25	-4.25	-4.25
1031	1		-0.75	-2.75	-2.75
1032	1		-3.75	-4.25	-4.25
1033	1		-0.25	-0.5	-0.5
1034		2	-0.25	0	-0.25
1035	1		-0.5	-0.75	-0.75
1036	1		-0.25	-0.25	-0.25
1037	1		0	-0.25	-0.25
1038	1		0	-0.25	-0.25
1039	1		0.25	0.25	0.25
1040	1		0	-0.25	-0.25
1041	1		-2	-1	-2
1042		2	-4.75	-5.25	-5.25
1043		2	-0.25	0	-0.25
1044	1		-10.5	-11	-11
1045	1		-2.25	-1.5	-2.25
1046		2	-5.25	-4.5	-5.25
1047		2	-0.25	-0.25	-0.25
1048		2	-2.25	-2.25	-2.25
1049		2	-0.25	-0.25	-0.25
1050		2	-0.25	-0.25	-0.25
1051	1		-5.5	-5.25	-5.5
1052	1		-2.25	-1.75	-2.25
1053	1		-2.25	-1.75	-2.25
1054		2	-0.25	-0.25	-0.25
1055	1		-2	-2.75	-2.75
1056		2	-6	-4.25	-6
1057	1		-5	-5	-5
1058		2	-3	-3	-3
1059		2	-4.75	-5	-5
1060		2	-0.25	-0.25	-0.25
1061		2	-4	-5.5	-5.5
1062		2	-1.75	-2	-2
1063	1		-9.75	-11.25	-11.25
1064		2	-5.25	-4.25	-5.25
1065		2	-2.25	-1.75	-2.25
1066		2	-2	-2	-2
1067	1		0	0	0
1068	1		-2.5	-5.75	-5.75
1069		2	-2.5	-1	-2.5
1070	1		0	-0.25	-0.25
1071		2	-0.25	-0.25	-0.25
1072	1		-1.75	-2.75	-2.75
1073		2	-2	-2	-2
1074		2	-11.25	-7.25	-11.25
1075		2	-1.5	-1	-1.5
1076		2	-0.25	-0.5	-0.5
1077		2	-0.25	-0.25	-0.25
1078	1		-4.5	-5.25	-5.25
1079	1		-0.25	-0.25	-0.25
1080	1		0	0	0
1081		2	-4.25	-4.25	-4.25
1082		2	-9.25	-10.5	-10.5
1083		2	-0.25	-0.5	-0.5
1084		2	-12	-11.25	-12
1085	1		-2.5	-2.75	-2.75
1086	1		-0.25	0	-0.25
1087		2	-2	-2	-2
1088		2	-5.5	-5.25	-5.5
1089		2	-0.25	-0.25	-0.25
1090	1		-1.75	-0.75	-1.75
1091		2	-2.25	-2.75	-2.75
1092		2	-0.25	0	-0.25
1093		2	-0.25	-0.5	-0.5
1094	1		-0.25	-0.25	-0.25
1095		2	-2	-2	-2
1096		2	-2	-2.25	-2.25
1097		2	-7.5	-8	-8
1098		2	-0.25	0	-0.25
1099		2	-0.25	0	-0.25
1100		2	0	0.25	0
1101	1		-5	-5.25	-5.25
1102		2	-6.5	-5.25	-6.5
1103	1		-0.25	-0.25	-0.25
1104	1		-2	-2	-2
1105	1		-0.25	-0.25	-0.25
1106	1		-1.75	-1.75	-1.75
1107	1		-1.5	-2	-2
1108	1		-5.5	-4.75	-5.5
1109	1		0	0	0
1110		2	-0.5	-0.25	-0.5
1111	1		-2.5	-1.25	-2.5
1112	1		-2.25	-0.5	-2.25
1113		2	-0.25	-0.25	-0.25
1114	1		-1.25	-2.25	-2.25
1115		2	-1.75	-2.75	-2.75
1116	1		-2	-2.75	-2.75
1117		2	0	-0.25	-0.25
1118	1		0.25	0.25	0.25
1119	1		-2	-2.25	-2.25
1120		2	-1.75	-2.25	-2.25
1121		2	-5.75	-5.5	-5.75
1122	1		0	-0.25	-0.25
1123	1		-0.25	0	-0.25
1124	1		-1.75	-2	-2
1125		2	-0.25	0	-0.25
1126		2	-1.5	-2.75	-2.75
1127	1		-0.25	0	-0.25
1128		2	-2.5	-2.25	-2.5
1129		2	-0.25	0	-0.25
1130	1		-3	-4.75	-4.75
1131	1		-1	-2.25	-2.25
1132		2	-5.5	-4.25	-5.5
1133		2	-4.5	-4.5	-4.5
1134		2	-0.25	-0.5	-0.5
1135	1		-0.25	-0.25	-0.25
1136		2	-3.75	-3	-3.75
1137		2	-3.5	-5.75	-5.75
1138	1		0	-0.25	-0.25
1139		2	-0.25	-0.25	-0.25
1140		2	-0.5	-2.5	-2.5
1141		2	-0.25	-0.25	-0.25
1142		2	0	0	0
1143	1		0.25	-0.25	-0.25
1144		2	-0.25	-0.25	-0.25
1145	1		-0.25	-0.25	-0.25
1146		2	-0.25	0.25	-0.25
1147	1		-0.25	0	-0.25
1148	1		-4.5	-5.75	-5.75
1149		2	-1.5	-2.75	-2.75
1150		2	-0.25	-0.25	-0.25
1151	1		-5	-4.25	-5
1152		2	-0.75	-2.25	-2.25
1153		2	-4	-5.25	-5.25
1154		2	-5	-5.54	-5.54
1155	1		-0.25	0	-0.25
1156	1		0.25	0	0
1157	1		-5	-5.25	-5.25
1158		2	-6	-5.25	-6
1159		2	-0.25	0	-0.25
1160	1		-2.25	-2.25	-2.25
1161	1		-5.5	-4.75	-5.5
1162		2	-1.75	-2.5	-2.5
1163		2	-2.25	-2	-2.25
1164	1		-0.25	-0.25	-0.25
1165		2	0	-0.25	-0.25
1166		2	0.25	-0.25	-0.25
1167	1		-0.25	-0.25	-0.25
1168		2	-0.25	-0.25	-0.25
1169	1		0.25	0.25	0.25
1170	1		-1.75	-2	-2
1171	1		-1.75	-1.5	-1.75
1172		2	0.25	0.25	0.25
1173	1		-0.25	-0.25	-0.25
1174		2	-1.75	-2.25	-2.25
1175		2	-5	-3.25	-5
1176	1		-2	-2	-2
1177	1		0	0	0
1178	1		-1.75	-2	-2
1179		2	-0.25	-0.25	-0.25
1180	1		-2.25	-2.75	-2.75
1181		2	-0.25	-0.25	-0.25
1182		2	-9.75	-10.25	-10.25
1183		2	-7.25	-6.75	-7.25
1184		2	-4.5	-5.25	-5.25
1185	1		-0.25	-0.25	-0.25
1186		2	-0.25	-0.25	-0.25
1187		2	-5.25	-5.75	-5.75
1188		2	-0.25	-0.25	-0.25
1189	1		-0.25	-0.25	-0.25
1190		2	-4.25	-5.25	-5.25
1191		2	-3	-5.5	-5.5
1192		2	-0.25	-0.25	-0.25
1193	1		-2.25	-1.25	-2.25
1194	1		-1	-2	-2
1195	1		0	0	0
1196		2	-1.5	-1.75	-1.75
1197		2	-4.25	-2.5	-4.25
1198	1		-2.5	-2.75	-2.75
1199		2	0	-0.25	-0.25
1200		2	-2.25	-2.25	-2.25
1201	1		-2.5	-2.75	-2.75
1202		2	-3.5	-5.75	-5.75
1203		2	-2.25	-2.75	-2.75
1204	1		0.25	0	0
1205		2	-5.75	-3.5	-5.75
1206		2	-0.25	-0.25	-0.25
1207		2	-2.25	-1.25	-2.25
1208		2	-2.75	-1.75	-2.75
1209	1		-0.25	0	-0.25
1210		2	-10	-7.25	-10
1211		2	-4.25	-5.25	-5.25
1212	1		-2.75	-1.5	-2.75
1213		2	-1.25	-2.5	-2.5
1214	1		-0.25	-0.25	-0.25
1215	1		-0.25	-0.5	-0.5
1216	1		0	-0.25	-0.25
1217	1		-0.25	-0.25	-0.25
1218	1		0	0	0
1219		2	-10	-8.75	-10
1220		2	-0.5	-0.5	-0.5
1221		2	-0.25	0	-0.25
1222		2	-0.25	-0.25	-0.25
1223		2	0	-0.25	-0.25
1224		2	0	0	0
1225	1		-1.75	-2.75	-2.75
1226		2	-0.75	-2	-2
1227		2	0.25	-0.5	-0.5
1228	1		-0.25	0	-0.25
1229	1		-4.5	-5.75	-5.75
1230	1		-0.25	-0.25	-0.25
1231	1		-1.75	-2.5	-2.5
1232	1		-2.75	-2.25	-2.75
1233		2	-2.5	-1.75	-2.5
1234	1		-0.25	0	-0.25
1235	1		-2.25	-2.25	-2.25
1236	1		-3.5	-5	-5
1237	1		-0.25	0	-0.25
1238	1		-6	-4.25	-6
1239		2	-10.25	-10	-10.25
1240	1		0.25	-0.25	-0.25
1241		2	0	0	0
1242	1		-0.25	0	-0.25
1243	1		-1.75	-1.75	-1.75
1244	1		-1.25	-0.5	-1.25
1245	1		-0.25	-0.25	-0.25
1246	1		-1.75	-1.75	-1.75
1247	1		0	0	0
1248		2	0	0	0
1249		2	-0.25	-0.25	-0.25
1250		2	-5.75	-5.75	-5.75
1251		2	-0.25	0	-0.25
1252		2	-2.25	-2	-2.25
1253	1		-0.25	0	-0.25
1254		2	-5.5	-4.75	-5.5
1255	1		-0.25	-0.25	-0.25
1256	1		-2.75	-1.75	-2.75
1257		2	-0.25	-0.25	-0.25
1258	1		5.5	4.25	4.25
1259		2	-5.5	-5	-5.5
1260	1		-0.25	-0.25	-0.25
1261		2	-10	-10.5	-10.5
1262		2	0	-0.25	-0.25
1263	1		-0.25	-0.25	-0.25
1264		2	-0.25	-0.25	-0.25
1265		2	-1.75	-1.75	-1.75
1266		2	-7.5	-5.5	-7.5
1267		2	-11	-11	-11
1268	1		-2.75	-2.75	-2.75
1269		2	-2.25	-1	-2.25
1270	1		-3	-5.5	-5.5
1271		2	-2.5	-2.5	-2.5
1272	1		-1.75	-1.75	-1.75
1273	1		-0.25	0	-0.25
1274		2	-5.25	-4.5	-5.25
1275	1		-0.25	-0.25	-0.25
1276		2	0	0.25	0
1277	1		-4.25	-5.5	-5.5
1278		2	-3	-5.5	-5.5
1279	1		-2.25	-1.5	-2.25
1280	1		-0.25	-0.5	-0.5
1281		2	-0.75	-1.5	-1.5
1282	1		-2.25	-1.75	-2.25
1283	1		0.25	-0.25	-0.25
1284	1		-2.75	-2.5	-2.75
1285		2	0.25	0	0
1286	1		-0.25	0	-0.25
1287	1		-1.25	-2.5	-2.5
1288		2	-0.25	0	-0.25
1289	1		-9.75	-10	-10
1290		2	-1.75	-1.75	-1.75
1291		2	-4	-4.5	-4.5
1292		2	-1.5	-2.5	-2.5
1293	1		-5.25	-3.75	-5.25
1294	1		-5.75	-5	-5.75
1295		2	-0.5	-0.5	-0.5
1296		2	-1.5	-2	-2
1297		2	0	-0.25	-0.25
1298		2	-0.25	-0.25	-0.25
1299		2	-0.25	-0.25	-0.25
1300		2	-1	-2	-2
1301		2	-2	-1.75	-2
1302		2	-3.25	-5.75	-5.75
1303	1		-0.25	0	-0.25
1304	1		-0.25	-0.25	-0.25
1305		2	-5.5	-5.5	-5.5
1306	1		-2.75	-2.5	-2.75
1307		2	-2.5	-2.75	-2.75
1308	1		-0.25	-0.5	-0.5
1309	1		-1	-2.25	-2.25
1310	1		-0.25	-0.25	-0.25
1311		2	-2.25	-1.75	-2.25
1312	1		0	-0.25	-0.25
1313	1		-0.25	-0.5	-0.5
1314		2	-0.25	-0.25	-0.25
1315	1		-0.25	-0.25	-0.25
1316	1		-1.5	-1	-1.5
1317		2	-1.5	-3	-3
1318		2	-2.75	-2.25	-2.75
1319		2	-0.25	-0.25	-0.25
1320		2	-1.5	-1.75	-1.75
1321	1		0	-0.25	-0.25
1322	1		-2.5	-4.75	-4.75
1323	1		-1.75	-2.75	-2.75
1324		2	-0.25	-0.25	-0.25
1325	1		-2.5	-2.75	-2.75
1326		2	-5.25	-3.75	-5.25
1327	1		-2.5	-2.75	-2.75
1328	1		-1.25	-2.5	-2.5
1329	1		-0.25	-0.25	-0.25
1330	1		-1.75	-2.75	-2.75
1331	1		-2.75	-4	-4
1332	1		-1.75	-2.75	-2.75
1333		2	-0.25	-0.25	-0.25
1334		2	-2	-1.75	-2
1335	1		0	-0.25	-0.25
1336	1		-0.25	-0.25	-0.25
1337	1		-0.25	0	-0.25
1338	1		-4.25	-3.75	-4.25
1339		2	-4.75	-5.5	-5.5
1340	1		-1.75	-1.5	-1.75
1341	1		-1.75	-1.75	-1.75
1342		2	0.25	-0.25	-0.25
1343		2	-0.25	0	-0.25
1344		2	-0.25	-0.25	-0.25
1345		2	-3.5	-5.75	-5.75
1346		2	-1.5	-1.75	-1.75
1347		2	-12.75	-7	-12.75
1348	1		-0.25	-0.25	-0.25
1349		2	-0.5	-0.5	-0.5
1350	1		0	0	0
1351	1		-0.25	-0.25	-0.25
1352		2	-4	-5.5	-5.5
1353		2	-0.25	-0.25	-0.25
1354		2	-0.25	0	-0.25
1355	1		-0.25	-0.25	-0.25
1356	1		-5.25	-5.25	-5.25
1357		2	-4.25	-3.25	-4.25
1358	1		-2.5	-1.75	-2.5
1359	1		0.25	0.25	0.25
1360		2	0	-0.25	-0.25
1361		2	-4.75	-4	-4.75
1362	1		-2.25	-2.5	-2.5
1363		2	-0.25	-0.25	-0.25
1364	1		-0.25	-0.25	-0.25
1365		2	-1.75	-2.25	-2.25
1366	1		-0.25	0	-0.25
1367	1		-9	-11.25	-11.25
1368	1		-4.25	-5	-5
1369	1		-1.25	-2.75	-2.75
1370	1		-0.5	-0.5	-0.5
1371	1		0.25	-0.25	-0.25
1372	1		-4.25	-5.25	-5.25
1373		2	-0.25	-0.25	-0.25
1374		2	-2.75	-2.75	-2.75
1375	1		-4.75	-5.25	-5.25
1376	1		-2.25	-2.75	-2.75
1377	1		-2.75	-2.5	-2.75
1378		2	-5	-3.25	-5
1379		2	-2	-1.75	-2
1380	1		-0.25	-0.25	-0.25
1381		2	-5.75	-4.5	-5.75
1382		2	-0.25	-0.25	-0.25
1383		2	-1.75	-1.5	-1.75
1384	1		-2.25	-2.75	-2.75
1385		2	-0.25	0	-0.25
1386		2	-0.25	-0.25	-0.25
1387		2	-0.25	-0.25	-0.25
1388	1		-5.5	-5.5	-5.5
1389	1		-0.25	-0.25	-0.25
1390		2	-0.5	-0.25	-0.5
1391	1		-0.25	0	-0.25
1392		2	-0.25	-0.25	-0.25
1393	1		-2.5	-5	-5
1394		2	-0.25	-0.25	-0.25
1395	1		-0.25	-0.25	-0.25
1396	1		-1.25	-2.75	-2.75
1397		2	-2.25	-1.5	-2.25
1398		2	0	0	0
1399		2	-0.25	-0.25	-0.25
1400		2	-0.5	-0.5	-0.5
1401		2	-0.25	-0.25	-0.25
1402	1		-2	-1.25	-2
1403		2	-3.25	-3.5	-3.5
1404		2	-0.25	0	-0.25
1405		2	-0.25	0	-0.25
1406		2	-7.25	-12	-12
1407		2	-2.75	-5.5	-5.5
1408		2	-0.25	0	-0.25
1409	1		-0.25	-0.25	-0.25
1410	1		-0.25	0	-0.25
1411		2	-0.25	-0.25	-0.25
1412		2	-0.25	0	-0.25
1413	1		-0.5	-0.5	-0.5
1414	1		0.25	-0.25	-0.25
1415	1		-2.25	-1.25	-2.25
1416	1		-4	-5.5	-5.5
1417		2	-5	-5.5	-5.5
1418	1		-1.75	-1.75	-1.75
1419	1		0	-0.25	-0.25
1420	1		-4.75	-5.25	-5.25
1421	1		-4.25	-4.5	-4.5
1422		2	-4.25	-4.25	-4.25
1423	1		-4.5	-3	-4.5
1424		2	-0.25	0	-0.25
1425	1		-0.5	-0.25	-0.5
1426		2	-0.25	-0.25	-0.25
1427	1		-0.25	0	-0.25
1428		2	-1.75	-2.5	-2.5
1429	1		-2.25	-2.5	-2.5
1430	1		-0.25	-0.5	-0.5
1431	1		-1.5	-2.5	-2.5
1432		2	-5.5	-4.5	-5.5
1433		2	0	0	0
1434		2	-0.25	-0.25	-0.25
1435	1		-0.25	-0.25	-0.25
1436		2	-0.25	-0.25	-0.25
1437	1		-0.25	0	-0.25
1438	1		0	-0.25	-0.25
1439		2	-2.5	-1.75	-2.5
1440	1		0	-0.25	-0.25
1441		2	-5.75	-5.25	-5.75
1442		2	-0.25	-0.25	-0.25
1443		2	-0.25	0.25	-0.25
1444		2	-5.5	-5.5	-5.5
1445	1		-2	-2.5	-2.5
1446	1		-0.25	-0.25	-0.25
1447		2	-0.25	-0.25	-0.25
1448	1		-2	-0.75	-2
1449		2	-1.25	-2.25	-2.25
1450	1		-0.5	-0.25	-0.5
1451	1		-2	-2	-2
1452		2	-0.25	-0.5	-0.5
1453		2	-9	-9.25	-9.25
1454		2	-9.75	-8.5	-9.75
1455		2	-5.75	-4.25	-5.75
1456		2	-2.5	-2.5	-2.5
1457	1		0	-0.25	-0.25
1458	1		-0.25	0	-0.25
1459		2	-0.25	0	-0.25
1460		2	-8.75	-10	-10
1461		2	0.25	0	0
1462		2	-1.5	-2.25	-2.25
1463	1		-2.75	-1.5	-2.75
1464		2	-1.25	-1	-1.25
1465	1		-10.75	-11	-11
1466	1		-10.25	-11.25	-11.25
1467	1		-2.25	-2.25	-2.25
1468	1		-5.25	-5.75	-5.75
1469	1		0.25	-0.25	-0.25
1470		2	-2	-2.5	-2.5
1471		2	0	-0.25	-0.25
1472	1		0	-0.25	-0.25
1473	1		-4	-3.5	-4
1474		2	-0.5	-0.5	-0.5
1475	1		-2.25	-2.75	-2.75
1476		2	-0.25	0	-0.25
1477		2	-1.5	-2.75	-2.75
1478		2	-1.25	-2	-2
1479	1		-2.75	-2.25	-2.75
1480	1		-9.75	-9	-9.75
1481		2	-0.25	-0.25	-0.25
1482	1		0.25	0.25	0.25
1483	1		-1.75	-1.75	-1.75
1484	1		-2.25	-0.5	-2.25
1485		2	-3.25	-4.75	-4.75
1486		2	0	0	0
1487	1		0	-0.25	-0.25
1488	1		0	0	0
1489		2	-2.75	-2.25	-2.75
1490		2	-2.25	-2.25	-2.25
1491		2	-1.75	-2.75	-2.75
1492		2	-2.25	-2.75	-2.75
1493	1		-0.75	-1.5	-1.5
1494	1		0	0	0
1495		2	-0.25	-0.25	-0.25
1496	1		0	-0.25	-0.25
1497	1		-0.25	-0.25	-0.25
1498	1		-5.25	-4.75	-5.25
1499	1		-2	-1.25	-2
1500	1		-5.5	-4	-5.5
1501		2	-0.25	-0.25	-0.25
1502	1		0	0	0
1503		2	0	0	0
1504		2	-3.25	-5.75	-5.75
1505		2	-0.25	-0.25	-0.25
1506	1		-1.5	-2.75	-2.75
1507	1		-2.5	-1.75	-2.5
1508	1		-0.25	-0.25	-0.25
1509	1		-2	-2	-2
1510		2	-4.75	-4.25	-4.75
1511		2	-4.75	-4.25	-4.75
1512		2	-5.25	-5.75	-5.75
1513	1		-0.25	0	-0.25
1514	1		-0.25	-0.25	-0.25
1515	1		-0.25	-0.25	-0.25
1516	1		-0.25	-0.25	-0.25
1517	1		-0.25	0	-0.25
1518	1		-1	-1.5	-1.5
1519		2	-7.5	-10	-10
1520	1		-4.25	-5.5	-5.5
1521		2	0	-0.25	-0.25
1522		2	-9.75	-9	-9.75
1523		2	-0.75	-2	-2
1524	1		-4	-5.75	-5.75
1525	1		-2.5	-2	-2.5
1526	1		-2.5	-2.5	-2.5
1527		2	-0.25	0	-0.25
1528		2	-0.25	-0.25	-0.25
1529		2	-2.5	-3.25	-3.25
1530	1		-2.25	-2.5	-2.5
1531	1		0.25	0.25	0.25
1532		2	-5.5	-5.5	-5.5
1533	1		-0.25	-0.25	-0.25
1534		2	-4.5	-5.5	-5.5
1535		2	-1.5	-1.75	-1.75
1536	1		-1.75	-2.25	-2.25
1537		2	-2.5	-1.75	-2.5
1538		2	-2.75	-1.75	-2.75
1539	1		-4.75	-5.75	-5.75
1540	1		-0.25	-0.25	-0.25
1541		2	-5.75	-5.5	-5.75
1542	1		0.25	-0.25	-0.25
1543	1		-2.25	-2.75	-2.75
1544		2	-5.25	-4.5	-5.25
1545		2	-5.25	-5.25	-5.25
1546		2	-2.25	-2.75	-2.75
1547	1		-2.25	-2	-2.25
1548		2	-4.5	-5	-5
1549		2	-0.25	0	-0.25
1550	1		0.25	0.25	0.25
1551	1		-0.25	-0.25	-0.25
1552	1		-3.5	-5.75	-5.75
1553	1		0.25	0	0
1554		2	-0.25	0.25	-0.25
1555	1		-2.25	-2	-2.25
1556		2	-0.75	-2.25	-2.25
1557	1		0.25	0	0
1558		2	-4	-4.5	-4.5
1559		2	-4	-5	-5
1560		2	-0.5	-0.5	-0.5
1561	1		-0.5	-0.25	-0.5
1562	1		-0.25	-0.25	-0.25
1563		2	-0.25	-0.25	-0.25
1564		2	-0.5	-0.5	-0.5
1565	1		-1.25	-0.75	-1.25
1566	1		-8.5	-7.75	-8.5
1567	1		-0.25	-0.5	-0.5
1568		2	0.25	-0.25	-0.25
1569	1		0	0	0
1570	1		-0.25	-0.25	-0.25
1571		2	-4	-5.25	-5.25
1572	1		-2.25	-2	-2.25
1573	1		-5.25	-5.25	-5.25
1574	1		0	0	0
1575	1		0.25	0	0
1576		2	0	0	0
1577	1		-0.25	0	-0.25
1578		2	-2.75	-2	-2.75
1579		2	-5.5	-5.25	-5.5
1580		2	-5.5	-4.5	-5.5
1581	1		-4.25	-3.75	-4.25
1582	1		-5.25	-5.5	-5.5
1583		2	-0.25	-0.25	-0.25
1584		2	-2.5	-1.75	-2.5
1585		2	-2	-2	-2
1586	1		-5.5	-5.25	-5.5
1587	1		-5.5	-3.5	-5.5
1588		2	0	-0.25	-0.25
1589	1		-0.25	-0.25	-0.25
1590	1		-0.25	-0.25	-0.25
1591	1		-4.25	-5	-5
1592		2	-0.75	-0.75	-0.75
1593		2	-0.25	0	-0.25
1594	1		0	-0.25	-0.25
1595		2	-5.25	-5	-5.25
1596	1		-0.25	0	-0.25
1597		2	-2.75	-2.5	-2.75
1598		2	-0.25	-0.25	-0.25
1599	1		-0.25	-0.5	-0.5
1600		2	0	-0.5	-0.5
1601		2	-5	-4.75	-5
1602		2	-1.5	-1.75	-1.75
1603		2	-0.75	-2.25	-2.25
1604		2	-4.5	-5	-5
1605	1		-0.25	-0.25	-0.25
1606	1		-0.25	0	-0.25
1607	1		-1.25	-2	-2
1608	1		-0.25	-0.25	-0.25
1609	1		0	-0.25	-0.25
1610	1		0.25	0.25	0.25
1611		2	0.25	-0.25	-0.25
1612	1		-1.75	-1.5	-1.75
1613	1		-7.75	-7.5	-7.75
1614	1		0	0	0
1615		2	-0.25	-0.25	-0.25
1616		2	0	-0.25	-0.25
1617	1		-2.25	-2.75	-2.75
1618		2	-2.75	-2.5	-2.75
1619	1		-0.25	-0.25	-0.25
1620		2	-1.75	-2.5	-2.5
1621		2	-0.25	-0.25	-0.25
1622	1		-0.5	-0.25	-0.5
1623	1		-1.5	-1.75	-1.75
1624		2	-1.75	-2	-2
1625	1		-3.5	-6	-6
1626		2	-0.25	-0.25	-0.25
1627	1		-1.5	-1.5	-1.5
1628		2	-4.5	-4.25	-4.5
1629		2	-5.75	-6	-6
1630	1		-0.25	-0.25	-0.25
1631		2	-0.25	-0.25	-0.25
1632	1		-1.75	-2.75	-2.75
1633		2	-0.25	-0.25	-0.25
1634		2	-2	-3	-3
1635	1		-4.25	-4.25	-4.25
1636	1		-0.25	0	-0.25
1637	1		-5.25	-5.25	-5.25
1638	1		-1.75	-2.75	-2.75
1639	1		-5.5	-3.5	-5.5
1640		2	0	-0.5	-0.5
1641		2	-1.25	-2.25	-2.25
1642		2	0	0	0
1643	1		-0.25	0	-0.25
1644	1		-3.25	-5	-5
1645	1		0	-0.25	-0.25
1646		2	-0.25	-0.25	-0.25
1647	1		-2.25	-2.75	-2.75
1648		2	-4.25	-5.25	-5.25
1649	1		-0.25	-0.25	-0.25
1650	1		0	-0.25	-0.25
1651		2	-5.25	-4.5	-5.25
1652	1		0	-0.25	-0.25
1653	1		-1.75	-2.5	-2.5
1654		2	-5.75	-4.25	-5.75
1655		2	0	-0.25	-0.25
1656	1		-5	-5.75	-5.75
1657	1		-0.25	-0.25	-0.25
1658	1		-5	-4.25	-5
1659	1		0	-0.5	-0.5
1660	1		-0.25	-0.25	-0.25
1661		2	-0.25	-0.25	-0.25
1662	1		-2	-2.75	-2.75
1663		2	-10	-10.75	-10.75
1664		2	0.25	-0.25	-0.25
1665	1		-0.25	-0.25	-0.25
1666	1		-0.25	-0.25	-0.25
1667		2	-0.25	0	-0.25
1668		2	-2.5	-2.5	-2.5
1669		2	-7.5	-10.75	-10.75
1670	1		-0.25	-0.25	-0.25
1671	1		-1.75	-2.75	-2.75
1672		2	-0.5	-0.5	-0.5
1673	1		-1.75	-1.75	-1.75
1674	1		-8.75	-10	-10
1675	1		-0.5	0	-0.5
1676	1		0	-0.25	-0.25
1677	1		-4.25	-4.25	-4.25
1678		2	-0.25	-0.25	-0.25
1679		2	-0.5	-0.5	-0.5
1680	1		0	0	0
1681		2	-1.75	-2.5	-2.5
1682	1		-0.25	-0.25	-0.25
1683		2	-1.75	-1.75	-1.75
1684		2	-5.5	-5.75	-5.75
1685		2	-5.75	-4.25	-5.75
1686		2	-3.75	-4.25	-4.25
1687		2	-4.25	-5.75	-5.75
1688	1		0.25	0.25	0.25
1689		2	-5.5	-6	-6
1690		2	-2.25	-2.75	-2.75
1691	1		-0.25	-0.25	-0.25
1692		2	-4.5	-4.25	-4.5
1693	1		0	-0.25	-0.25
1694	1		-5.75	-5.5	-5.75
1695	1		-0.25	-0.25	-0.25
1696		2	0.25	-0.5	-0.5
1697	1		0	-0.25	-0.25
1698	1		0	-0.25	-0.25
1699	1		-0.25	0	-0.25
1700		2	-0.75	-2.75	-2.75
1701		2	-12	-11.75	-12
1702	1		-9.25	-11.25	-11.25
1703	1		0	-0.25	-0.25
1704		2	-0.25	0	-0.25
1705		2	-2	-2.5	-2.5
1706		2	-0.25	-0.25	-0.25
1707	1		-4.25	-4.75	-4.75
1708		2	-0.25	-0.25	-0.25
1709		2	0.25	0	0
1710	1		-0.25	0	-0.25
1711		2	-5.75	-4.25	-5.75
1712	1		-0.25	0	-0.25
1713	1		-0.25	-0.25	-0.25
1714		2	-0.25	-0.25	-0.25
1715		2	-1.5	-1.75	-1.75
1716	1		0	-0.25	-0.25
1717	1		-4.25	-5.5	-5.5
1718	1		-0.25	-0.25	-0.25
1719		2	-0.25	-0.25	-0.25
1720		2	-0.25	-0.25	-0.25
1721	1		-1.75	-2.5	-2.5
1722	1		-0.25	0	-0.25
1723	1		-3.25	-5.75	-5.75
1724		2	-1.75	-1.5	-1.75
1725	1		-2.75	-2.75	-2.75
1726	1		0	0	0
1727		2	-5.25	-4.5	-5.25
1728		2	0.25	0.25	0.25
1729		2	-0.25	-0.25	-0.25
1730	1		0	-0.25	-0.25
1731	1		0	-0.5	-0.5
1732		2	-0.75	-2	-2
1733	1		-0.25	0	-0.25
1734		2	0	0	0
1735	1		-5.75	-4.5	-5.75
1736	1		-5.25	-4.75	-5.25
1737	1		-0.25	0.25	-0.25
1738		2	-3.5	-4.75	-4.75
1739		2	-0.25	0	-0.25
1740	1		-4.25	-5.5	-5.5
1741		2	-2	-1.75	-2
1742	1		-1.5	-1.75	-1.75
1743		2	-0.25	-0.5	-0.5
1744	1		-0.25	-0.25	-0.25
1745	1		-0.5	-0.5	-0.5
1746	1		-1.5	-1.5	-1.5
1747		2	-4	-5.25	-5.25
1748	1		-1.75	-1.75	-1.75
1749	1		-2.25	-2.25	-2.25
1750	1		0.25	0.25	0.25
1751	1		0	-0.25	-0.25
1752	1		-5	-5.75	-5.75
1753	1		-2.75	-2.75	-2.75
1754	1		-4.5	-2.75	-4.5
1755	1		-4.25	-5.25	-5.25
1756	1		-4.25	-5.25	-5.25
1757	1		0	0	0
1758	1		-0.75	-2.75	-2.75
1759		2	-0.25	-0.25	-0.25
1760	1		0	0.25	0
1761	1		-0.75	-2.25	-2.25
1762		2	-0.25	-0.25	-0.25
1763	1		-0.25	-0.25	-0.25
1764	1		-3.25	-3.75	-3.75
1765		2	-2.75	-2.75	-2.75
1766		2	-0.25	-0.5	-0.5
1767		2	0	0	0
1768		2	-1.5	-2.5	-2.5
1769	1		-2.75	-2.75	-2.75
1770		2	-5.5	-4.5	-5.5
1771	1		0.25	0	0
1772		2	-2	-2.25	-2.25
1773	1		0.25	0	0
1774	1		-0.25	-0.25	-0.25
1775	1		-2.25	-2.25	-2.25
1776	1		0	-0.25	-0.25
1777	1		-4.5	-5.25	-5.25
1778	1		-2.25	-2.5	-2.5
1779		2	-8.75	-9.5	-9.5
1780		2	-2.25	-1.25	-2.25
1781	1		-0.25	-0.25	-0.25
1782	1		-3.75	-5.25	-5.25
1783	1		-2	-2	-2
1784	1		-0.5	0	-0.5
1785	1		-0.25	-0.25	-0.25
1786	1		-3.75	-4.25	-4.25
1787	1		-0.25	-0.25	-0.25
1788		2	-0.25	-0.25	-0.25
1789		2	-0.25	0	-0.25
1790	1		-2	-2.25	-2.25
1791		2	-2.25	-3.25	-3.25
1792	1		-3.75	-5.75	-5.75
1793		2	-1.25	-0.75	-1.25
1794	1		-0.25	-0.25	-0.25
1795		2	-0.75	-2.25	-2.25
1796		2	-6.5	-6.25	-6.5
1797		2	-0.5	-1.75	-1.75
1798	1		0.25	0	0
1799		2	0	-0.25	-0.25
1800		2	-2	-2.75	-2.75
1801		2	-0.25	-0.25	-0.25
1802		2	-0.5	0	-0.5
1803		2	0	-0.25	-0.25
1804	1		-0.25	0	-0.25
1805		2	0.25	0.25	0.25
1806	1		-0.25	-0.25	-0.25
1807	1		-5.25	-4.25	-5.25
1808		2	-10	-11	-11
1809		2	-3.75	-5	-5
1810	1		-0.25	0	-0.25
1811		2	-1.5	-2.25	-2.25
1812	1		-4	-4.25	-4.25
1813		2	-5.25	-5.5	-5.5
1814	1		-0.25	-0.25	-0.25
1815		2	-2.5	-2.25	-2.5
1816	1		-2.25	-2.75	-2.75
1817	1		-1.5	-1.75	-1.75
1818	1		-0.25	-0.25	-0.25
1819		2	-5.5	-4.75	-5.5
1820	1		-8.75	-9.5	-9.5
1821	1		-8.75	-8.5	-8.75
1822		2	-0.25	-0.25	-0.25
1823		2	-5.5	-5.5	-5.5
1824		2	-0.25	0	-0.25
1825	1		-5.5	-5	-5.5
1826		2	-3.25	-5	-5
1827		2	-2.75	-1.5	-2.75
1828	1		-0.25	-0.25	-0.25
1829	1		-2.75	-2.5	-2.75
1830	1		-0.25	0	-0.25
1831		2	-2.25	-2.5	-2.5
1832	1		-1.25	-2	-2
1833	1		-0.25	-0.25	-0.25
1834		2	-3.25	-5.75	-5.75
1835	1		-0.25	-0.25	-0.25
1836	1		-1.5	-2.75	-2.75
1837		2	-0.25	-0.25	-0.25
1838		2	-3.75	-5.25	-5.25
1839	1		-2.75	-5.75	-5.75
1840	1		-1.5	-2.75	-2.75
1841	1		-0.25	-0.25	-0.25
1842	1		-1.5	-1.25	-1.5
1843	1		-1.75	-2.5	-2.5
1844	1		-0.25	0	-0.25
1845		2	-0.25	-0.25	-0.25
1846		2	0.25	0.25	0.25
1847	1		2.25	1.75	1.75
1848		2	-0.25	-0.25	-0.25
1849		2	-0.5	-0.5	-0.5
1850	1		-0.25	-0.5	-0.5
1851		2	-2	-2.5	-2.5
1852	1		0	-0.25	-0.25
1853		2	0	-0.25	-0.25
1854		2	-0.75	-2.25	-2.25
1855	1		-3.25	-5.25	-5.25
1856	1		-2.75	-1.75	-2.75
1857		2	-1.75	-2.5	-2.5
1858		2	-5.25	-5.5	-5.5
1859		2	-0.25	-0.25	-0.25
1860		2	-2.25	-2.25	-2.25
1861		2	-1	-2.75	-2.75
1862	1		-2.75	-1.5	-2.75
1863	1		-0.5	-0.25	-0.5
1864	1		0.25	0	0
1865		2	-0.25	-0.5	-0.5
1866	1		0	0.25	0
1867	1		-0.25	-0.25	-0.25
1868		2	-5.75	-5.25	-5.75
1869		2	-5.75	-3.75	-5.75
1870	1		0.25	-0.5	-0.5
1871		2	-0.5	-0.25	-0.5
1872	1		-0.25	-0.25	-0.25
1873	1		-2	-2.5	-2.5
1874		2	-4.5	-5.25	-5.25
1875		2	-0.75	-2.5	-2.5
1876		2	-2.5	-4.5	-4.5
1877		2	0	-0.25	-0.25
1878		2	0	-0.25	-0.25
1879	1		0	0	0
1880		2	-0.25	-0.25	-0.25
1881	1		-0.25	-0.25	-0.25
1882	1		-0.25	-0.25	-0.25
1883	1		0.25	0	0
1884		2	-10.5	-11	-11
1885	1		-2.75	-1.5	-2.75
1886		2	-0.25	-0.25	-0.25
1887		2	-2.75	-2.25	-2.75
1888		2	-5.5	-3.5	-5.5
1889		2	-0.25	-0.25	-0.25
1890		2	0.25	0.25	0.25
1891	1		-5.25	-4.75	-5.25
1892	1		-2.75	-2.25	-2.75
1893	1		-0.25	-0.25	-0.25
1894	1		-0.25	-0.25	-0.25
1895	1		-1.75	-2.25	-2.25
1896	1		-0.25	-0.25	-0.25
1897		2	-0.25	-0.25	-0.25
1898	1		-0.25	0	-0.25
1899	1		-1.5	-1	-1.5
1900	1		0	0	0
1901	1		-3.25	-5.5	-5.5
1902	1		-3.5	-4	-4
1903		2	-0.25	-0.25	-0.25
1904	1		-3.25	-3.75	-3.75
1905	1		-1.75	-2.25	-2.25
1906		2	-4.75	-3.25	-4.75
1907	1		-2.5	-2	-2.5
1908		2	-5.5	-4.5	-5.5
1909		2	-0.25	0	-0.25
1910		2	-2.25	-2.75	-2.75
1911		2	-1.75	-2.5	-2.5
1912		2	-1.75	-2.75	-2.75
1913	1		-2	-2	-2
1914		2	-1.75	-2	-2
1915		2	-4.75	-5.5	-5.5
1916		2	-2.25	-2.25	-2.25
1917		2	-4.5	-5	-5
1918	1		-2.75	-2.25	-2.75
1919		2	-6	-3.75	-6
1920	1		-0.25	-0.25	-0.25
1921		2	-8.25	-10.75	-10.75
1922		2	-10.25	-10	-10.25
1923		2	-5.75	-5.25	-5.75
1924	1		-0.5	-2.75	-2.75
1925		2	-5.5	-3.25	-5.5
1926	1		-2.75	-2.25	-2.75
1927		2	-3	-2.5	-3
1928		2	0	0	0
1929		2	0	0	0
1930	1		-0.75	-1	-1
1931	1		0	0	0
1932	1		-1	-0.75	-1
1933		2	-0.25	-0.25	-0.25
1934	1		0.25	0.25	0.25
1935		2	-1.5	-2.25	-2.25
1936		2	-0.25	-0.25	-0.25
1937		2	-0.25	-0.25	-0.25
1938		2	0	-0.25	-0.25
1939	1		-5	-5	-5
1940	1		0	0	0
1941	1		-2.75	-1.25	-2.75
1942		2	-12	-11.25	-12
1943	1		-1.25	-2.25	-2.25
1944	1		-5.75	-5.25	-5.75
1945		2	-4.75	-5.25	-5.25
1946	1		-0.25	-0.25	-0.25
1947	1		-2.25	-1.75	-2.25
1948	1		-0.25	-0.25	-0.25
1949	1		-2.75	-2.75	-2.75
1950	1		-4.25	-5.25	-5.25
1951		2	-10.75	-10.75	-10.75
1952		2	-5.5	-3.75	-5.5
1953	1		-0.25	0	-0.25
1954		2	-2.5	-2.25	-2.5
1955		2	0	0	0
1956		2	-2.75	-1.25	-2.75
1957		2	-2.25	-1.5	-2.25
1958		2	-8	-8.5	-8.5
1959	1		0	-0.5	-0.5
1960		2	-0.25	0	-0.25
1961		2	-4.25	-5.5	-5.5
1962	1		-1.75	-2.25	-2.25
1963	1		-1.25	-0.75	-1.25
1964		2	-5.75	-5.25	-5.75
1965	1		-0.25	-0.25	-0.25
1966		2	-1.75	-1.5	-1.75
1967		2	-2	-3	-3
1968	1		-1.25	-1.5	-1.5
1969	1		-0.25	-0.25	-0.25
1970	1		-2.25	-2.75	-2.75
1971		2	-0.25	0	-0.25
1972	1		-4	-5.5	-5.5
1973		2	-5	-6	-6
1974	1		-0.25	-0.25	-0.25
1975		2	-4	-5.75	-5.75
1976		2	-2.25	-2.25	-2.25
1977		2	-1.75	-2.75	-2.75
1978	1		-1.5	-1.5	-1.5
1979		2	-1.5	-2.25	-2.25
1980	1		-0.75	-2.25	-2.25
1981		2	-2.75	-1.75	-2.75
1982	1		0	0	0
1983		2	0	-0.25	-0.25
1984		2	-5.75	-4.75	-5.75
1985		2	-2	-1.25	-2
1986	1		-4.25	-5.5	-5.5
1987		2	-2.5	-2.25	-2.5
1988	1		-0.25	-0.5	-0.5
1989	1		0.25	0	0
1990		2	-5.5	-4.25	-5.5
1991		2	-4.75	-2.75	-4.75
1992		2	0	0	0
1993		2	-3.75	-4.75	-4.75
1994		2	-0.25	-0.5	-0.5
1995		2	-4.75	-4	-4.75
1996		2	-2	-2.75	-2.75
1997		2	-0.25	-0.25	-0.25
[truncated: 1,663 more rows]

## Sheet: 2007
Refractive status of all the paticipants (2007)
Patient ID	Gender		Refractive status
	M=1	F=2	OD	OS	Worse eye
1		2	0.25	0.25	0.25
2	1		-4.5	-5.25	-5.25
3	1		0	0	0
4		2	0	-0.25	-0.25
5	1		0	0	0
6	1		-0.25	-0.25	-0.25
7		2	-2.5	-1.75	-2.5
8	1		-2	-2.75	-2.75
9		2	-5.75	-3	-5.75
10	1		0	0	0
11		2	0	-0.25	-0.25
12	1		-0.75	-1.25	-1.25
13		2	-1.5	-2.5	-2.5
14	1		-1	-2	-2
15	1		-0.25	-0.25	-0.25
16		2	-0.25	-0.25	-0.25
17		2	0.25	0.25	0.25
18		2	-0.25	-0.25	-0.25
19		2	0.25	0	0
20	1		-1.25	-1.25	-1.25
21		2	0	-0.25	-0.25
22		2	-2	-2	-2
23		2	0	0	0
24		2	-2	-2.75	-2.75
25		2	-8.75	-7.75	-8.75
26	1		0	-0.25	-0.25
27		2	-0.25	-0.25	-0.25
28		2	-4.25	-4.25	-4.25
29		2	-2	-2.75	-2.75
30	1		-4.25	-5.5	-5.5
31		2	-4.75	-4.25	-4.75
32		2	-2	-2	-2
33	1		-0.25	-0.25	-0.25
34	1		-0.25	0	-0.25
35		2	-0.25	0	-0.25
36	1		0	0.25	0
37	1		-0.5	-0.25	-0.5
38		2	-2.25	-1.75	-2.25
39		2	-1.75	-2	-2
40		2	0	0.25	0
41	1		0	0	0
42		2	-8.5	-10	-10
43	1		0.25	0	0
44	1		-1	-2	-2
45	1		0.25	0	0
46		2	-5.5	-4.25	-5.5
47		2	-0.25	0	-0.25
48	1		-6	-5.75	-6
49	1		-0.25	-0.25	-0.25
50	1		0	-0.25	-0.25
51	1		0.25	0	0
52		2	-5	-4.25	-5
53		2	-0.25	-0.25	-0.25
54		2	-5	-5.75	-5.75
55	1		-3.5	-4.25	-4.25
56	1		-2	-2.25	-2.25
57	1		-8.5	-8.25	-8.5
58		2	-2.75	-2	-2.75
59	1		-2.75	-2.75	-2.75
60		2	-1	-2.5	-2.5
61		2	-5	-5.25	-5.25
62	1		-1.5	-2.75	-2.75
63		2	-3.25	-5.25	-5.25
64	1		-3.5	-5.75	-5.75
65		2	-3.5	-3.5	-3.5
66		2	0	-0.25	-0.25
67	1		0.25	0.25	0.25
68		2	0	0.25	0
69		2	-2.5	-2.75	-2.75
70		2	0	0.25	0
71		2	-5.75	-3.75	-5.75
72		2	-1.75	-2	-2
73		2	-0.25	0.25	-0.25
74		2	-2	-2.25	-2.25
75		2	-5.5	-5.75	-5.75
76	1		0	-0.25	-0.25
77	1		0	0	0
78		2	-3.25	-3.5	-3.5
79	1		-0.25	-0.25	-0.25
80	1		-0.25	0	-0.25
81		2	-3.5	-5.25	-5.25
82		2	-2.75	-5.25	-5.25
83	1		-4.25	-5.5	-5.5
84		2	0	0	0
85		2	-5	-5.5	-5.5
86		2	0.25	-0.25	-0.25
87	1		-2.75	-5.5	-5.5
88		2	-4.25	-5	-5
89	1		-2.5	-2.75	-2.75
90	1		0	0	0
91		2	0	0	0
92	1		-1.75	-2.5	-2.5
93		2	-0.25	-0.25	-0.25
94		2	-2	-2	-2
95	1		-3	-4.5	-4.5
96		2	0	0	0
97		2	-0.75	-1	-1
98	1		-1.75	-2.75	-2.75
99	1		-2.75	-2.25	-2.75
100	1		0.25	0.25	0.25
101		2	-4.25	-5.5	-5.5
102	1		0.25	-0.25	-0.25
103	1		-1.5	-1.75	-1.75
104	1		-0.75	-2.75	-2.75
105	1		-2.5	-2.25	-2.5
106	1		-1.5	-2.75	-2.75
107	1		-5.75	-5.75	-5.75
108		2	0	0	0
109		2	0	0	0
110		2	-5.25	-5.5	-5.5
111		2	-5	-3	-5
112		2	-2.75	-2.25	-2.75
113		2	-1.75	-1	-1.75
114		2	-2.75	-2.75	-2.75
115	1		-0.25	-0.25	-0.25
116	1		-4.5	-3.25	-4.5
117		2	0	0	0
118		2	-1.75	-1.75	-1.75
119	1		0	-0.25	-0.25
120		2	-1.75	-2.75	-2.75
121		2	-1.75	-2	-2
122		2	-0.25	0	-0.25
123	1		-2.5	-2.25	-2.5
124	1		-2.5	-2.75	-2.75
125	1		-1.75	-2.75	-2.75
126	1		-0.25	-0.25	-0.25
127		2	-5.75	-4.5	-5.75
128	1		-1.25	-1	-1.25
129		2	-3.75	-4	-4
130	1		0.25	0.25	0.25
131		2	-1	-1.5	-1.5
132		2	-4	-5	-5
133		2	-0.25	-0.25	-0.25
134		2	-8.75	-9	-9
135		2	0	-0.25	-0.25
136		2	-2	-2.25	-2.25
137	1		-2.25	-2.75	-2.75
138	1		-1.5	-2.5	-2.5
139		2	-2.25	-2.25	-2.25
140	1		0	0	0
141	1		0	0	0
142		2	-2.25	-1.75	-2.25
143	1		-0.25	0.25	-0.25
144		2	-8.5	-8.75	-8.75
145	1		-0.25	-0.25	-0.25
146	1		-0.25	0	-0.25
147		2	0	-0.25	-0.25
148		2	-2.5	-2.75	-2.75
149	1		-1.75	-2.5	-2.5
150		2	-5.25	-5	-5.25
151	1		-2.25	-2.5	-0.25
152	1		-2.25	-2.75	-2.75
153		2	-0.25	0	-0.25
154	1		-5.25	-3.75	-5.25
155		2	-5.25	-4.75	-5.25
156		2	-5.75	-4.5	-5.75
157	1		-0.25	-0.25	-0.25
158		2	-1.75	-2.75	-2.75
159	1		-2.5	-2.75	-2.75
160	1		-1.5	-3	-3
161		2	-8.25	-11.25	-11.25
162		2	-0.25	-0.25	-0.25
163		2	-0.25	-0.25	-0.25
164	1		-1.5	-2.25	-2.25
165	1		-4.25	-4	-4.25
166		2	-9.75	-7.75	-9.75
167	1		-1.75	-1.5	-1.75
168	1		-5.75	-4.75	-5.75
169		2	-0.25	-0.25	-0.25
170		2	-2.25	-2.75	-2.75
171	1		0	-0.25	-0.25
172	1		-0.25	0	-0.25
173	1		-0.25	-0.25	-0.25
174	1		-4.75	-5.75	-5.75
175		2	-0.25	0	-0.25
176	1		-3.5	-5.75	-5.75
177		2	-2	-2.5	-2.5
178		2	-0.25	-0.25	-0.25
179	1		-0.25	-0.25	-0.25
180	1		0	-0.25	-0.25
181		2	-0.25	0	-0.25
182		2	0.25	0.25	0.25
183	1		-5.25	-4.75	-5.25
184		2	-2.5	-2.75	-2.75
185		2	-0.25	0	-0.25
186	1		-0.25	-0.25	-0.25
187	1		-3.25	-5.75	-5.75
188	1		-2.5	-2.25	-2.5
189	1		-0.25	0	-0.25
190	1		-2.5	-2.75	-2.75
191	1		-1.75	-2.75	-2.75
192		2	-0.25	-0.25	-0.25
193		2	-1.75	-2	-2
194		2	-0.25	0	-0.25
195		2	-1.75	-1.75	-1.75
196	1		-0.25	-0.25	-0.25
197	1		-0.25	-0.25	-0.25
198		2	-2.5	-2.75	-2.75
199		2	-0.25	0	-0.25
200		2	0.25	0.25	0.25
201	1		-2.5	-2.5	-2.5
202	1		-2.5	-2	-2.5
203		2	-9.75	-10.5	-10.5
204		2	-1.5	-2	-2
205	1		-0.25	-0.25	-0.25
206	1		-2.75	-2.25	-2.75
207		2	0.25	0.25	0.25
208	1		-0.25	-0.25	-0.25
209		2	-0.25	-0.25	-0.25
210		2	0.25	0	0
211		2	-0.25	0	-0.25
212	1		-2.75	-2.25	-2.75
213		2	-4.25	-5.5	-5.5
214		2	0	-0.25	-0.25
215	1		-0.25	-0.25	-0.25
216		2	-0.25	0	-0.25
217		2	-10	-8	-10
218		2	-3.5	-5	-5
219	1		-1.5	-1.75	-1.75
220		2	0	0	0
221	1		-0.25	-0.25	-0.25
222		2	-2.75	-1.5	-2.75
223		2	-3	-4.5	-4.5
224	1		-0.25	-0.25	-0.25
225	1		-0.25	-0.25	-0.25
226	1		0.25	0.25	0.25
227	1		-5.25	-3.5	-5.25
228		2	0	0	0
229		2	-0.25	-0.25	-0.25
230	1		-2.5	-2.75	-2.75
231		2	-0.25	-0.25	-0.25
232		2	-5.25	-5	-5.25
233		2	-3.5	-5.5	-5.5
234	1		-0.5	-2.25	-2.25
235		2	-2.75	-2	-2.75
236	1		-1.5	-2.75	-2.75
237	1		0	0	0
238	1		-5.25	-5.5	-5.5
239	1		-5.5	-4.5	-5.5
240	1		-0.25	-0.25	-0.25
241	1		-0.75	-1	-1
242		2	-1.75	-2	-2
243	1		0.25	0.25	0.25
244	1		-0.25	-0.25	-0.25
245	1		-2	-2.75	-2.75
246		2	-4.25	-5.5	-5.5
247		2	-2.25	-3	-3
248	1		-6.75	-7.5	-7.5
249	1		-10	-11.25	-11.25
250		2	0	0	0
251	1		-2.75	-1	-2.75
252		2	-2	-2.5	-2.5
253		2	-3.5	-5	-5
254		2	0.25	0.25	0.25
255		2	-2.5	-2	-2.5
256		2	-0.25	-0.25	-0.25
257		2	-0.25	0	-0.25
258	1		0.25	0.25	0.25
259	1		-2.5	-2.5	-2.5
260	1		-2	-2	-2
261		2	-1.25	-2.75	-2.75
262		2	-0.25	-0.25	-0.25
263	1		-1	-2.5	-2.5
264		2	-2.5	-3	-3
265	1		-0.25	0	-0.25
266	1		-5.25	-5.75	-5.75
267	1		-5.25	-3.75	-5.25
268	1		-1.75	-2.75	-2.75
269		2	-1	-1.75	-1.75
270		2	0	0	0
271		2	-0.25	-0.25	-0.25
272	1		0	0	0
273		2	0	-0.25	-0.25
274	1		-5.25	-5.25	-5.25
275	1		-1.5	-1.75	-1.75
276	1		-2	-2.25	-2.25
277	1		0.25	0.25	0.25
278	1		-0.25	0.25	-0.25
279	1		-0.25	-0.25	-0.25
280		2	-0.25	-0.25	-0.25
281		2	-5.75	-5.75	-5.75
282		2	-1.5	-2.75	-2.75
283		2	-4.75	-3.5	-4.75
284	1		-5.25	-5.75	-5.75
285		2	-3.75	-4.5	-4.5
286		2	-9.75	-7.25	-9.75
287		2	0.25	0.25	0.25
288	1		-5.75	-3.75	-5.75
289		2	-0.75	-1.5	-1.5
290		2	-2.25	-5	-5
291		2	0.25	0.25	0.25
292		2	-2.75	-1	-2.75
293	1		-4	-5.75	-5.75
294	1		-0.25	-0.25	-0.25
295	1		-5.75	-5.75	-5.75
296		2	-1.75	-2.75	-2.75
297		2	-3.5	-5.75	-5.75
298	1		-1.5	-2.5	-2.5
299	1		0	0	0
300		2	-0.25	0	-0.25
301	1		0	-0.25	-0.25
302	1		-0.25	-0.25	-0.25
303	1		-1	-2.25	-2.25
304	1		-4.75	-5.25	-5.25
305	1		0.25	0.25	0.25
306		2	-4.5	-3	-4.5
307		2	0	0.25	0
308		2	-8.75	-9.75	-9.75
309		2	-0.75	-1.5	-1.5
310		2	-6.25	-7	-7
311	1		-1	-2.75	-2.75
312	1		0.25	0.25	0.25
313	1		0.25	0.25	0.25
314		2	-2.5	-1.75	-2.5
315		2	-3.75	-5	-5
316		2	0	0.25	0
317		2	-3.75	-5.75	-5.75
318	1		-0.75	-2.75	-2.75
319	1		0	0.25	0
320		2	-1.75	-2.25	-2.25
321	1		-0.25	-0.25	-0.25
322		2	-0.25	0.25	-0.25
323	1		-0.25	-0.25	-0.25
324	1		-2.5	-2.75	-2.75
325		2	-1	-2	-2
326		2	-5.25	-5.5	-5.5
327	1		-2.25	-2.75	-2.75
328	1		-1	-2.5	-2.5
329		2	-3.5	-4.75	-4.75
330		2	-8	-9	-9
331	1		-1.5	-2.5	-2.5
332		2	-1.5	-1.75	-1.75
333		2	-5.25	-5.5	-5.5
334		2	0	-0.25	-0.25
335	1		-0.75	-2	-2
336		2	-5.75	-5.75	-5.75
337	1		0	0.25	0
338		2	-0.25	0	-0.25
339	1		-0.5	0	-0.5
340		2	0	0	0
341	1		-0.75	-1.5	-1.5
342		2	-2.5	-2.75	-2.75
343	1		0	-0.25	-0.25
344		2	0.25	0	0
345		2	-0.25	0	-0.25
346	1		-0.25	0	-0.25
347	1		-0.25	0	-0.25
348	1		-2.75	-2.5	-2.75
349		2	-4.25	-4.75	-4.75
350	1		-0.25	0.25	-0.25
351		2	-1.25	-2	-2
352	1		-1.5	-2.25	-2.25
353	1		0	0	0
354		2	-1.75	-2	-2
355		2	-7	-8.25	-8.25
356	1		-5.5	-5.5	-5.5
357		2	-1.75	-2.75	-2.75
358		2	-0.25	0	-0.25
359		2	0	0	0
360		2	-1.5	-1.25	-1.5
361	1		-2.75	-2.5	-2.75
362	1		-5.25	-6	-6
363		2	-0.75	-1	-1
364	1		0	0	0
365		2	-4.25	-4.5	-4.5
366	1		-0.25	0.25	-0.25
367		2	-2.75	-2.25	-2.75
368	1		0.25	0	0
369		2	-0.25	-0.25	-0.25
370		2	-2.5	-2.5	-2.5
371	1		-1.75	-2.75	-2.75
372	1		0.25	0	0
373	1		0	0.25	0
374		2	-5.5	-5.75	-5.75
375	1		-10.75	-11.5	-11.5
376	1		-0.5	-1	-1
377		2	-5.25	-4.75	-5.25
378	1		-5	-5.25	-5.25
379	1		-1.75	-2	-2
380		2	-0.25	0	-0.25
381	1		-5	-4.75	-5
382		2	-0.25	-0.25	-0.25
383		2	-0.25	-0.25	-0.25
384		2	-2.75	-2.75	-2.75
385		2	-0.25	-0.25	-0.25
386	1		-2.75	-2.75	-2.75
387		2	-5.25	-5.25	-5.25
388		2	-1.75	-2	-2
389		2	-2.75	-5.75	-5.75
390		2	-1.25	-1	-1.25
391	1		0.25	0.25	0.25
392	1		-0.75	-2	-2
393		2	-5.75	-5.5	-5.75
394		2	-4.75	-5.25	-5.25
395		2	-2.75	-3	-3
396	1		-5.5	-6	-6
397	1		-0.25	0.25	-0.25
398	1		-1.5	-2.75	-2.75
399		2	0	-0.25	-0.25
400	1		-4.75	-5.75	-5.75
401		2	-5.25	-5.5	-5.5
402	1		0	0	0
403		2	-0.25	-0.25	-0.25
404		2	0	-0.25	-0.25
405		2	-0.25	-0.25	-0.25
406		2	0	-0.25	-0.25
407	1		-0.25	-0.25	-0.25
408	1		0	-0.25	-0.25
409		2	-2.25	-2.75	-2.75
410	1		-0.25	-0.25	-0.25
411	1		-2.25	-1.75	-2.25
412		2	-3.25	-5	-5
413		2	0.25	0	0
414	1		-4.5	-5.25	-5.25
415		2	0	0	0
416	1		-4.5	-4.5	-4.5
417	1		-3.75	-3.5	-3.75
418		2	-9.5	-8	-9.5
419	1		-2	-1.75	-2
420	1		-2.25	-2.25	-2.25
421		2	-1.5	-1.75	-1.75
422	1		0	-0.25	-0.25
423		2	-5.75	-4.25	-5.75
424		2	-11.75	-11.75	-11.75
425	1		0	-0.25	-0.25
426	1		0	-0.25	-0.25
427		2	-0.5	-1	-1
428		2	0	0	0
429	1		-1.5	-1.75	-1.75
430	1		-4.5	-5.5	-5.5
431		2	-4.5	-5.5	-5.5
432		2	-1.75	-2.75	-2.75
433		2	0	-0.25	-0.25
434	1		0	-0.25	-0.25
435		2	-2.5	-2.75	-2.75
436		2	-0.25	-0.25	-0.25
437		2	0	0.25	0
438	1		-10	-10.75	-10.75
439		2	-1.5	-1	-1.5
440		2	0	0	0
441	1		-0.25	-0.25	-0.25
442	1		0.25	-0.25	-0.25
443		2	-2.5	-1.5	-2.5
444		2	-5.75	-4.75	-5.75
445	1		-7	-7	-7
446		2	-0.25	0.25	-0.25
447	1		-1.75	-2.75	-2.75
448		2	0	0	0
449		2	0	0	0
450	1		-3.5	-5	-5
451		2	-2.75	-3	-3
452		2	-0.25	0	-0.25
453	1		0	-0.25	-0.25
454	1		-4.25	-5.25	-5.25
455		2	-2	-2.75	-2.75
456	1		-1.75	-2	-2
457		2	0	0	0
458		2	-2.75	-2.75	-2.75
459		2	-1.25	-2	-2
460	1		-1.25	-2.5	-2.5
461	1		-1.75	-2	-2
462	1		0.25	0.25	0.25
463	1		0.25	0.25	0.25
464		2	-2.25	-2.75	-2.75
465		2	-5.25	-5.75	-5.75
466		2	-2.75	-2.25	-2.75
467	1		-0.25	-0.25	-0.25
468		2	-0.25	-0.25	-0.25
469	1		-5.25	-5.5	-5.5
470	1		-1	-2	-2
471	1		-1.25	-0.75	-1.25
472		2	-2	-2.25	-2.25
473		2	-2.75	-2.5	-2.75
474	1		-2.25	-2	-2.25
475		2	-0.25	0	-0.25
476	1		-2.75	-2.75	-2.75
477	1		-0.25	0.25	-0.25
478	1		-2.75	-2	-2.75
479		2	-0.25	-0.25	-0.25
480		2	-4.75	-4.25	-4.75
481	1		0	-0.25	-0.25
482		2	-2.75	-2.25	-2.75
483		2	-1.25	-2.25	-2.25
484	1		0	-0.25	-0.25
485	1		-1.5	-2.75	-2.75
486		2	0	0.25	0
487		2	-0.25	0	-0.25
488		2	-1.25	-2.25	-2.25
489		2	-2.5	-3	-3
490	1		-1	-1.75	-1.75
491	1		0	-0.25	-0.25
492		2	-2.5	-2.75	-2.75
493		2	-11	-11.5	-11.5
494		2	0.25	0	0
495	1		0	-0.25	-0.25
496		2	-0.25	-0.25	-0.25
497		2	-1.75	-2.5	-2.5
498		2	-3.25	-5.5	-5.5
499	1		-0.25	-0.25	-0.25
500	1		-9.75	-10.5	-10.5
501		2	-5.75	-3.5	-5.75
502		2	0	0	0
503	1		-5.5	-6	-6
504		2	-2.25	-3	-3
505	1		-0.25	-0.25	-0.25
506		2	0	-0.25	-0.25
507	1		-0.25	-0.25	-0.25
508	1		-1.25	-2.5	-2.5
509		2	0	-0.25	-0.25
510		2	0	0	0
511		2	-0.25	0	-0.25
512	1		-0.25	0	-0.25
513	1		-1.75	-2.75	-2.75
514		2	0	0	0
515	1		-5.5	-5.5	-5.5
516		2	-2	-1.5	-2
517	1		-5.25	-4.75	-5.25
518	1		-4.5	-5.5	-5.5
519	1		-0.25	-0.25	-0.25
520		2	-2.25	-2	-2.25
521		2	-0.25	-0.25	-0.25
522		2	-8.5	-9	-9
523	1		-2.5	-2.25	-2.5
524	1		-2	-2.75	-2.75
525		2	-0.25	-0.25	-0.25
526		2	-2	-1.25	-2
527		2	-3.75	-4.75	-4.75
528		2	-0.25	0	-0.25
529		2	-7.5	-7.5	-7.5
530	1		0	-0.25	-0.25
531	1		-3.25	-5.75	-5.75
532		2	-0.25	0	-0.25
533		2	-5.5	-2.5	-5.5
534	1		0	-0.25	-0.25
535		2	-2	-2.5	-2.5
536		2	-2.5	-2.75	-2.75
537		2	-8.75	-9	-9
538		2	0	0	0
539		2	-3	-3	-3
540	1		-5.5	-4.25	-5.5
541		2	-4	-5.25	-5.25
542		2	0	0.25	0
543	1		-1.75	-2.5	-2.5
544	1		0	-0.25	-0.25
545	1		0	-0.25	-0.25
546	1		-2.25	-2.25	-2.25
547	1		-0.25	-0.25	-0.25
548		2	-2.75	-1	-2.75
549		2	-1.5	-1.75	-1.75
550	1		-2	-2.75	-2.75
551		2	0	0	0
552		2	-8.5	-9	-9
553	1		-3.75	-5.25	-5.25
554	1		0	-0.25	-0.25
555		2	-1.5	-2.75	-2.75
556	1		0	0	0
557	1		-1.25	-2	-2
558	1		-1.75	-1.75	-1.75
559		2	-5.75	-5.75	-5.75
560	1		0	0	0
561	1		-0.25	0	-0.25
562		2	-9	-10	-10
563	1		-0.25	-0.25	-0.25
564	1		-1.75	-2.25	-2.25
565	1		-1.75	-2.75	-2.75
566		2	-1	-1.5	-1.5
567		2	-2.25	-3	-3
568		2	-2.25	-2.25	-2.25
569	1		-2.75	-2.75	-2.75
570		2	0	0.25	0
571	1		-2.25	-1	-2.25
572		2	0	0	0
573	1		-0.5	-1.75	-1.75
574		2	-2.5	-1.5	-2.5
575	1		-0.25	0	-0.25
576		2	-0.25	-0.25	-0.25
577	1		-0.75	-2.75	-2.75
578	1		0	0	0
579		2	-0.25	-0.25	-0.25
580		2	-3	-3.25	-3.25
581	1		0	-0.25	-0.25
582		2	0	0	0
583	1		-1.75	-2.75	-2.75
584	1		-0.25	-0.25	-0.25
585		2	-0.25	-0.25	-0.25
586	1		-0.25	-0.25	-0.25
587	1		-2.25	-2.75	-2.75
588		2	-3.25	-5.75	-5.75
589	1		-4.25	-5.75	-5.75
590	1		-2.75	-2.25	-2.75
591		2	0.25	-0.25	-0.25
592		2	-7.25	-9.25	-9.25
593	1		-6	-4.75	-6
594		2	-0.25	-0.25	-0.25
595		2	-8.5	-9.25	-9.25
596		2	-0.25	0	-0.25
597		2	-0.25	-0.25	-0.25
598	1		0	0	0
599	1		-2.75	-2.75	-2.75
600		2	-4	-5.5	-5.5
601	1		-2.75	-2.75	-2.75
602		2	-1.5	-2.5	-2.5
603	1		-2.5	-2.75	-2.75
604		2	-5	-5.5	-5.5
605	1		-3.5	-5.25	-5.25
606	1		-0.25	-0.25	-0.25
607		2	-0.25	-0.25	-0.25
608	1		-2	-2.25	-2.25
609	1		-1.75	-1	-1.75
610	1		-5.75	-4	-5.75
611		2	0	-0.25	-0.25
612	1		-0.25	-0.25	-0.25
613		2	-2.5	-2.75	-2.75
614	1		-0.25	0	-0.25
615	1		-0.25	0	-0.25
616		2	0.25	-0.25	-0.25
617		2	-0.25	-0.25	-0.25
618		2	-2.75	-2.75	-2.75
619	1		-5.25	-5.5	-5.5
620		2	-0.25	-0.25	-0.25
621	1		-1.75	-2.75	-2.75
622	1		-4.75	-3.25	-4.75
623		2	-5.5	-5.25	-5.5
624	1		0	-0.5	-0.5
625		2	-4.25	-5.75	-5.75
626	1		-0.5	-0.5	-0.5
627		2	-1	-1.75	-1.75
628	1		-0.25	-0.25	-0.25
629	1		-1.75	-2.25	-2.25
630		2	-2.5	-2.25	-2.5
631		2	-5.5	-5	-5.5
632	1		-0.25	-0.5	-0.5
633	1		0.25	0.25	0.25
634	1		-0.25	0	-0.25
635		2	-0.25	-0.25	-0.25
636		2	0	-0.25	-0.25
637	1		-2.75	-2.75	-2.75
638		2	0.25	0	0
639		2	-0.25	-0.25	-0.25
640	1		-2.5	-2.5	-2.5
641	1		-2	-1	-2
642	1		-2.25	-2.75	-2.75
643		2	-4.5	-5.5	-5.5
644		2	0	0.25	0
645	1		-0.25	-0.25	-0.25
646	1		-0.25	0	-0.25
647		2	0	-0.25	-0.25
648	1		-1.75	-2.5	-2.5
649	1		-5.25	-4.5	-5.25
650		2	-5.5	-4.25	-5.5
651	1		-2.75	-2.75	-2.75
652	1		0	-0.25	-0.25
653		2	-0.25	-0.25	-0.25
654		2	-2	-2.75	-2.75
655	1		-1.5	-2.5	-2.5
656		2	-0.75	-1	-1
657	1		-8.5	-9	-9
658	1		-2.5	-2.75	-2.75
659	1		0	0	0
660		2	-0.25	-0.25	-0.25
661	1		-0.5	-1.75	-1.75
662	1		0	0.25	0
663	1		-0.25	-0.25	-0.25
664		2	0.25	0.25	0.25
665	1		-0.25	-0.25	-0.25
666		2	0.25	0	0
667		2	-2.75	-1.75	-2.75
668		2	0	0	0
669	1		-0.25	-0.25	-0.25
670	1		-5.25	-5.5	-5.5
671	1		-0.25	0	-0.25
672		2	-6.5	-6.75	-6.75
673	1		-0.25	0	-0.25
674	1		0.25	0	0
675		2	-4.25	-4.75	-4.75
676		2	-5.75	-5.25	-5.75
677	1		-2	-2.75	-2.75
678		2	-0.5	-0.25	-0.5
679		2	0	-0.25	-0.25
680		2	-1.75	-2.75	-2.75
681		2	0	0	0
682		2	-1.75	-2.75	-2.75
683	1		-5	-5.75	-5.75
684		2	0.25	0	0
685		2	0.25	0	0
686		2	-0.25	-0.25	-0.25
687		2	-5.5	-5.75	-5.75
688		2	-9.5	-10.25	-10.25
689	1		-1.75	-2.75	-2.75
690	1		0.25	0	0
691	1		-5.75	-2.75	-5.75
692		2	-0.25	-0.25	-0.25
693		2	-2	-1.5	-2
694	1		0	-0.25	-0.25
695		2	-1.75	-2	-2
696	1		-4.5	-5.75	-5.75
697		2	-2.5	-2.25	-2.5
698		2	-0.75	-1.75	-1.75
699	1		-2.25	-2.5	-2.5
700		2	-0.25	-0.25	-0.25
701		2	-2.5	-1	-2.5
702	1		0	-0.25	-0.25
703	1		0	-0.25	-0.25
704	1		-0.25	-0.25	-0.25
705		2	-7.75	-8.5	-8.5
706	1		-0.25	-0.25	-0.25
707	1		-7.75	-8	-8
708	1		-5.25	-5	-5.25
709		2	-2	-2.25	-2.25
710		2	-0.75	-2.5	-2.5
711		2	-5.25	-4.75	-5.25
712		2	-0.25	0	-0.25
713	1		0	0	0
714		2	-5.75	-5.5	-5.75
715		2	-2.5	-2.75	-2.75
716		2	-2.5	-2.75	-2.75
717	1		-2.75	-2.75	-2.75
718		2	-0.75	-1.5	-1.5
719		2	0	-0.25	-0.25
720		2	0.25	0.25	0.25
721	1		0	-0.25	-0.25
722		2	-1	-2	-2
723	1		-0.25	0	-0.25
724		2	-2	-2	-2
725		2	0	-0.25	-0.25
726	1		-0.25	-0.25	-0.25
727		2	-1.75	-1.5	-1.75
728	1		-1.25	-1.75	-1.75
729		2	-0.75	-2	-2
730		2	0.25	0.25	0.25
731	1		-1.75	-1.5	-1.75
732	1		-3.5	-5	-5
733		2	-0.25	0	-0.25
734	1		-0.25	0	-0.25
735		2	-7.5	-7.5	-7.5
736	1		-2.5	-2.75	-2.75
737		2	-0.25	0	-0.25
738		2	-3.5	-4.5	-4.5
739		2	-1.25	-2.75	-2.75
740	1		-0.25	-0.25	-0.25
741		2	0.25	0.25	0.25
742		2	-4.25	-3.25	-4.25
743		2	-4.5	-5.25	-5.25
744	1		-7.75	-7.5	-7.75
745		2	0	-0.25	-0.25
746		2	-2.25	-2.75	-2.75
747		2	-9	-10.25	-10.25
748	1		-4.75	-5	-5
749	1		-0.25	-0.25	-0.25
750	1		-0.75	-2.5	-2.5
751	1		-0.25	-0.25	-0.25
752		2	-5	-5.75	-5.75
753		2	0.25	0.25	0.25
754		2	-0.25	0	-0.25
755		2	-3.75	-3.5	-3.75
756		2	0	0	0
757	1		-1.75	-2.75	-2.75
758		2	0	-0.25	-0.25
759		2	-2	-2.75	-2.75
760		2	-5.75	-4.75	-5.75
761	1		0	-0.25	-0.25
762	1		-2.5	-2.25	-2.5
763		2	-2.75	-2.75	-2.75
764	1		-3.75	-5.75	-5.75
765	1		-1.75	-2.75	-2.75
766	1		-4.25	-4.5	-4.5
767		2	0	0	0
768	1		-4.75	-6	-6
769		2	0	0	0
770	1		-5	-5	-5
771		2	-1.75	-2.75	-2.75
772	1		-2.25	-2.75	-2.75
773	1		-0.5	-0.25	-0.5
774		2	0	0	0
775		2	-0.25	-0.25	-0.25
776	1		-2	-2.75	-2.75
777	1		-2	-2.25	-2.25
778	1		-1.75	-2	-2
779		2	-3.25	-5.75	-5.75
780		2	0	-0.25	-0.25
781	1		0	-0.25	-0.25
782		2	0	0	0
783	1		-0.25	-0.25	-0.25
784		2	-1.5	-2	-2
785		2	-2.25	-2.75	-2.75
786		2	-4	-4.5	-4.5
787		2	-3	-3	-3
788		2	0	-0.25	-0.25
789	1		-3.5	-5.5	-5.5
790		2	-2	-2.25	-2.25
791		2	-0.25	-0.25	-0.25
792	1		-5	-5.25	-5.25
793	1		0.25	-0.25	-0.25
794	1		0	-0.25	-0.25
795		2	0.25	0.25	0.25
796	1		-2	-2	-2
797	1		-2.75	-2.75	-2.75
798	1		-0.25	0	-0.25
799		2	0.25	0.25	0.25
800	1		-6.5	-6.75	-6.75
801	1		0	0	0
802		2	-2.75	-4.25	-4.25
803	1		-5.75	-5.5	-5.75
804		2	-0.25	0	-0.25
805		2	-2.25	-2.75	-2.75
806		2	-2.75	-2.25	-2.75
807	1		-2.75	-2.75	-2.75
808	1		-11.75	-11.75	-11.75
809		2	0.25	0.25	0.25
810		2	0	0	0
811		2	-0.25	0	-0.25
812	1		-3.5	-5.75	-5.75
813		2	-11.25	-7.75	-11.25
814		2	0.25	0.25	0.25
815	1		-0.25	-1.25	-1.25
816	1		-0.25	-0.25	-0.25
817	1		-1.75	-2.25	-2.25
818		2	-1.5	-2	-2
819	1		-4.5	-3.75	-4.5
820		2	-1.75	-1.75	-1.75
821	1		-4.5	-4.25	-4.5
822		2	-2.75	-1.25	-2.75
823	1		0	0.25	0
824		2	-3.75	-5.25	-5.25
825	1		-2.25	-2.5	-2.5
826		2	0.25	-0.25	-0.25
827		2	0.25	0.25	0.25
828		2	-0.25	-0.25	-0.25
829		2	-0.25	-0.25	-0.25
830	1		-1.75	-2.5	-2.5
831		2	-5.25	-4	-5.25
832		2	-3.25	-2.75	-3.25
833	1		-1.75	-1.75	-1.75
834	1		-2	-2.5	-2.5
835	1		-5.25	-5.5	-5.5
836	1		-5.25	-5.75	-5.75
837	1		-0.25	-0.25	-0.25
838		2	-3	-5.75	-5.75
839	1		-2	-2.75	-2.75
840	1		-0.25	0	-0.25
841		2	-4.25	-5.75	-5.75
842	1		-1.25	-1.75	-1.75
843	1		-0.25	-0.25	-0.25
844		2	-3	-2.25	-3
845		2	-5.25	-3.75	-5.25
846	1		-2.75	-2.75	-2.75
847	1		-0.75	-2	-2
848	1		0.25	0.25	0.25
849		2	-0.25	0	-0.25
850	1		-1.25	-2.5	-2.5
851		2	-2.5	-2.75	-2.75
852	1		-2	-2.75	-2.75
853	1		-3.75	-3.75	-3.75
854		2	-8.75	-10	-10
855		2	0	0.25	0
856	1		-1.25	-1.75	-1.75
857	1		-0.25	-0.25	-0.25
858	1		-0.25	-0.25	-0.25
859		2	-0.25	-0.25	-0.25
860	1		-0.25	0	-0.25
861		2	0.25	0.25	0.25
862	1		-6	-5.25	-6
863		2	-1.5	-2.75	-2.75
864	1		-4.5	-5.25	-5.25
865		2	0.25	0	0
866		2	-2.75	-1.5	-2.75
867		2	-4.5	-5.75	-5.75
868		2	0	0	0
869	1		-2	-2.75	-2.75
870		2	-0.25	0	-0.25
871	1		-0.25	-0.25	-0.25
872		2	0	-0.25	-0.25
873		2	-1.75	-2.25	-2.25
874	1		-2.75	-2.75	-2.75
875	1		7.75	8.25	7.75
876	1		-2.75	-1.25	-2.75
877		2	-5.5	-5.75	-5.75
878	1		-3.5	-4.75	-4.75
879		2	-1.5	-2.5	-2.5
880		2	-8.25	-11.25	-11.25
881	1		-0.25	-0.25	-0.25
882	1		-0.25	-0.25	-0.25
883	1		-1.5	-2	-2
884	1		-0.25	0	-0.25
885	1		-4.25	-5.5	-5.5
886	1		-1.75	-2.75	-2.75
887		2	-0.25	-0.25	-0.25
888		2	-4.25	-4.5	-4.5
889		2	-3.75	-5.75	-5.75
890		2	-4.5	-5.25	-5.25
891	1		-2.5	-2.75	-2.75
892	1		-4.5	-4.25	-4.5
893		2	-4.25	-5.5	-5.5
894	1		-3.25	-5.75	-5.75
895		2	-2.75	-2.75	-2.75
896		2	-0.25	0	-0.25
897		2	-5	-5.5	-5.5
898	1		-2.75	-2.75	-2.75
899		2	-3	-4.75	-4.75
900		2	-8.75	-8.5	-8.75
901		2	-2.5	-1.25	-2.5
902		2	0	-0.25	-0.25
903	1		-0.25	-0.25	-0.25
904	1		0	0.25	0
905	1		-2.75	-2.5	-2.75
906		2	-2.25	-2.75	-2.75
907		2	-0.25	0	-0.25
908	1		0.25	0	0
909		2	-3	-4.5	-4.5
910	1		-0.25	-0.25	-0.25
911		2	-0.25	0.25	-0.25
912		2	-0.25	-0.25	-0.25
913		2	-0.25	-0.25	-0.25
914	1		0	-0.25	-0.25
915		2	-4.25	-5	-5
916	1		-0.25	0.25	-0.25
917		2	-7.5	-8	-8
918	1		-0.25	0	-0.25
919	1		0	-0.25	-0.25
920		2	-1.5	-2.75	-2.75
921	1		0	-0.25	-0.25
922	1		-2	-2.75	-2.75
923		2	-4.5	-3.5	-4.5
924		2	0.25	0.25	0.25
925		2	-3.5	-4.5	-4.5
926		2	0	0	0
927		2	0	0	0
928	1		-5.25	-5	-5.25
929		2	-0.25	-0.25	-0.25
930		2	-0.25	-0.25	-0.25
931	1		-2.75	-2	-2.75
932	1		-2	-2.5	-2.5
933		2	-5.25	-4.75	-5.25
934	1		0	-0.25	-0.25
935	1		-0.25	-0.25	-0.25
936		2	0	0	0
937		2	0	-0.25	-0.25
938		2	-3.5	-5.25	-5.25
939		2	-1.5	-2.75	-2.75
940		2	-0.25	0	-0.25
941		2	-2.75	-2.75	-2.75
942	1		-1.75	-1.75	-1.75
943		2	-5.5	-4.5	-5.5
944		2	-3.5	-4.5	-4.5
945	1		0	-0.25	-0.25
946	1		-1.5	-2.75	-2.75
947		2	-4.25	-5.25	-5.25
948	1		-2.75	-2.25	-2.75
949		2	-2.5	-2.25	-2.5
950	1		-0.25	0	-0.25
951		2	-0.75	-2.25	-2.25
952		2	0	-0.25	-0.25
953	1		0.25	0.25	0.25
954	1		-2.25	-2.75	-2.75
955		2	-0.25	-0.25	-0.25
956		2	-1.5	-2.75	-2.75
957		2	-4.25	-4.25	-4.25
958	1		0.25	0.25	0.25
959		2	-0.25	0	-0.25
960	1		-0.25	-0.25	-0.25
961	1		-5.75	-5.75	-5.75
962	1		-1.5	-2	-2
963		2	-2.5	-2.75	-2.75
964	1		-5.5	-4.75	-5.5
965	1		-0.25	-0.25	-0.25
966		2	-2.5	-1.25	-2.5
967	1		0	-0.25	-0.25
968	1		-5	-4.75	-5
969	1		-0.25	-0.25	-0.25
970	1		-0.25	-0.25	-0.25
971		2	-2.75	-2.75	-2.75
972		2	0	0	0
973		2	-0.25	0	-0.25
974	1		0	0	0
975		2	-2.75	-2.75	-2.75
976		2	-0.25	-0.25	-0.25
977	1		-4.75	-5.25	-5.25
978	1		0	-0.25	-0.25
979	1		-0.25	0	-0.25
980	1		-0.25	0	-0.25
981	1		-2.75	-5.5	-5.5
982		2	-2	-2.75	-2.75
983	1		0	-0.25	-0.25
984		2	-5.25	-5.75	-5.75
985	1		-0.25	-0.25	-0.25
986		2	-1.5	-2.75	-2.75
987		2	0	0	0
988	1		-2	-2.75	-2.75
989		2	0	0	0
990	1		-2	-2.25	-2.25
991		2	-2.75	-1.75	-2.75
992	1		-5	-5.75	-5.75
993	1		0	-0.5	-0.5
994		2	0	-0.25	-0.25
995		2	0.25	-0.25	-0.25
996	1		-0.25	0	-0.25
997	1		-2.75	-2.25	-2.75
998		2	-1.75	-2.75	-2.75
999	1		-1.5	-1.25	-1.5
1000		2	-3.75	-5.25	-5.25
1001	1		-5.25	-5.5	-5.5
1002	1		-0.5	-2.25	-2.25
1003		2	0	-0.25	-0.25
1004		2	0	-0.25	-0.25
1005	1		0	-0.25	-0.25
1006		2	-4.25	-5.75	-5.75
1007		2	-8.25	-10	-10
1008		2	-2	-2.25	-2.25
1009	1		-0.25	-0.25	-0.25
1010	1		0	0.25	0
1011	1		0	0	0
1012		2	-1.75	-2.5	-2.5
1013		2	-2.25	-2.75	-2.75
1014	1		-0.25	-0.25	-0.25
1015	1		-0.25	0	-0.25
1016	1		-1.75	-2	-2
1017	1		-4.75	-5.75	-5.75
1018	1		-2.75	-2.5	-2.75
1019	1		-0.25	-0.25	-0.25
1020		2	0	0.25	0
1021	1		-0.25	-0.25	-0.25
1022		2	-5.5	-3.75	-5.5
1023	1		-0.25	0	-0.25
1024	1		-1.75	-2.5	-2.5
1025	1		-0.25	-0.25	-0.25
1026		2	0.25	0.25	0.25
1027	1		-1.5	-1.25	-1.5
1028	1		-0.25	0	-0.25
1029	1		-0.75	-1.5	-1.5
1030	1		-0.25	-1.25	-1.25
1031		2	0.25	-0.25	-0.25
1032	1		-0.25	-0.25	-0.25
1033	1		-0.25	-0.25	-0.25
1034		2	0	0	0
1035	1		-2.75	-1.75	-2.75
1036	1		-0.25	0	-0.25
1037		2	-2.5	-1.75	-2.5
1038		2	-4.5	-3.5	-4.5
1039	1		-7.75	-8	-8
1040	1		-0.25	-0.25	-0.25
1041		2	-0.25	-0.25	-0.25
1042	1		0	-0.25	-0.25
1043		2	-5.25	-5.5	-5.5
1044	1		-1.75	-1.75	-1.75
1045		2	-1.5	-2.25	-2.25
1046	1		0.25	0.25	0.25
1047	1		-3.5	-5.5	-5.5
1048	1		-3	-5.75	-5.75
1049		2	-0.25	-0.25	-0.25
1050	1		-1.75	-2	-2
1051	1		-0.25	-0.25	-0.25
1052	1		-0.25	-0.5	-0.5
1053	1		-0.25	0	-0.25
1054	1		0.25	0.25	0.25
1055	1		-1.5	-2.75	-2.75
1056		2	0	0	0
1057		2	-1.25	-2.5	-2.5
1058	1		-3.5	-5	-5
1059	1		0	-0.25	-0.25
1060		2	-0.75	-1.5	-1.5
1061		2	-0.25	-0.25	-0.25
1062	1		-0.25	0	-0.25
1063		2	0.25	0.25	0.25
1064	1		0.25	-0.25	-0.25
1065		2	-2	-1.75	-2
1066	1		-5	-4.5	-5
1067		2	-2.25	-1.5	-2.25
1068		2	-1.5	-2.75	-2.75
1069	1		0	0	0
1070	1		-0.25	0	-0.25
1071	1		-0.25	0	-0.25
1072		2	-0.25	0	-0.25
1073		2	-2.25	-5.25	-5.25
1074		2	-5	-5	-5
1075		2	-1.75	-1	-1.75
1076		2	-3.25	-3.5	-3.5
1077	1		-2.25	-2	-2.25
1078	1		-5	-3.5	-5
1079		2	-5.25	-5.25	-5.25
1080		2	-2.5	-2.5	-2.5
1081		2	-9.5	-10	-10
1082		2	-0.25	-0.25	-0.25
1083		2	-0.5	-0.25	-0.5
1084	1		-2	-2.75	-2.75
1085	1		0.25	0.25	0.25
1086	1		-4.5	-4.25	-4.5
1087	1		-2	-1	-2
1088		2	-2.75	-1.75	-2.75
1089	1		-2.5	-2.25	-2.5
1090	1		-4.25	-5.75	-5.75
1091	1		-0.25	-0.25	-0.25
1092		2	-2	-2	-2
1093		2	-0.25	-0.25	-0.25
1094	1		-1.75	-2	-2
1095		2	-0.25	-0.25	-0.25
1096		2	-1.75	-2.75	-2.75
1097		2	-10.25	-10.75	-10.75
1098		2	-3.5	-5.5	-5.5
1099	1		-0.25	-0.25	-0.25
1100	1		-4.75	-4	-4.75
1101		2	-2.75	-2	-2.75
1102		2	0	0	0
1103		2	0	0	0
1104	1		-5	-3.75	-5
1105		2	-5.25	-4.75	-5.25
1106	1		-0.25	-0.25	-0.25
1107	1		-2.75	-4	-4
1108		2	-4.75	-5.75	-5.75
1109	1		-1.25	-2.5	-2.5
1110	1		-0.25	-0.25	-0.25
1111	1		0.25	-0.25	-0.25
1112	1		-5.25	-5.25	-5.25
1113	1		-6	-5	-6
1114		2	-0.5	-1.75	-1.75
1115		2	-5.25	-4.25	-5.25
1116		2	-2.75	-2	-2.75
1117		2	-1.5	-2.75	-2.75
1118	1		0	-0.25	-0.25
1119		2	-0.25	-0.25	-0.25
1120		2	0	-0.25	-0.25
1121	1		-2.5	-1.5	-2.5
1122	1		0	-0.25	-0.25
1123	1		-2.25	-2	-2.25
1124	1		-0.25	0	-0.25
1125		2	-1.5	-2.75	-2.75
1126		2	0.25	0.25	0.25
1127	1		-5.25	-5.75	-5.75
1128	1		-2.25	-1.5	-2.25
1129		2	-0.25	-0.25	-0.25
1130	1		-5.75	-4.25	-5.75
1131		2	-1.75	-2.5	-2.5
1132		2	-1	-1.25	-1.25
1133	1		-1.75	-2.25	-2.25
1134		2	-2	-2.75	-2.75
1135	1		-0.25	0	-0.25
1136	1		-1.25	-2.5	-2.5
1137		2	-4.75	-3.75	-4.75
1138	1		-2.75	-2.5	-2.75
1139	1		0.25	0.25	0.25
1140		2	-5.75	-5.5	-5.75
1141		2	0.25	-0.25	-0.25
1142		2	-5.5	-4.25	-5.5
1143		2	-8.75	-10.5	-10.5
1144	1		-1.75	-2.25	-2.25
1145		2	-5	-5.5	-5.5
1146	1		-1.5	-1.75	-1.75
1147	1		0	0	0
1148	1		-0.25	-0.25	-0.25
1149	1		-1	-1.5	-1.5
1150		2	-0.25	-0.25	-0.25
1151	1		-0.25	-0.5	-0.5
1152		2	-1.75	-2	-2
1153		2	-5.25	-5.25	-5.25
1154	1		-2.25	-2.5	-2.5
1155		2	-2.25	-2.75	-2.75
1156	1		-5	-5.75	-5.75
1157		2	-0.75	-2	-2
1158	1		-5.25	-4.5	-5.25
1159		2	-4.5	-5.5	-5.5
1160		2	-0.25	-0.25	-0.25
1161		2	0.25	0	0
1162	1		-0.25	-0.25	-0.25
1163	1		-0.75	-2.25	-2.25
1164	1		-6	-4.25	-6
1165		2	0	-0.25	-0.25
1166		2	-2	-2.75	-2.75
1167	1		-0.25	-0.25	-0.25
1168		2	0.25	-0.25	-0.25
1169		2	0.25	0.25	0.25
1170		2	0	0.25	0
1171	1		-2.75	-4.5	-4.5
1172		2	-1.25	-2.75	-2.75
1173		2	0.25	-0.25	-0.25
1174		2	-4.5	-4.5	-4.5
1175	1		-5	-5.5	-5.5
1176	1		0	0	0
1177		2	-5.75	-3.75	-5.75
1178	1		-1	-1.75	-1.75
1179		2	-1	-1.75	-1.75
1180	1		0.25	0.25	0.25
1181	1		-0.25	-0.25	-0.25
1182		2	-7.75	-7.5	-7.75
1183	1		0	-0.25	-0.25
1184		2	-1.75	-2.75	-2.75
1185		2	-3.5	-4	-4
1186		2	-4.25	-5.5	-5.5
1187		2	0.25	0.25	0.25
1188		2	-0.25	0	-0.25
1189		2	-0.25	-0.25	-0.25
1190		2	-8.75	-8.5	-8.75
1191		2	-2	-2.75	-2.75
1192	1		-5.5	-5.5	-5.5
1193	1		-1.75	-2	-2
1194	1		-0.25	-0.25	-0.25
1195		2	-3	-2.5	-3
1196		2	-0.25	-0.25	-0.25
1197		2	-1.5	-2.75	-2.75
1198		2	-0.25	0	-0.25
1199		2	-12	-12.25	-12.25
1200		2	-2.5	-2.5	-2.5
1201		2	0	0	0
1202		2	-7.25	-12.5	-12.5
1203		2	-0.25	-0.25	-0.25
1204	1		0	-0.25	-0.25
1205		2	-4.75	-5.75	-5.75
1206		2	-5.5	-5.5	-5.5
1207	1		-3.5	-3.75	-3.75
1208	1		-2.75	-2.5	-2.75
1209	1		-0.25	-0.25	-0.25
1210	1		-0.25	-0.25	-0.25
1211		2	-1.5	-2.75	-2.75
1212		2	-4.5	-4.75	-4.75
1213		2	-3	-3	-3
1214		2	-0.25	-0.25	-0.25
1215	1		-0.75	-2.75	-2.75
1216		2	-3.5	-4.75	-4.75
1217	1		-4.75	-5	-5
1218		2	-1	-1.75	-1.75
1219		2	-0.25	0	-0.25
1220	1		0	-0.25	-0.25
1221	1		-4.5	-5.75	-5.75
1222	1		-0.25	-0.25	-0.25
1223		2	0.25	0.25	0.25
1224		2	-2.75	-2.25	-2.75
1225		2	-5.25	-5.75	-5.75
1226		2	-0.25	-0.25	-0.25
1227	1		0	-0.25	-0.25
1228	1		-4.75	-3.5	-4.75
1229	1		-1.75	-2.5	-2.5
1230	1		0.25	0	0
1231	1		-7.5	-7	-7.5
1232	1		-2.75	-2.5	-2.75
1233	1		-0.25	-0.25	-0.25
1234	1		-1.75	-2.75	-2.75
1235		2	0.25	-0.25	-0.25
1236		2	-4.75	-4.25	-4.75
1237		2	-0.25	-0.25	-0.25
1238	1		0	0.25	0
1239		2	0.25	0.25	0.25
1240		2	-2	-2.25	-2.25
1241		2	-0.25	0	-0.25
1242	1		0	0	0
1243	1		-1.5	-2.75	-2.75
1244	1		0	-0.25	-0.25
1245		2	-3.25	-4.25	-4.25
1246		2	-5.25	-5.75	-5.75
1247	1		0	0	0
1248	1		-5.25	-4.75	-5.25
1249	1		-0.25	-0.25	-0.25
1250		2	-5.25	-5.75	-5.75
1251		2	0.25	0	0
1252	1		0	-0.25	-0.25
1253	1		0.25	0.25	0.25
1254	1		0	-0.25	-0.25
1255	1		-2	-2.75	-2.75
1256	1		0	-0.25	-0.25
1257		2	-3.5	-5.5	-5.5
1258		2	-0.25	-0.25	-0.25
1259	1		-4.5	-3.75	-4.5
1260		2	-4.25	-4.5	-4.5
1261		2	-4.25	-5.75	-5.75
1262	1		-0.25	0	-0.25
1263		2	0.25	0	0
1264		2	-2	-2	-2
1265		2	-0.25	-0.25	-0.25
1266	1		-0.25	-0.25	-0.25
1267		2	-0.25	0	-0.25
1268	1		-0.25	-0.25	-0.25
1269	1		0.25	0	0
1270	1		-8.25	-9	-9
1271	1		-3.75	-5	-5
1272	1		-0.75	-2.25	-2.25
1273		2	-2.25	-2.75	-2.75
1274	1		-1.5	-2	-2
1275	1		-2	-2.75	-2.75
1276		2	-0.25	-0.25	-0.25
1277	1		-1.75	-2.75	-2.75
1278	1		-1	-2	-2
1279	1		-0.25	0.25	-0.25
1280		2	0	0.25	0
1281		2	0.25	0	0
1282		2	-2.75	-1	-2.75
1283		2	-0.25	0	-0.25
1284		2	-2.75	-2.25	-2.75
1285		2	-1.5	-2.75	-2.75
1286		2	-5.75	-3.5	-5.75
1287		2	-2.75	-2.5	-2.75
1288	1		-0.25	-0.25	-0.25
1289	1		0.25	0.25	0.25
1290		2	-0.25	-0.25	-0.25
1291	1		0.25	0.25	0.25
1292	1		0	0.25	0
1293		2	-2.5	-2.5	-2.5
1294	1		-2.5	-2.75	-2.75
1295	1		-0.25	-0.25	-0.25
1296		2	-2.5	-1.75	-2.5
1297	1		-2.75	-2.75	-2.75
1298		2	-1.75	-2	-2
1299		2	-2	-2.25	-2.25
1300		2	-2.5	-3	-3
1301	1		0.25	0.25	0.25
1302		2	0	0	0
1303		2	0.25	0.25	0.25
1304		2	-5.75	-4	-5.75
1305	1		-0.5	-2	-2
1306		2	-2	-1.75	-2
1307		2	-3.5	-3.5	-3.5
1308		2	0	0	0
1309	1		-0.25	-0.25	-0.25
1310	1		-1.75	-2.25	-2.25
1311	1		-4.5	-4.25	-4.5
1312	1		-0.5	-1.75	-1.75
1313		2	0	-0.25	-0.25
1314		2	0	0	0
1315		2	-2.75	-1.75	-2.75
1316		2	-4.75	-3.75	-4.75
1317	1		-0.25	-0.25	-0.25
1318		2	0	0	0
1319	1		-0.25	-0.25	-0.25
1320		2	-2.75	-2.75	-2.75
1321		2	-1.75	-1.75	-1.75
1322		2	-5.75	-4.5	-5.75
1323		2	-5.75	-4.75	-5.75
1324	1		-6	-5.25	-6
1325		2	-1	-1.5	-1.5
1326		2	-2.5	-2.75	-2.75
1327		2	-0.25	-0.25	-0.25
1328		2	0	-0.25	-0.25
1329	1		-2.5	-1.75	-2.5
1330		2	-2.75	-2.5	-2.75
1331	1		-2.75	-2.75	-2.75
1332	1		-2	-2.5	-2.5
1333	1		-0.25	-0.25	-0.25
1334	1		-2.75	-2.75	-2.75
1335		2	-1.75	-2	-2
1336	1		-1.75	-2	-2
1337	1		-2.75	-2.5	-2.75
1338	1		-2.25	-1.75	-2.25
1339		2	0	0	0
1340	1		-7.25	-7.75	-7.75
1341		2	0	0	0
1342	1		-2.75	-2.75	-2.75
1343	1		0	0	0
1344		2	-2.5	-2.75	-2.75
1345		2	0	-0.25	-0.25
1346		2	-0.25	-0.25	-0.25
1347	1		-0.25	-0.25	-0.25
1348		2	-7.5	-8.5	-8.5
1349		2	-5.5	-5.75	-5.75
1350		2	-5.25	-3.25	-5.25
1351		2	-4	-5.5	-5.5
1352		2	0	0	0
1353		2	-2	-2.25	-2.25
1354	1		0	0	0
1355		2	0	-0.25	-0.25
1356		2	-1.75	-3	-3
1357		2	0	-0.25	-0.25
1358		2	-5.5	-4.75	-5.5
1359	1		0	0	0
1360	1		-2.5	-2.75	-2.75
1361	1		-1	-1.75	-1.75
1362	1		-5.25	-5.75	-5.75
1363		2	-5.5	-4.75	-5.5
1364		2	-0.25	0	-0.25
1365	1		-1.75	-2.75	-2.75
1366	1		-3.75	-5.25	-5.25
1367	1		0	0	0
1368	1		0	-0.25	-0.25
1369		2	-4	-4	-4
1370	1		-1.75	-2.75	-2.75
1371	1		-0.25	-0.5	-0.5
1372	1		-0.25	-0.25	-0.25
1373	1		-0.25	-0.25	-0.25
1374		2	0	-0.25	-0.25
1375	1		-2	-2.5	-2.5
1376	1		0	0.25	0
1377	1		-0.25	-0.25	-0.25
1378	1		0.25	0.25	0.25
1379		2	0	-0.25	-0.25
1380	1		-7.75	-9	-9
1381	1		-2.25	-2.75	-2.75
1382	1		-4.5	-5.5	-5.5
1383		2	0	0.25	0
1384		2	-0.25	-0.25	-0.25
1385		2	0	0.25	0
1386		2	-0.25	0	-0.25
1387		2	-0.25	-0.25	-0.25
1388		2	-2.25	-3	-3
1389		2	0	0.25	0
1390		2	0.25	0.25	0.25
1391	1		-1.5	-2.25	-2.25
1392	1		-2.25	-2.75	-2.75
1393		2	-2	-2.75	-2.75
1394		2	-0.25	-0.25	-0.25
1395		2	0	0	0
1396	1		0.25	0.25	0.25
1397		2	-2.5	-1.75	-2.5
1398	1		-1.75	-2.75	-2.75
1399	1		0	0	0
1400		2	-4	-4.25	-4.25
1401		2	-9.75	-7.75	-9.75
1402		2	-0.5	-0.25	-0.5
1403	1		-2.5	-2.75	-2.75
1404	1		-0.25	0	-0.25
1405		2	-2.75	-2.25	-2.75
1406		2	-2.75	-2.5	-2.75
1407	1		-4.25	-5.5	-5.5
1408	1		-3.5	-4.75	-4.75
1409		2	0	0	0
1410		2	-0.25	-0.25	-0.25
1411		2	0	-0.25	-0.25
1412		2	-2.75	-2.25	-2.75
1413		2	0	0	0
1414	1		-0.25	-0.25	-0.25
1415	1		-2.25	-2	-2.25
1416	1		-4.5	-5.25	-5.25
1417		2	-1.5	-1.75	-1.75
1418	1		0	0	0
1419		2	-3.5	-6.25	-6.25
1420	1		-0.5	0	-0.5
1421		2	-0.25	-0.25	-0.25
1422		2	0	0	0
1423		2	-2	-2.75	-2.75
1424	1		-1	-2.5	-2.5
1425	1		-0.25	0	-0.25
1426		2	-2	-2.5	-2.5
1427	1		0	-0.25	-0.25
1428	1		0.25	0	0
1429		2	-4.25	-5	-5
1430		2	0	-0.25	-0.25
1431		2	-7.5	-9.5	-9.5
1432		2	-3.25	-3.25	-3.25
1433		2	-5.25	-4.5	-5.25
1434	1		-5.25	-2.75	-5.25
1435	1		-2.75	-2	-2.75
1436		2	-1.75	-2	-2
1437		2	0	0	0
1438		2	-0.25	0	-0.25
1439		2	-5.5	-4.5	-5.5
1440		2	-0.75	-2.5	-2.5
1441		2	-0.25	-0.25	-0.25
1442	1		0.25	0.25	0.25
1443	1		0	0.25	0
1444		2	-3.25	-3.5	-3.5
1445	1		-5.5	-5	-5.5
1446		2	-2.25	-2.75	-2.75
1447		2	0	-0.25	-0.25
1448	1		-0.5	-2.5	-2.5
1449		2	-5.25	-5.25	-5.25
1450		2	-3.75	-5.75	-5.75
1451		2	-0.75	-2.5	-2.5
1452		2	-0.25	-0.25	-0.25
1453	1		0.25	0.25	0.25
1454		2	-4	-4.75	-4.75
1455	1		-0.25	-0.25	-0.25
1456		2	-3.75	-3.5	-3.75
1457		2	-4.5	-5.5	-5.5
1458	1		-1.75	-2.75	-2.75
1459	1		0.25	0.25	0.25
1460		2	-0.25	0.25	-0.25
1461	1		-3.25	-5.5	-5.5
1462	1		-2.75	-2.5	-2.75
1463	1		-2	-2.25	-2.25
1464		2	-2	-1.75	-2
1465	1		-3.5	-4.25	-4.25
1466		2	-2.5	-2.75	-2.75
1467		2	-3.75	-4.75	-4.75
1468		2	-0.25	-0.25	-0.25
1469		2	-1.5	-1.75	-1.75
1470		2	-0.25	0	-0.25
1471		2	-0.25	-0.25	-0.25
1472	1		-5.25	-5.5	-5.5
1473	1		0	0.25	0
1474		2	-0.25	-0.25	-0.25
1475		2	-0.25	0	-0.25
1476		2	-1.5	-2.25	-2.25
1477		2	0	0	0
1478	1		-0.25	-0.25	-0.25
1479		2	-1.75	-2.25	-2.25
1480		2	-3.75	-5.75	-5.75
1481	1		-2.5	-2.75	-2.75
1482		2	-0.25	-0.25	-0.25
1483	1		-0.25	-0.25	-0.25
1484	1		-0.25	0	-0.25
1485		2	-0.25	0	-0.25
1486		2	-0.25	-0.25	-0.25
1487		2	0.25	0.25	0.25
1488	1		-1.25	-2.75	-2.75
1489		2	-0.25	0	-0.25
1490		2	-2	-2.75	-2.75
1491		2	-2.75	-2.75	-2.75
1492		2	0	0	0
1493		2	0	0	0
1494	1		0	-0.25	-0.25
1495		2	-5.75	-3.75	-5.75
1496		2	-0.75	-2	-2
1497	1		-6	-6	-6
1498	1		-0.25	0	-0.25
1499	1		-5.75	-4.5	-5.75
1500	1		-0.25	0	-0.25
1501		2	-2.5	-2.5	-2.5
1502		2	-2.25	-1.5	-2.25
1503		2	-2.5	-2.75	-2.75
1504		2	0	0	0
1505	1		-2.5	-2.75	-2.75
1506		2	-2.25	-3	-3
1507		2	-9.75	-9.5	-9.75
1508		2	-0.25	0	-0.25
1509		2	-4.75	-5.75	-5.75
1510	1		-2.75	-2.25	-2.75
1511		2	-3.5	-4.5	-4.5
1512		2	-0.5	-2	-2
1513		2	-2.75	-3	-3
1514	1		0	0	0
1515		2	-4.25	-4	-4.25
1516		2	0	0	0
1517		2	-1.75	-2.75	-2.75
1518	1		-1.25	-2	-2
1519	1		-10	-9.25	-10
1520		2	-0.5	-0.25	-0.5
1521		2	-8.75	-8.75	-8.75
1522	1		-0.25	0.25	-0.25
1523	1		-3.25	-5.75	-5.75
1524		2	-1.75	-2.5	-2.5
1525		2	-5.25	-3.75	-5.25
1526	1		-2.25	-1.75	-2.25
1527		2	-6.75	-9.25	-9.25
1528		2	0.25	0.25	0.25
1529	1		-0.25	-0.25	-0.25
1530	1		-5.25	-4.75	-5.25
1531		2	-0.25	0	-0.25
1532	1		0	-0.25	-0.25
1533		2	-0.25	0	-0.25
1534		2	-3.5	-5.75	-5.75
1535		2	0	0	0
1536		2	-1.5	-2.25	-2.25
1537		2	-3	-5.75	-5.75
1538	1		-2	-2.25	-2.25
1539		2	-5.25	-5.75	-5.75
1540		2	0	-0.25	-0.25
1541	1		-1.5	-2.5	-2.5
1542		2	-1	-1	-1
1543		2	-1.5	-2.5	-2.5
1544		2	-3	-2	-3
1545	1		-2.25	-2.25	-2.25
1546	1		0	-0.25	-0.25
1547		2	-1	-1.5	-1.5
1548		2	0	0	0
1549		2	-2.75	-1.75	-2.75
1550		2	0	-0.25	-0.25
1551	1		-0.25	-0.25	-0.25
1552	1		-2.25	-1.75	-2.25
1553	1		0.25	-0.25	-0.25
1554	1		-2.25	-1.75	-2.25
1555		2	-7.75	-8.75	-8.75
1556		2	0	0	0
1557		2	-7.5	-9	-9
1558	1		-2.75	-2.5	-2.75
1559		2	0.25	0.25	0.25
1560		2	-1.25	-1.5	-1.5
1561	1		-3	-6	-6
1562		2	-0.25	-0.25	-0.25
1563		2	-2.25	-2.75	-2.75
1564		2	0	0	0
1565		2	-0.5	-0.5	-0.5
1566		2	-2	-2.5	-2.5
1567		2	0	-0.25	-0.25
1568		2	-8.5	-11.5	-11.5
1569		2	-0.25	-0.25	-0.25
1570	1		0.25	0	0
1571		2	-5.25	-5.5	-5.5
1572	1		-0.25	0	-0.25
1573	1		-2.25	-1.25	-2.25
1574	1		0	0	0
1575	1		-3.75	-5.25	-5.25
1576		2	-0.5	-0.25	-0.5
1577		2	-0.25	-0.25	-0.25
1578		2	-5.25	-4.75	-5.25
1579		2	-0.75	-1.5	-1.5
1580	1		0.25	0.25	0.25
1581	1		-0.25	0	-0.25
1582	1		-0.25	0	-0.25
1583		2	-0.25	-0.25	-0.25
1584		2	-2	-3.75	-3.75
1585		2	-0.25	-0.25	-0.25
1586		2	-4.25	-4.25	-4.25
1587	1		-2.5	-2	-2.5
1588		2	-0.25	0	-0.25
1589	1		-1	-1.75	-1.75
1590	1		-2	-2.75	-2.75
1591	1		-0.25	0	-0.25
1592		2	-5.5	-4.75	-5.5
1593	1		-2.5	-1.75	-2.5
1594		2	-0.25	0	-0.25
1595		2	-0.25	0	-0.25
1596		2	-1	-2.75	-2.75
1597	1		0.25	0	0
1598	1		-3.75	-5.25	-5.25
1599		2	-4.5	-5.5	-5.5
1600		2	-3	-4.5	-4.5
1601		2	-1	-2	-2
1602	1		-0.25	-0.25	-0.25
1603	1		-4.25	-5.5	-5.5
1604	1		-4.25	-5.5	-5.5
1605	1		-2.75	-2.5	-2.75
1606	1		-13	-11.75	-13
1607	1		-0.25	0	-0.25
1608	1		0	0	0
1609		2	-0.25	-0.25	-0.25
1610		2	-10	-11	-11
1611		2	-2	-2.5	-2.5
1612		2	-1.75	-2.5	-2.5
1613		2	-2	-2.25	-2.25
1614	1		-2.75	-2.75	-2.75
1615		2	-2	-2	-2
1616	1		-0.5	-1.75	-1.75
1617		2	-4.25	-5.75	-5.75
1618		2	0.25	0.25	0.25
1619	1		-1.75	-2.5	-2.5
1620		2	0	0	0
1621	1		-1.25	-2.5	-2.5
1622		2	-0.25	-0.25	-0.25
1623		2	-0.25	-0.25	-0.25
1624	1		-0.25	0	-0.25
1625	1		-2.75	-2.5	-2.75
1626		2	-4.25	-5.75	-5.75
1627		2	-3	-2	-3
1628	1		-1	-1.25	-1.25
1629	1		0.25	0.25	0.25
1630		2	-0.25	0	-0.25
1631	1		-2.5	-2.75	-2.75
1632		2	0	0	0
1633		2	-4.5	-3.75	-4.5
1634		2	0	-0.25	-0.25
1635		2	-0.25	-0.25	-0.25
1636		2	-4.5	-5.75	-5.75
1637	1		-2.75	-2.75	-2.75
1638	1		0	-0.25	-0.25
1639	1		-0.25	-0.25	-0.25
1640		2	-7.5	-11.75	-11.75
1641		2	0	0.25	0
1642		2	-2.75	-2.5	-2.75
1643		2	-2.25	-2.5	-2.5
1644		2	-1.25	-2.5	-2.5
1645		2	-0.25	-0.25	-0.25
1646		2	-1.75	-1.5	-1.75
1647	1		-5.75	-4.5	-5.75
1648		2	-4.25	-5	-5
1649		2	-0.25	-0.25	-0.25
1650	1		-2.5	-2	-2.5
1651		2	-2.5	-1.5	-2.5
1652		2	-5.5	-5.5	-5.5
1653	1		-1.5	-2.5	-2.5
1654		2	-0.25	-0.25	-0.25
1655	1		0	-0.25	-0.25
1656		2	0	-0.25	-0.25
1657	1		-3.5	-5.75	-5.75
1658		2	-0.25	-0.25	-0.25
1659	1		-2.5	-2.75	-2.75
1660	1		-0.25	-0.25	-0.25
1661		2	-2	-2	-2
1662		2	0	-0.25	-0.25
1663		2	-0.25	-0.25	-0.25
1664	1		-1.5	-2.75	-2.75
1665		2	-7	-8	-8
1666	1		-0.25	-0.25	-0.25
1667		2	-0.25	0	-0.25
1668	1		-1.75	-2.25	-2.25
1669	1		0	-0.25	-0.25
1670		2	-4.25	-5.5	-5.5
1671	1		0	-0.25	-0.25
1672	1		-0.25	-0.25	-0.25
1673	1		-0.25	0	-0.25
1674		2	-0.25	0	-0.25
1675		2	-4.5	-4.5	-4.5
1676	1		-1.75	-2	-2
1677	1		-1.5	-2.25	-2.25
1678		2	-0.5	-0.25	-0.5
1679		2	0.25	0.25	0.25
1680	1		-2	-2.75	-2.75
1681		2	-5.75	-5.5	-5.75
1682	1		-0.25	-0.25	-0.25
1683		2	0	-0.25	-0.25
1684		2	-5.25	-3.5	-5.25
1685		2	-5.25	-5.5	-5.5
1686		2	-2.75	-2.75	-2.75
1687		2	-8.5	-8.5	-8.5
1688	1		-1.75	-2	-2
1689		2	0	0	0
1690	1		0.25	-0.25	-0.25
1691	1		-2.5	-1.75	-2.5
1692	1		-2	-2.5	-2.5
1693		2	-0.25	-0.25	-0.25
1694		2	-1.75	-2.75	-2.75
1695		2	-1.75	-2	-2
1696	1		0.25	-0.25	-0.25
1697		2	-2.5	-2.25	-2.5
1698		2	0	-0.25	-0.25
1699		2	-1.75	-1.75	-1.75
1700		2	-0.25	-0.25	-0.25
1701		2	-0.25	-0.25	-0.25
1702		2	-2.25	-1.25	-2.25
1703	1		-0.25	-0.25	-0.25
1704	1		-0.5	-0.5	-0.5
1705	1		0.25	0	0
1706		2	-5	-5.5	-5.5
1707	1		-2.75	-2.5	-2.75
1708		2	-0.25	0	-0.25
1709		2	-2.25	-1.75	-2.25
1710	1		-2.75	-2.75	-0.25
1711		2	-5.5	-4.75	-5.5
1712		2	-0.25	0.25	-0.25
1713	1		-1.75	-2.75	-2.75
1714		2	0	-0.25	-0.25
1715		2	-4.25	-3.75	-4.25
1716		2	-0.25	-0.25	-0.25
1717		2	-1	-1.25	-1.25
1718		2	-0.25	-0.25	-0.25
1719		2	-10	-9.25	-10
1720	1		-2.5	-2.75	-2.75
1721	1		-2.75	-2	-2.75
1722	1		-1.75	-2.75	-2.75
1723		2	0	0	0
1724		2	0.25	0	0
1725	1		-0.25	0	-0.25
1726	1		-2.75	-1.75	-0.25
1727	1		-3.25	-3.75	-3.75
1728		2	-1.75	-2.5	-2.5
1729		2	-4	-4.25	-4.25
1730		2	-1.75	-1.75	-1.75
1731	1		0.25	0.25	0.25
1732	1		-0.25	-0.25	-0.25
1733	1		-0.25	-0.25	-0.25
1734	1		-2.25	-2.75	-2.75
1735		2	0	0	0
1736		2	-1.75	-1.75	-1.75
1737		2	0	0.25	0
1738	1		-2.25	-2.75	-2.75
1739		2	0	0	0
1740	1		-0.25	-0.25	-0.25
1741		2	-1.25	-2.25	-2.25
1742	1		-1.5	-1.75	-1.75
1743	1		0	-0.25	-0.25
1744		2	-2	-2.25	-2.25
1745		2	0.25	0.25	0.25
1746		2	-0.25	-0.25	-0.25
1747		2	-1.5	-0.75	-1.5
1748	1		-1.75	-2.25	-2.25
1749		2	-0.25	-0.25	-0.25
1750	1		-3	-5.75	-5.75
1751		2	0	-0.25	-0.25
1752		2	0.25	0.25	0.25
1753		2	-3.25	-4.75	-4.75
1754		2	-3.75	-5.25	-5.25
1755	1		-0.25	0	-0.25
1756	1		0.25	0	0
1757	1		-0.25	0	-0.25
1758		2	0	0	0
1759	1		-4.25	-5.25	-5.25
1760		2	-0.25	-0.25	-0.25
1761	1		-9	-9.75	-9.75
1762		2	-4	-5.25	-5.25
1763		2	-0.25	-0.25	-0.25
1764		2	-5.5	-5.75	-5.75
1765	1		0	-0.25	-0.25
1766		2	0	0	0
1767		2	-5.25	-4.75	-5.25
1768		2	-3	-2.25	-3
1769	1		-0.25	-0.25	-0.25
1770	1		-0.25	-0.25	-0.25
1771		2	-0.25	0	-0.25
1772	1		0.25	0.25	0.25
1773	1		-0.25	-0.25	-0.25
1774		2	-0.25	-0.25	-0.25
1775	1		-0.5	-1.25	-1.25
1776		2	-1.25	-2	-2
1777	1		-2	-2	-2
1778		2	0.25	-0.25	-0.25
1779	1		-2	-2.75	-2.75
1780		2	-4.5	-5.75	-5.75
1781		2	-0.25	0	-0.25
1782	1		-0.25	-0.25	-0.25
1783		2	0.25	0.25	0.25
1784		2	-5.5	-4	-5.5
1785		2	-1.5	-2.5	-2.5
1786	1		-2.25	-2	-2.25
1787		2	0	0	0
1788		2	0.25	0.25	0.25
1789	1		-1.75	-2	-2
1790	1		0	0	0
1791		2	-2.25	-2	-2.25
1792	1		-2.5	-5.75	-5.75
1793		2	-2.75	-2.25	-2.75
1794	1		-2.75	-1.75	-2.75
1795		2	0	0	0
1796	1		-0.25	0.25	-0.25
1797		2	-9	-11.5	-11.5
1798	1		-0.75	-2.75	-2.75
1799	1		-1	-1.75	-1.75
1800		2	-1.75	-2	-2
1801		2	-1.75	-2	-2
1802	1		-1.5	-1.75	-1.75
1803		2	-0.25	-0.25	-0.25
1804	1		-0.25	-0.25	-0.25
1805	1		0	-0.25	-0.25
1806		2	-0.25	-0.25	-0.25
1807	1		-1.25	-1.75	-1.75
1808	1		-1.25	-2.75	-2.75
1809		2	-3	-3	-3
1810	1		-0.25	-0.25	-0.25
1811	1		-3.5	-5.75	-5.75
1812	1		0.25	0	0
1813	1		-2.5	-2.75	-2.75
1814		2	-5.75	-3.25	-5.75
1815	1		-0.25	-0.25	-0.25
1816		2	-5.75	-4.75	-5.75
1817		2	-2.75	-1.5	-2.75
1818	1		-1.75	-1.75	-1.75
1819		2	-5.5	-5.5	-5.5
1820		2	-2	-2.75	-2.75
1821		2	-5	-4	-5
1822	1		-0.25	0	-0.25
1823		2	0	-0.25	-0.25
1824	1		0	-0.25	-0.25
1825	1		-0.5	-0.25	-0.5
1826		2	-0.25	-0.25	-0.25
1827	1		-0.25	0	-0.25
1828		2	-4.25	-5	-5
1829	1		-0.25	0	-0.25
1830	1		-4	-5.75	-5.75
1831		2	0	0	0
1832		2	0	0	0
1833	1		-4.75	-2.5	-4.75
1834	1		-0.25	0	-0.25
1835		2	-0.25	-0.25	-0.25
1836		2	-2.5	-1.5	-2.5
1837		2	-2.75	-2.25	-2.75
1838	1		-4.25	-5.25	-5.25
1839	1		-0.25	-0.25	-0.25
1840		2	-0.25	-0.25	-0.25
1841		2	0	0	0
1842		2	0.25	0.25	0.25
1843		2	-0.25	0	-0.25
1844	1		-3	-4.5	-4.5
1845	1		-0.25	-0.25	-0.25
1846	1		-5.5	-5.75	-5.75
1847		2	-1.75	-2.25	-2.25
1848		2	-1.75	-2	-2
1849	1		-2	-2.5	-2.5
1850		2	-1.5	-2.75	-2.75
1851	1		-0.25	-0.25	-0.25
1852	1		0	-0.25	-0.25
1853		2	-4.5	-5.75	-5.75
1854		2	-7.25	-8.25	-8.25
1855		2	-5.5	-4.5	-5.5
1856		2	0	0	0
1857	1		-2.25	-2	-2.25
1858		2	-0.25	0	-0.25
1859	1		0.25	0.25	0.25
1860		2	-4.75	-4.75	-4.75
1861		2	-1.75	-2.25	-2.25
1862	1		0.25	0.25	0.25
1863		2	-2.25	-2.75	-2.75
1864	1		-4.25	-4.5	-4.5
1865		2	0	-0.25	-0.25
1866		2	-3.5	-5.25	-5.25
1867	1		0	-0.25	-0.25
1868	1		0.25	-0.25	-0.25
1869		2	-0.25	0	-0.25
1870		2	-2.75	-2.75	-2.75
1871		2	-1	-1.75	-1.75
1872	1		0	0	0
1873	1		-4	-5.5	-5.5
1874	1		-0.25	-0.25	-0.25
1875	1		-2.25	-2.75	-2.75
1876	1		-0.25	0	-0.25
1877		2	0	0	0
1878	1		-2.5	-2.75	-2.75
1879		2	-0.25	0	-0.25
1880	1		-4.75	-4.75	-4.75
1881		2	-3.25	-5.75	-5.75
1882		2	-0.25	0	-0.25
1883	1		-2.75	-2.5	-2.75
1884	1		-2.5	-2.5	-2.5
1885		2	0	0	0
1886		2	0	0	0
1887	1		0.25	0.25	0.25
1888	1		-0.25	-0.25	-0.25
1889		2	-0.25	-0.25	-0.25
1890		2	-0.25	-0.25	-0.25
1891	1		0	0	0
1892		2	-2	-2.25	-2.25
1893		2	-5	-5.75	-5.75
1894	1		-5	-4.5	-5
1895	1		-6	-4.75	-6
1896	1		0.25	0	0
1897		2	-5.25	-5.25	-5.25
1898	1		0.25	0.25	0.25
1899		2	-1.5	-1.75	-1.75
1900		2	-2.75	-2.75	-2.75
1901	1		-0.75	-1.75	-1.75
1902		2	-7.5	-7.5	-7.5
1903		2	-8.5	-10.5	-10.5
1904	1		-2.25	-2.25	-2.25
1905		2	-10.25	-10.5	-10.5
1906		2	0.25	0.25	0.25
1907	1		-5	-4.5	-5
1908		2	-0.25	0	-0.25
1909	1		-2.25	-1.75	-2.25
1910	1		-1.25	-2.75	-2.75
1911		2	-8.75	-9.5	-9.5
1912		2	0	0	0
1913		2	-2	-2	-2
1914	1		-2.25	-2.75	-2.75
1915	1		-0.25	-0.5	-0.5
1916	1		0	-0.25	-0.25
1917	1		-5	-5.25	-5.25
1918	1		-1.75	-2.75	-2.75
1919	1		-1.75	-2.75	-0.25
1920	1		-2.75	-2	-2.75
1921		2	-3.75	-3.75	-3.75
1922	1		-5.25	-3.75	-5.25
1923		2	0	0	0
1924	1		0	-0.25	-0.25
1925	1		-0.25	-0.25	-0.25
1926		2	-4.25	-4.25	-4.25
1927	1		-1.5	-2.5	-2.5
1928		2	-2.25	-3	-3
1929		2	-5.5	-2.5	-5.5
1930		2	-2.75	-2.5	-2.75
1931		2	0.25	-0.25	-0.25
1932		2	-5.5	-3.5	-5.5
1933	1		-0.25	0	-0.25
1934	1		0	-0.25	-0.25
1935		2	-4.75	-3.5	-4.75
1936	1		0	-0.25	-0.25
1937		2	0	0	0
1938		2	0	-0.25	-0.25
1939		2	-5.75	-5.5	-5.75
1940	1		-1.75	-2.5	-2.5
1941	1		-0.25	0	-0.25
1942	1		0	-0.25	-0.25
1943	1		-1.5	-2.5	-2.5
1944		2	-1.75	-2.25	-2.25
1945		2	-2.5	-2.5	-2.5
1946		2	-2.75	-1.75	-2.75
1947		2	-0.25	-0.25	-0.25
1948	1		-2.25	-5.25	-5.25
1949		2	-2.75	-3	-3
1950		2	-5.5	-5.25	-5.5
1951		2	-2.5	-2.75	-2.75
1952		2	0	-0.25	-0.25
1953	1		-5.75	-5	-5.75
1954	1		-5	-5	-5
1955		2	-0.25	0	-0.25
1956	1		-1.5	-2.75	-2.75
1957	1		0	0	0
1958	1		-2.75	-2.5	-2.75
1959		2	-4	-5.5	-5.5
1960		2	-5	-5.25	-5.25
1961		2	-2.5	-2.25	-2.5
1962		2	-5.25	-4.25	-5.25
1963	1		0	-0.25	-0.25
1964		2	-0.25	-0.25	-0.25
1965	1		0	-0.25	-0.25
1966	1		-4	-3.5	-4
1967	1		-4.5	-5.75	-5.75
1968	1		0	0	0
1969		2	-0.25	0	-0.25
1970		2	0	0	0
1971	1		-1.5	-1.75	-1.75
1972		2	-2	-1.75	-2
1973		2	-5.5	-5.75	-5.75
1974		2	-2.75	-2.75	-2.75
1975		2	-5	-5.75	-5.75
1976	1		-0.25	-0.25	-0.25
1977	1		-0.25	0.25	-0.25
1978		2	-5.5	-4.5	-5.5
1979		2	-1.75	-1.75	-1.75
1980		2	-4.25	-5.75	-5.75
1981	1		-5.5	-5.25	-5.5
1982		2	0.25	0.25	0.25
1983		2	-2.75	-2.25	-2.75
1984		2	-5.5	-5.75	-5.75
1985	1		0	-0.25	-0.25
1986	1		-5.25	-5.25	-5.25
1987	1		-1.25	-2.75	-2.75
1988		2	-2	-1.75	-2
1989	1		0.25	0.25	0.25
1990		2	-0.25	-0.25	-0.25
1991	1		-0.25	-0.25	-0.25
1992	1		-2.5	-2.75	-2.75
1993	1		-0.25	0	-0.25
1994		2	-2	-2.5	-2.5
1995	1		0.25	0.25	0.25
1996	1		0	-0.25	-0.25
1997	1		-2.75	-4.75	-4.75
[truncated: 1,621 more rows]

## Sheet: 2008
Refractive status of all the paticipants (2008)
Patient ID	Gender		Refractive status
	M=1	F=2	OD	OS	Worse eye
1		2	-4	-4.5	-4.5
2	1		-1.75	-2.75	-2.75
3	1		-4.75	-5.75	-5.75
4	1		-7.5	-9.75	-9.75
5		2	-4.75	-5	-5
6	1		-0.25	-0.25	-0.25
7		2	-0.25	0.25	-0.25
8	1		-0.25	0	-0.25
9	1		0	0	0
10		2	0	0	0
11		2	0.25	-0.25	-0.25
12	1		-4.75	-5.75	-5.75
13	1		0	0	0
14	1		-4.75	-4.25	-4.75
15	1		0	-0.25	-0.25
16		2	-0.25	-0.25	-0.25
17	1		0	0	0
18		2	-1.75	-2.75	-2.75
19	1		-4.25	-4.75	-4.75
20	1		-0.25	0	-0.25
21	1		-2.75	-1.75	-2.75
22		2	-7.5	-6	-7.5
23	1		-1.75	-2.75	-2.75
24	1		-0.5	-0.5	-0.5
25		2	-0.25	0	-0.25
26		2	-5	-5.25	-5.25
27		2	-8.75	-10	-10
28	1		-2	-1.75	-2
29		2	-8.25	-7.5	-8.25
30		2	-2.5	-2.5	-2.5
31	1		-2	-2.75	-2.75
32	1		-0.25	-0.25	-0.25
33		2	0	0	0
34	1		0	-0.25	-0.25
35		2	-5.5	-5.25	-5.5
36		2	0	-0.25	-0.25
37		2	-1.5	-2	-2
38		2	-1.75	-2.75	-2.75
39		2	-5.25	-5	-5.25
40	1		-4	-3.75	-4
41		2	-4.5	-5.5	-5.5
42	1		0	-0.25	-0.25
43	1		-0.25	-0.25	-0.25
44		2	-2.5	-2.75	-2.75
45		2	-1.75	-1.25	-1.75
46		2	-9.25	-8.75	-9.25
47	1		0	0	0
48		2	-5.75	-5	-5.75
49		2	-5.75	-4.75	-5.75
50	1		-0.5	-0.5	-0.5
51	1		-4.75	-5.25	-5.25
52	1		-2.75	-2.75	-2.75
53		2	-3.75	-4.5	-4.5
54	1		-4.5	-5.75	-5.75
55		2	-2.75	-2.5	-2.75
56	1		-2.75	-4.5	-4.5
57		2	-2.75	-2.75	-2.75
58	1		-0.25	0	-0.25
59	1		-2	-2.75	-2.75
60	1		-1.75	-2.75	-2.75
61	1		-0.75	-2.25	-2.25
62		2	-2.25	-1	-2.25
63		2	-2	-1.5	-2
64		2	0	0	0
65		2	0.25	-0.25	-0.25
66	1		-2.25	-2.25	-2.25
67	1		-1	-2	-2
68		2	-5.25	-5.25	-5.25
69	1		0	0	0
70		2	-2.75	-2.75	-2.75
71		2	-0.25	-0.25	-0.25
72		2	-1.75	-1	-1.75
73	1		-3.25	-4	-4
74		2	-1.75	-2.5	-2.5
75	1		-0.25	0	-0.25
76	1		-2.75	-1.25	-2.75
77		2	0	0.25	0
78		2	-3.25	-5.75	-5.75
79		2	-5.5	-4.5	-5.5
80		2	-0.25	-0.25	-0.25
81	1		-0.25	0	-0.25
82	1		0	-0.25	-0.25
83	1		-1.75	-2	-2
84		2	-2.25	-2	-2.25
85	1		-5.5	-4.5	-5.5
86		2	0	0.25	0
87		2	-5.75	-4	-5.75
88		2	0.25	0.25	0.25
89		2	-7.25	-9	-9
90	1		-0.25	0.25	-0.25
91		2	0	0	0
92		2	-3	-2	-3
93	1		-1.75	-2.25	-2.25
94		2	-4.25	-4.5	-4.5
95		2	0	0.25	0
96	1		-4.5	-5.25	-5.25
97	1		-1.75	-2.5	-2.5
98	1		-2	-2.75	-2.75
99		2	-0.25	-0.25	-0.25
100	1		-0.5	-0.5	-0.5
101		2	-0.25	-0.25	-0.25
102		2	-0.25	-0.25	-0.25
103		2	-2.75	-2.5	-2.75
104		2	-4.25	-5.5	-5.5
105	1		-0.25	-0.25	-0.25
106		2	-1.75	-1.75	-1.75
107		2	0	0	0
108		2	-0.75	-1	-1
109	1		-1.5	-2.5	-2.5
110		2	0	0	0
111	1		-1.75	-5.25	-5.25
112		2	-2	-1.5	-2
113		2	-4.75	-5.25	-5.25
114	1		-5	-5.5	-5.5
115		2	-4.75	-4	-4.75
116	1		-2	-2.75	-2.75
117		2	-1.75	-2.5	-2.5
118	1		-3.75	-2.75	-3.75
119		2	-0.25	-0.25	-0.25
120		2	-2.5	-2.5	-2.5
121		2	-3.5	-4.25	-4.25
122		2	-1.75	-2	-2
123	1		0.25	-0.25	-0.25
124	1		-2.75	-2.75	-2.75
125		2	-1.5	-1.25	-1.5
126	1		-5	-4.5	-5
127		2	-2.75	-2.5	-2.75
128		2	-1.75	-2.25	-2.25
129		2	-2.5	-2.75	-2.75
130		2	-0.25	0	-0.25
131	1		0	-0.25	-0.25
132	1		0	-0.25	-0.25
133		2	-1.75	-2.75	-2.75
134		2	-4.5	-5.5	-5.5
135	1		-1.75	-1.75	-1.75
136	1		0	-0.25	-0.25
137		2	0	-0.25	-0.25
138	1		-0.25	-0.25	-0.25
139		2	0.25	0	0
140	1		0	-0.25	-0.25
141	1		-3.25	-5.75	-5.75
142	1		-0.25	0	-0.25
143		2	-10	-10.75	-10.75
144	1		-8.25	-7.5	-8.25
145	1		-0.25	0	-0.25
146		2	0	-0.25	-0.25
147		2	0.25	0.25	0.25
148		2	0	0	0
149	1		-4.75	-5.75	-5.75
150	1		-0.25	-0.25	-0.25
151		2	-0.25	-0.25	-0.25
152	1		0.25	0	0
153	1		-4	-5.25	-5.25
154	1		-4.75	-2.75	-4.75
155		2	-0.25	-0.25	-0.25
156	1		-1.75	-2.75	-2.75
157	1		-1	-2.75	-2.75
158		2	-2.25	-2.75	-2.75
159	1		-2.5	-3.75	-3.75
160		2	0	-0.25	-0.25
161	1		-1.5	-2.75	-2.75
162		2	-4	-4.5	-4.5
163		2	-0.25	-0.25	-0.25
164	1		0	0	0
165	1		0	0.25	0
166	1		-1.75	-1.25	-1.75
167	1		0	0	0
168	1		-1.75	-2	-2
169		2	-4	-6	-6
170		2	-1.75	-2.5	-2.5
171	1		-0.25	-0.25	-0.25
172	1		-7.75	-9.25	-9.25
173	1		-2.25	-2.75	-2.75
174		2	-0.25	-0.25	-0.25
175		2	-3.75	-4	-4
176	1		-2.5	-2	-2.5
177	1		-2.75	-2.5	-2.75
178		2	0.25	0	0
179	1		0	-0.25	-0.25
180		2	-0.25	-0.25	-0.25
181		2	-0.5	-0.5	-0.5
182	1		-2.25	-3.75	-3.75
183	1		-0.5	-0.5	-0.5
184	1		0.25	-0.25	-0.25
185	1		-4.25	-5.25	-5.25
186		2	-5.5	-5.25	-5.5
187	1		0	-0.25	-0.25
188	1		0	0	0
189	1		-2.25	-2.75	-2.75
190	1		-2	-2	-2
191		2	-5.5	-5	-5.5
192		2	0	-0.25	-0.25
193	1		-1.75	-1.5	-1.75
194	1		-2.5	-2.75	-2.75
195	1		-0.25	-0.25	-0.25
196	1		-0.25	-0.25	-0.25
197	1		0	0	0
198		2	0.25	0	0
199		2	-4.5	-5.25	-5.25
200		2	-4.75	-4.5	-4.75
201	1		-1.5	-2.25	-2.25
202	1		-0.25	-0.25	-0.25
203		2	0.25	-0.25	-0.25
204	1		-3.75	-4.5	-4.5
205	1		-5	-5.5	-5.5
206		2	0	-0.25	-0.25
207	1		0	0	0
208	1		-2.75	-1.75	-2.75
209		2	0	0	0
210	1		-0.25	0	-0.25
211		2	-2.5	-2.25	-2.5
212	1		-0.25	-0.25	-0.25
213		2	-5.75	-5.75	-5.75
214	1		0	-0.25	-0.25
215	1		-1.75	-2.25	-2.25
216		2	-3.5	-5.25	-5.25
217	1		-0.25	0.25	-0.25
218		2	-9.75	-7.75	-9.75
219	1		-5	-5.5	-5.5
220	1		-5	-3.25	-5
221	1		0	0.75	0
222		2	0	-0.25	-0.25
223	1		-2.75	-2.75	-2.75
224		2	-4.25	-4.75	-4.75
225	1		-0.25	-0.25	-0.25
226	1		-2	-2.75	-2.75
227	1		0	0.25	0
228		2	-8.75	-9.75	-9.75
229		2	-2.25	-2	-2.25
230		2	-8.75	-8.5	-8.75
231	1		-0.25	-0.25	-0.25
232		2	-8	-8.25	-8.25
233		2	-0.25	0.25	-0.25
234		2	0	0	0
235		2	0.25	-0.25	-0.25
236	1		-0.25	-0.25	-0.25
237		2	-5.25	-5.25	-5.25
238	1		0	0	0
239		2	-0.25	-0.25	-0.25
240	1		0	0	0
241		2	-2.5	-3.5	-3.5
242		2	0	0.25	0
243	1		-0.25	0	-0.25
244	1		-0.25	-0.25	-0.25
245		2	-1.75	-2.75	-2.75
246		2	-4.75	-3.75	-4.75
247		2	-0.25	0	-0.25
248		2	-0.25	0	-0.25
249	1		-3.5	-2.75	-3.5
250		2	0	-0.25	-0.25
251		2	-1	-2.5	-2.5
252		2	-8.75	-10.5	-10.5
253		2	-0.25	0.25	-0.25
254	1		-0.25	-0.25	-0.25
255	1		-0.25	-0.25	-0.25
256		2	-4	-3.75	-4
257		2	-4.25	-5.5	-5.5
258	1		-4.5	-5.25	-5.25
259	1		-0.25	0	-0.25
260		2	-2.75	-2	-2.75
261	1		-0.25	-0.25	-0.25
262	1		-0.25	-0.25	-0.25
263	1		0	-0.25	-0.25
264	1		-0.25	-0.25	-0.25
265		2	-2.5	-1.5	-2.5
266		2	-2	-2.75	-2.75
267		2	-1.75	-2.5	-2.5
268		2	-2.5	-2.5	-2.5
269	1		0.25	-0.25	-0.25
270		2	-7.75	-8.5	-8.5
271		2	-4.5	-5.75	-5.75
272		2	-1.75	-2	-2
273	1		-0.25	-0.25	-0.25
274		2	-2.5	-2	-2.5
275		2	-0.25	-0.25	-0.25
276	1		-0.25	0	-0.25
277		2	-3	-3.5	-3.5
278	1		-2.25	-2.75	-2.75
279	1		-2.5	-2.25	-2.5
280		2	-1.75	-2.75	-2.75
281	1		-2.75	-2	-2.75
282		2	-5	-3.5	-5
283		2	-4	-5.25	-5.25
284	1		0	0.25	0
285	1		-3	-4.5	-4.5
286		2	-1.75	-2.25	-2.25
287	1		-0.25	0	-0.25
288		2	0	-0.25	-0.25
289	1		-3.75	-4.25	-4.25
290		2	-7.5	-8.5	-8.5
291		2	-1.5	-2.5	-2.5
292	1		0	0	0
293		2	-4	-4.5	-4.5
294		2	-2.25	-2.5	-2.5
295	1		-0.25	-0.25	-0.25
296	1		-6	-5	-6
297	1		-2.25	-2.75	-2.75
298	1		-0.25	-0.25	-0.25
299	1		-5.75	-4	-5.75
300	1		-2.75	-2.5	-2.75
301	1		-2.75	-2.75	-2.75
302	1		-0.25	0	-0.25
303	1		-0.25	0.25	-0.25
304	1		-4.75	-5.75	-5.75
305	1		-2.25	-2.5	-2.5
306	1		-0.25	-0.25	-0.25
307		2	-0.5	-0.5	-0.5
308		2	-0.25	-0.25	-0.25
309	1		-1.5	-1.5	-1.5
310		2	-2.75	-2.25	-2.75
311	1		-0.25	-0.25	-0.25
312		2	0	0.25	0
313		2	-5.25	-5.5	-5.5
314	1		-0.25	0.25	-0.25
315	1		-4.5	-5	-5
316	1		-1.75	-1.75	-1.75
317		2	-0.25	-0.25	-0.25
318	1		-3.75	-4.5	-4.5
319		2	-4.5	-5.75	-5.75
320		2	0	-0.25	-0.25
321		2	-4.5	-5	-5
322		2	-4	-5.35	-5.35
323		2	-2.75	-2	-2.75
324		2	-3.75	-5.5	-5.5
325		2	0	0	0
326		2	0.25	0	0
327	1		0	-0.25	-0.25
328		2	-0.25	-0.25	-0.25
329	1		-1.75	-2.75	-2.75
330		2	-0.25	-0.25	-0.25
331		2	0	-0.25	-0.25
332		2	0	0	0
333	1		-2.75	-2.5	-2.75
334	1		-0.25	0	-0.25
335		2	-1.75	-2.75	-2.75
336		2	-0.25	-0.25	-0.25
337		2	-1.5	-2.5	-2.5
338	1		-9	-8.75	-9
339		2	-0.25	0	-0.25
340		2	-4.75	-5	-5
341		2	-0.25	0	-0.25
342		2	-2.75	-2.5	-2.75
343		2	-4.25	-3.5	-4.25
344	1		0.25	0.25	0.25
345	1		-2.75	-5.5	-5.5
346		2	-5	-5	-5
347	1		-3	-2.75	-3
348	1		-7.75	-9	-9
349	1		-1	-2.75	-2.75
350	1		-0.25	-0.25	-0.25
351		2	-0.25	-0.25	-0.25
352		2	-2.75	-2.25	-2.75
353		2	-0.25	0	-0.25
354	1		-3.75	-4.75	-4.75
355	1		-2.5	-1	-2.5
356		2	-5.5	-5	-5.5
357		2	-4.5	-4.75	-4.75
358	1		-5	-5.75	-5.75
359		2	-4	-5.5	-5.5
360	1		0.25	-0.25	-0.25
361		2	-4.25	-4.75	-4.75
362		2	-2.75	-5.25	-5.25
363		2	-1.75	-2.25	-2.25
364	1		-5	-4.5	-5
365	1		-5	-4.25	-5
366	1		-0.25	-0.25	-0.25
367		2	0.25	0.25	0.25
368		2	-2.75	-2.75	-2.75
369		2	-2	-2.75	-2.75
370		2	-2.5	-2.75	-2.75
371	1		-2.5	-4.5	-4.5
372		2	0.25	-0.25	-0.25
373		2	-3.75	-4.25	-4.25
374	1		-0.25	-0.25	-0.25
375	1		-2.75	-2.25	-2.75
376		2	-4.75	-5.5	-5.5
377	1		-2	-2	-2
378		2	-3.75	-2.75	-3.75
379	1		-2.75	-2.75	-2.75
380	1		-2.75	-2	-2.75
381	1		-3	-2.75	-3
382		2	-0.25	-0.25	-0.25
383		2	-2.25	-2.75	-2.75
384	1		-1	-2	-2
385	1		-2.75	-5.5	-5.5
386	1		-0.25	-0.25	-0.25
387		2	-2.25	-1.75	-2.25
388		2	-4.25	-5.25	-5.25
389	1		-5	-5.5	-5.5
390	1		-0.25	-0.25	-0.25
391		2	-3.75	-5.5	-5.5
392	1		-1.25	-2	-2
393		2	-1.75	-1.25	-1.75
394	1		-1.75	-2.25	-2.25
395	1		-0.25	0	-0.25
396		2	-0.25	-0.25	-0.25
397		2	-0.25	0	-0.25
398	1		-0.25	0.25	-0.25
399		2	-4.75	-4.5	-4.75
400		2	-2	-2.5	-2.5
401	1		-3.75	-5.75	-5.75
402	1		0	-0.25	-0.25
403		2	-0.25	-0.25	-0.25
404	1		-2.75	-4.75	-4.75
405		2	-0.25	0	-0.25
406	1		-4.75	-5.5	-5.5
407	1		-4.25	-3.75	-4.25
408	1		-2.75	-1.75	-2.75
409		2	-5.25	-4.5	-5.25
410	1		0	0.25	0
411		2	-0.25	-0.25	-0.25
412		2	-2.5	-3	-3
413		2	-3.25	-5.75	-5.75
414		2	0.25	0	0
415	1		-1.75	-2	-2
416	1		-0.25	-0.25	-0.25
417		2	-8.75	-10	-10
418		2	-1.5	-2.25	-2.25
419		2	-2.5	-2	-2.5
420		2	-4.25	-4.25	-4.25
421	1		-5.5	-4.5	-5.5
422	1		-0.25	-0.25	-0.25
423	1		0	-0.25	-0.25
424		2	-5.5	-4.75	-5.5
425		2	-1.75	-2.25	-2.25
426	1		-1.75	-2	-2
427		2	0	-0.25	-0.25
428		2	-4	-4.75	-4.75
429		2	-4.5	-5.5	-5.5
430	1		0.25	0	0
431	1		-0.25	-0.25	-0.25
432	1		0	0	0
433		2	0	-0.25	-0.25
434		2	-1.25	-2.5	-2.5
435	1		-0.25	0	-0.25
436	1		0.25	-0.25	-0.25
437	1		-2.75	-1.75	-2.75
438	1		-2.75	-2.75	-2.75
439		2	-7.5	-10	-10
440		2	-1.75	-2.5	-2.5
441		2	0	-0.25	-0.25
442	1		-0.25	0	-0.25
443		2	-4.5	-5.25	-5.25
444		2	-8.25	-8.25	-8.25
445		2	0.25	-0.25	-0.25
446	1		-2.25	-2.75	-2.75
447	1		-0.25	-0.25	-0.25
448		2	-0.25	0	-0.25
449		2	0	-0.25	-0.25
450		2	-5.25	-5.75	-5.75
451		2	-2.5	-2.75	-2.75
452	1		-2.5	-2	-2.5
453	1		0	0	0
454		2	-2.5	-2.25	-2.5
455		2	0	-0.25	-0.25
456		2	-0.25	0	-0.25
457	1		-2.25	-2.75	-2.75
458		2	-2.5	-2.75	-2.75
459	1		-4.5	-3	-4.5
460	1		-2.75	-2	-2.75
461	1		-1.5	-2	-2
462		2	-8.5	-8.25	-8.5
463		2	-0.25	-0.25	-0.25
464	1		-2.75	-2.5	-2.75
465	1		0	0	0
466	1		-7	-7.25	-7.25
467	1		0.25	0	0
468		2	-0.25	-0.25	-0.25
469		2	-1.25	-1.25	-1.25
470		2	-0.25	-0.25	-0.25
471		2	0.25	-0.25	-0.25
472		2	0	-0.25	-0.25
473		2	-0.25	-0.25	-0.25
474	1		0	-0.25	-0.25
475		2	-4.75	-5.5	-5.5
476		2	-4.5	-5.25	-5.25
477	1		-3.75	-4.75	-4.75
478		2	-9	-10.75	-10.75
479	1		-2.25	-2	-2.25
480	1		-0.25	-0.25	-0.25
481		2	-1.25	-2.5	-2.5
482	1		-4	-5.5	-5.5
483	1		-4.75	-5.75	-5.75
484		2	-2	-2.25	-2.25
485		2	-3.25	-5	-5
486		2	-4.5	-5.5	-5.5
487		2	-7.5	-7.5	-7.5
488		2	-2.5	-2.5	-2.5
489	1		-1.75	-2.25	-2.25
490	1		-1.75	-2.75	-2.75
491	1		-0.25	-0.25	-0.25
492	1		-2	-2.75	-2.75
493		2	-0.25	-0.25	-0.25
494	1		-0.25	-0.5	-0.5
495	1		-2.25	-1.5	-2.25
496		2	-4.5	-5.25	-5.25
497		2	-2.5	-2.25	-2.5
498	1		0	-0.25	-0.25
499	1		-0.25	0.25	-0.25
500		2	-4.25	-6	-6
501		2	-0.25	-0.25	-0.25
502		2	0	0	0
503	1		-2	-1.75	-2
504	1		-0.25	-0.25	-0.25
505		2	-0.25	0.25	-0.25
506		2	-0.25	-0.25	-0.25
507		2	-2.25	-2.25	-2.25
508		2	-4.75	-5.25	-5.25
509	1		-2.5	-2	-2.5
510		2	-7.5	-8.5	-8.5
511		2	-2.75	-1.75	-2.75
512	1		-3.75	-5.75	-5.75
513		2	-5	-4.75	-5
514	1		-0.25	0	-0.25
515	1		-1.75	-2.75	-2.75
516	1		-8.15	-9.5	-9.5
517	1		-4.75	-5	-5
518		2	-5.5	-5.5	-5.5
519		2	0.25	0.25	0.25
520	1		-2.75	-2	-2.75
521	1		0	0	0
522		2	-1.75	-2.75	-2.75
523		2	0	-0.25	-0.25
524		2	-2.25	-2	-2.25
525	1		-0.25	0	-0.25
526	1		-7.75	-7	-7.75
527	1		-2.25	-1.75	-2.25
528		2	-1.75	-2	-2
529	1		-2.5	-2.75	-2.75
530	1		-0.25	0	-0.25
531	1		-2.5	-2	-2.5
532		2	-0.25	-0.25	-0.25
533		2	0	-0.25	-0.25
534		2	0	0	0
535	1		-2.5	-2.5	-2.5
536	1		-2.75	-2.75	-2.75
537	1		-0.25	-0.25	-0.25
538		2	-4	-5	-5
539		2	-0.25	-0.25	-0.25
540	1		-9.75	-8.75	-9.75
541		2	-4.25	-4.75	-4.75
542	1		-5	-4	-5
543	1		-4.25	-4.75	-4.75
544	1		-0.25	0	-0.25
545		2	0.25	0	0
546		2	-0.25	-0.5	-0.5
547		2	-1.5	-2.75	-2.75
548	1		-4	-5.5	-5.5
549	1		-4.5	-4.5	-4.5
550		2	-1.5	-2.75	-2.75
551	1		-1.25	-2.75	-2.75
552		2	-0.25	0.25	-0.25
553	1		-0.25	0	-0.25
554		2	-5.5	-5.25	-5.5
555	1		-4	-5.25	-5.25
556		2	-2.25	-1.25	-2.25
557	1		-0.25	0	-0.25
558		2	-4.75	-4.75	-4.75
559		2	0	-0.25	-0.25
560	1		-4.5	-5	-5
561	1		-3.5	-5.5	-5.5
562		2	-0.5	-0.25	-0.5
563		2	0	0	0
564		2	-1.5	-2.75	-2.75
565		2	-2.25	-1.5	-2.25
566		2	0	-0.25	-0.25
567		2	0	-0.25	-0.25
568		2	0	-0.25	-0.25
569		2	-1.25	-2	-2
570	1		-2.75	-2	-2.75
571	1		-2.75	-1.75	-2.75
572	1		0	0	0
573		2	-5.25	-5.25	-5.25
574		2	-2.5	-2	-2.5
575		2	0	-0.25	-0.25
576	1		0	-0.25	-0.25
577		2	-0.25	-0.25	-0.25
578	1		-3.75	-5.25	-5.25
579	1		-0.25	-0.25	-0.25
580		2	0	0	0
581		2	-4.5	-4	-4.5
582	1		0.25	-0.25	-0.25
583		2	0.25	0	0
584		2	-5.25	-5	-5.25
585		2	0	-0.25	-0.25
586		2	-0.25	-0.25	-0.25
587	1		-0.25	0	-0.25
588		2	-1.75	-1.25	-1.75
589	1		-0.25	-0.25	-0.25
590	1		-0.25	0	-0.25
591		2	-4	-4.5	-4.5
592	1		-2.25	-1.75	-2.25
593		2	-0.25	-0.25	-0.25
594	1		-2	-2.25	-2.25
595		2	-0.25	0	-0.25
596	1		-0.25	-0.25	-0.25
597		2	-0.25	-0.25	-0.25
598	1		-1.75	-2.75	-2.75
599	1		-2.75	-2.5	-2.75
600		2	-4.75	-4.75	-4.75
601		2	-3	-3	-3
602		2	-0.25	-0.25	-0.25
603		2	-2.75	-2	-2.75
604		2	0	0	0
605	1		-5	-5.75	-5.75
606	1		0.25	0	0
607		2	-3	-5.5	-5.5
608		2	-0.25	-0.25	-0.25
609		2	-2	-2.25	-2.25
610	1		-0.25	0.25	-0.25
611	1		-2.75	-2.5	-2.75
612	1		-0.25	-0.25	-0.25
613	1		-2.5	-1.75	-2.5
614	1		0.25	0	0
615		2	-0.25	-0.25	-0.25
616		2	-4.75	-4.5	-4.75
617	1		-4.25	-4	-4.25
618		2	-8.75	-9.25	-9.25
619		2	-2.75	-2.5	-2.75
620	1		-4.75	-5.75	-5.75
621	1		-2	-2.5	-2.5
622		2	-5	-5.5	-5.5
623		2	0	0	0
624		2	-2	-2.25	-2.25
625	1		-4.5	-5.75	-5.75
626	1		-2.75	-2.75	-2.75
627	1		-1.75	-1.5	-1.75
628	1		-0.25	-0.5	-0.5
629		2	-5.75	-4.75	-5.75
630		2	-3	-4.5	-4.5
631	1		-1.75	-2.75	-2.75
632		2	-3	-5.25	-5.25
633	1		-0.25	0	-0.25
634	1		-2.75	-2.5	-2.75
635		2	-7.75	-10	-10
636		2	-5	-5.75	-5.75
637		2	-0.25	-0.25	-0.25
638		2	-0.5	-1	-1
639		2	-5.25	-5.25	-5.25
640		2	-0.75	-2	-2
641	1		-0.25	0	-0.25
642		2	0	0	0
643		2	-2.75	-2	-2.75
644		2	0	0	0
645		2	-3.5	-5.25	-5.25
646	1		-1.75	-2.75	-2.75
647		2	-1.75	-1.75	-1.75
648		2	-7.5	-9.5	-9.5
649		2	-0.25	0	-0.25
650	1		-2.75	-2.5	-2.75
651		2	-2.5	-2	-2.5
652	1		0	0	0
653		2	0	-0.25	-0.25
654	1		0	-0.25	-0.25
655		2	-3	-5.25	-5.25
656	1		-3.5	-4.5	-4.5
657	1		-3.75	-5.25	-5.25
658		2	-4	-5.75	-5.75
659		2	-5.5	-4.5	-5.5
660		2	-2.5	-2.5	-2.5
661		2	0	0.25	0
662		2	-1.25	-2.25	-2.25
663	1		-5.5	-6	-6
664		2	-4.25	-6	-6
665		2	-4.25	-5.5	-5.5
666		2	-1.25	-2.75	-2.75
667	1		-2.5	-3	-3
668		2	-0.25	-0.25	-0.25
669		2	0	-0.25	-0.25
670	1		-2.25	-1.75	-2.25
671		2	-1.75	-2.75	-2.75
672	1		-12.5	-10.75	-12.5
673		2	-1	-1.75	-1.75
674	1		-1.25	-2.75	-2.75
675		2	-3.75	-5	-5
676		2	0.25	0	0
677		2	0	0	0
678	1		-2	-2.75	-2.75
679		2	-0.25	-0.25	-0.25
680	1		0	0	0
681		2	-2.75	-2.75	-2.75
682	1		-2.75	-5.75	-5.75
683	1		-2.75	-2.75	-2.75
684	1		-0.25	-0.25	-0.25
685		2	-1	-1.25	-1.25
686	1		0.25	0.25	0.25
687		2	-2	-2.25	-2.25
688		2	-5.5	-5.5	-5.5
689		2	-2.25	-1.75	-2.25
690		2	-4	-5.25	-5.25
691		2	-0.25	-0.25	-0.25
692	1		-4.25	-4.75	-4.75
693		2	-0.25	0	-0.25
694		2	-3	-4.25	-4.25
695	1		-8.25	-7.5	-8.25
696	1		-3.75	-4	-4
697	1		-1.75	-2.75	-2.75
698		2	-5.5	-4	-5.5
699	1		-5	-4	-5
700		2	-3.25	-5.75	-5.75
701	1		-0.25	0	-0.25
702		2	-0.25	0	-0.25
703		2	-1.5	-1.75	-1.75
704	1		-0.25	0.25	-0.25
705	1		-4.5	-5.75	-5.75
706	1		-3.5	-3.75	-3.75
707	1		-2	-1.5	-2
708		2	-2.25	-2.25	-2.25
709		2	0	0	0
710	1		-0.25	-0.25	-0.25
711	1		-1.25	-2.75	-2.75
712	1		-4.25	-4.25	-4.25
713		2	-1.75	-2.75	-2.75
714	1		-2.75	-2.5	-2.75
715		2	-5.25	-5.5	-5.5
716	1		-2	-2	-2
717		2	-9.25	-10	-10
718	1		-5.25	-5.5	-5.5
719		2	-1.25	-1.75	-1.75
720		2	-3	-2	-3
721		2	-8.75	-9	-9
722	1		-0.25	0	-0.25
723		2	-0.5	-0.75	-0.75
724	1		0	-0.25	-0.25
725		2	-0.25	-0.25	-0.25
726	1		-0.25	-0.25	-0.25
727	1		-4	-5	-5
728	1		-5.25	-4	-5
729		2	-0.25	0	-0.25
730	1		-4.25	-5.5	-5.5
731		2	0	0	0
732	1		-4	-5.5	-5.5
733	1		-3.5	-6	-6
734		2	-4.25	-5.5	-5.5
735		2	-2.75	-2.5	-2.75
736		2	-5.75	-5.5	-5.75
737	1		-0.25	0.25	-0.25
738		2	-4.25	-4.5	-4.5
739	1		-1.5	-2.75	-2.75
740		2	-0.25	-0.25	-0.25
741		2	-2.25	-3	-3
742	1		0	-0.25	-0.25
743		2	-3	-5.25	-5.25
744	1		-0.25	-0.25	-0.25
745	1		0	0	0
746		2	-0.25	0	-0.25
747	1		-0.25	0	-0.25
748		2	-1	-2.5	-2.5
749		2	-5.25	-5.25	-5.25
750	1		-0.75	-2.75	-2.75
751	1		0	0.25	0
752		2	-2.25	-2.25	-2.25
753	1		-3.5	-3.5	-3.5
754		2	0.25	0	0
755		2	-2.5	-2.25	-2.5
756	1		0	0	0
757		2	-9.25	-8.75	-9.25
758		2	-2.75	-2.5	-2.75
759		2	0	0	0
760		2	0	-0.25	-0.25
761	1		-9.25	-8.75	-9.25
762		2	-2.75	-2	-2.75
763		2	-0.25	-0.25	-0.25
764	1		-2.5	-2.5	-2.5
765	1		-2.25	-2.25	-2.25
766	1		-0.25	-0.25	-0.25
767		2	-0.5	-0.5	-0.5
768	1		-8.25	-10.5	-10.5
769	1		-0.25	0	-0.25
770	1		0	-0.25	-0.25
771	1		-5	-5.5	-5.5
772		2	0	-0.25	-0.25
773		2	-4	-3.25	-4
774		2	-9	-10.5	-10.5
775		2	-5.5	-5	-5.5
776	1		-2	-1.5	-2
777	1		0.25	-0.25	-0.25
778		2	-3.75	-5	-5
779		2	-1.75	-2.75	-2.75
780		2	-0.25	0.25	-0.25
781	1		-0.25	-0.25	-0.25
782	1		-0.25	-0.25	-0.25
783		2	-0.25	0	-0.25
784		2	0	-0.25	-0.25
785		2	-2	-2.75	-2.75
786		2	-2.5	-2.75	-2.75
787		2	-2.75	-2.75	-2.75
788	1		-0.75	-2.75	-2.75
789		2	-3.5	-5.25	-5.25
790	1		0	-0.25	-0.25
791		2	-10	-10	-10
792		2	0.25	0	0
793	1		0	0	0
794		2	-0.25	0	-0.25
795	1		-0.25	0.25	-0.25
796		2	-0.5	-0.25	-0.5
797	1		0	0.25	0
798		2	-3.5	-5.75	-5.75
799		2	-1.75	-1.75	-1.75
800		2	-5	-4.25	-5
801	1		0	0	0
802	1		-1.25	-2	-2
803	1		-2.75	-2.75	-2.75
804	1		-2.75	-5.75	-5.75
805		2	-9.75	-9.75	-9.75
806	1		-2.5	-1.5	-2.5
807	1		-0.25	-0.25	-0.25
808		2	-5	-5.25	-5.25
809	1		-1.5	-2.75	-2.75
810		2	-0.25	-0.25	-0.25
811	1		-2.75	-1.5	-2.75
812	1		-2.75	-2.25	-2.75
813		2	-4.25	-3.75	-4.25
814		2	-1.75	-2.75	-2.75
815	1		0	-0.25	-0.25
816	1		0	-0.25	-0.25
817		2	0	-0.25	-0.25
818	1		-5	-4.5	-5
819		2	0	-0.25	-0.25
820		2	-0.25	0	-0.25
821		2	-2	-1.75	-2
822	1		-1.5	-1	-1.5
823	1		-1.75	-3.5	-3.5
824	1		0	0	0
825	1		-2.75	-2.75	-2.75
826	1		0.25	-0.25	-0.25
827		2	-0.25	-0.25	-0.25
828		2	-5	-5.75	-5.75
829		2	-2.75	-2.75	-2.75
830		2	-0.25	-0.25	-0.25
831	1		-0.25	-0.25	-0.25
832		2	-4	-5.5	-5.5
833		2	-0.25	-0.25	-0.25
834		2	-0.25	-0.25	-0.25
835	1		-0.25	0.25	-0.25
836		2	-2	-2.25	-2.25
837		2	-0.25	-0.25	-0.25
838		2	-3.75	-4.25	-4.25
839	1		-0.25	0	-0.25
840	1		0.25	-0.25	-0.25
841		2	-0.75	-2.75	-2.75
842		2	-1.75	-2.75	-2.75
843		2	-4.5	-5.75	-5.75
844		2	-5.25	-4.5	-5.25
845		2	-0.25	-0.25	-0.25
846		2	-0.25	-0.25	-0.25
847		2	-0.25	-0.25	-0.25
848		2	-0.25	-0.25	-0.25
849		2	-0.25	0	-0.25
850		2	0	-0.25	-0.25
851	1		-2.75	-4	-4
852		2	-1.5	-2.5	-2.5
853	1		-0.25	0	-0.25
854		2	-9	-9.25	-9.25
855	1		-0.5	-0.5	-0.5
856	1		-2.75	-2.5	-2.75
857	1		0	-0.25	-0.25
858	1		-0.25	-0.25	-0.25
859		2	-2.75	-2.75	-2.75
860		2	-4	-5.25	-5.25
861		2	-0.25	-0.25	-0.25
862	1		-0.25	0	-0.25
863	1		0	0.25	0
864	1		-0.25	-0.25	-0.25
865	1		-0.25	-0.25	-0.25
866		2	-0.25	0	-0.25
867	1		0	-0.25	-0.25
868	1		0	-0.25	-0.25
869		2	-9.25	-9	-9.25
870		2	-0.25	-0.25	-0.25
871		2	0	0	0
872		2	-3.5	-4.5	-4.5
873		2	0.25	-0.25	-0.25
874		2	-0.5	-0.5	-0.5
875	1		-2.25	-2.75	-2.75
876	1		-0.25	-0.25	-0.25
877		2	-3.75	-5.75	-5.75
878		2	-2.75	-5.75	-5.75
879		2	-9.75	-9.25	-9.75
880		2	-5.25	-4.75	-5.25
881	1		-0.25	-0.25	-0.25
882	1		-0.25	-0.25	-0.25
883		2	-4.5	-4.75	-4.75
884		2	-8.75	-8.5	-8.75
885	1		-0.25	-0.25	-0.25
886		2	-0.25	0.25	-0.25
887	1		-8.75	-8.5	-8.75
888	1		-4	-3.25	-4
889		2	-7.5	-8.75	-8.75
890		2	-1.25	-1.75	-1.75
891		2	-2.25	-3.5	-3.5
892	1		-2.5	-2	-2.5
893		2	-2	-2.75	-2.75
894	1		-0.25	-0.25	-0.25
895		2	-5.25	-5.75	-5.75
896		2	-7.5	-9.75	-9.75
897	1		-1	-2.75	-2.75
898	1		-3.75	-5	-5
899	1		-0.25	0	-0.25
900	1		-2	-2.5	-2.5
901		2	0.25	-0.25	-0.25
902		2	-2.75	-2.5	-2.75
903	1		-2	-2.5	-2.5
904		2	0	0	0
905	1		-2.75	-2.25	-2.75
906		2	-2.75	-2.5	-2.75
907		2	-0.5	-0.75	-0.75
908		2	-2.75	-2	-2.75
909		2	-10	-10.5	-10.5
910		2	-2.25	-2.5	-2.5
911		2	-8.75	-9.5	-9.5
912	1		-0.25	0	-0.25
913		2	-2.75	-2.25	-2.75
914	1		-5	-5	-5
915	1		-0.25	0	-0.25
916		2	-0.25	-0.25	-0.25
917	1		0	-0.25	-0.25
918		2	-5.5	-3.75	-5.5
919		2	-5.25	-5.25	-5.25
920		2	0.25	0	0
921		2	-2.5	-2.25	-2.5
922	1		-5	-5	-5
923	1		-1	-1.75	-1.75
924	1		-0.25	0	-0.25
925		2	-1	-1.75	-1.75
926		2	-1	-1.75	-1.75
927		2	-0.25	-0.25	-0.25
928		2	0	-0.25	-0.25
929		2	-3.75	-5	-5
930	1		-2.25	-2.75	-2.75
931		2	-1.25	-1.25	-1.25
932	1		-0.25	-0.25	-0.25
933		2	0.25	-0.25	-0.25
934	1		-5	-5	-5
935		2	-2.25	-2.5	-2.5
936		2	0	0	0
937	1		-5.75	-2.75	-5.75
938		2	-7.25	-9	-9
939	1		-7.5	-9.75	-9.75
940	1		-3.25	-4	-4
941		2	0.25	-0.25	-0.25
942		2	-0.25	0	-0.25
943		2	0	-0.25	-0.25
944		2	-5.75	-5.5	-5.75
945		2	-8.5	-9.5	-9.5
946	1		-4.5	-4.5	-4.5
947	1		-9	-8.15	-9
948	1		-1.5	-2.25	-2.25
949		2	-2.25	-2.75	-2.75
950	1		-5.25	-5	-5.25
951	1		-1.25	-2.75	-2.75
952	1		-2.25	-3	-3
953		2	-3.25	-4.75	-4.75
954		2	-0.25	0	-0.25
955		2	-0.25	0.25	-0.25
956		2	-0.25	-0.25	-0.25
957		2	-2	-2	-2
958	1		0	0	0
959		2	-8.25	-8.25	-8.25
960		2	-5.75	-4.5	-5.75
961	1		-0.25	0	-0.25
962		2	-1.25	-2.5	-2.5
963	1		-2.5	-2.75	-2.75
964	1		0.25	-0.25	-0.25
965	1		-1.25	-2	-2
966	1		-3.75	-4.75	-4.75
967		2	-1.75	-2.75	-2.75
968		2	-2.5	-5.5	-5.5
969		2	0	-0.25	-0.25
970	1		-0.25	-0.25	-0.25
971		2	-1	-2.5	-2.5
972		2	-9.25	-7.5	-9.25
973	1		-2.75	-2.75	-2.75
974		2	-2.75	-2	-2.75
975		2	-0.25	-0.25	-0.25
976		2	0	-0.25	-0.25
977	1		-1.5	-2.75	-2.75
978	1		0	0	0
979		2	-0.75	-1	-1
980		2	-0.5	-1.75	-1.75
981	1		-5.25	-6	-6
982		2	-5.25	-3.5	-5.25
983		2	-0.25	0	-0.25
984	1		-2.5	-3	-3
985	1		-0.25	-0.25	-0.25
986		2	0	0	0
987		2	-2	-2.25	-2.25
988		2	-4.75	-5.75	-5.75
989	1		-0.25	0	-0.25
990		2	-0.75	-2	-2
991	1		0.25	0	0
992	1		-9	-8.75	-9
993	1		0	0	0
994		2	0	-0.25	-0.25
995		2	-2.25	-2	-2.25
996	1		-2.5	-2.75	-2.75
997	1		0	-0.25	-0.25
998	1		-1.75	-2.75	-2.75
999		2	-2.25	-4	-4
1000	1		-1.75	-2.75	-2.75
1001	1		0	-0.25	-0.25
1002	1		-4.25	-6	-6
1003	1		-1.75	-2.75	-2.75
1004		2	-0.25	-0.25	-0.25
1005		2	-5.25	-5	-5.25
1006	1		-4.25	-5.75	-5.75
1007		2	-4.75	-4.75	-4.75
1008		2	-0.25	0	-0.25
1009		2	-2.5	-2	-2.5
1010	1		0	0	0
1011	1		0	-0.25	-0.25
1012		2	-0.25	-0.25	-0.25
1013	1		-2.75	-2.25	-2.75
1014	1		-0.25	0	-0.25
1015		2	-4	-5.5	-5.5
1016	1		-2.75	-2.25	-2.75
1017	1		-0.25	-0.5	-0.5
1018	1		-0.25	0	-0.25
1019		2	-2.25	-2.25	-2.25
1020		2	-9.25	-10	-10
1021	1		-0.25	-0.25	-0.25
1022	1		-0.25	-0.25	-0.25
1023		2	-1.5	-2.75	-2.75
1024	1		-5.25	-4.5	-5.25
1025	1		-2	-2.75	-2.75
1026	1		0	-0.25	-0.25
1027	1		-0.25	-0.25	-0.25
1028	1		-1.75	-2.75	-2.75
1029		2	-2.75	-2.75	-2.75
1030		2	-0.25	-0.25	-0.25
1031	1		-5.25	-6.25	-6.25
1032	1		-5.25	-5.5	-5.5
1033	1		-5.25	-5.5	-5.5
1034		2	-1.25	-2.5	-2.5
1035		2	-1.5	-2.5	-2.5
1036	1		-1.5	-2.5	-2.5
1037	1		-3.5	-4	-4
1038	1		-0.25	-0.25	-0.25
1039		2	-0.25	0	-0.25
1040	1		-2	-2.75	-2.75
1041	1		-3.25	-4.5	-4.5
1042		2	-0.25	-0.25	-0.25
1043	1		-5.75	-5.75	-5.75
1044		2	-0.25	0	-0.25
1045		2	-2.5	-2.75	-2.75
1046	1		-2	-2.5	-2.5
1047	1		-4.25	-3.25	-4.25
1048		2	-2.5	-1.25	-2.5
1049	1		-4	-5.5	-5.5
1050	1		-0.25	-0.25	-0.25
1051		2	-1.75	-2.5	-2.5
1052		2	-0.25	-0.25	-0.25
1053		2	0.25	0	0
1054	1		0	-0.25	-0.25
1055	1		0	0	0
1056	1		-3.25	-5	-5
1057	1		0	-0.25	-0.25
1058	1		0	-0.25	-0.25
1059	1		-3.5	-4.5	-4.5
1060	1		-1.5	-2.75	-2.75
1061		2	-1.75	-2	-2
1062		2	-0.25	0	-0.25
1063		2	-5.25	-3.5	-5.25
1064		2	-4.25	-5.5	-5.5
1065	1		-1.75	-2.5	-2.5
1066		2	-2.5	-2	-2.5
1067	1		-2.75	-4.5	-4.5
1068		2	0	-0.25	-0.25
1069	1		0	0.25	0
1070	1		-2.75	-2.75	-2.75
1071		2	0.25	-0.25	-0.25
1072	1		-6.25	-9.75	-9.75
1073	1		-2.75	-5.5	-5.5
1074		2	-0.5	-0.5	-0.5
1075		2	-0.25	0	-0.25
1076		2	-1	-2.5	-2.5
1077		2	-0.25	0	-0.25
1078	1		-2.75	-2.75	-2.75
1079		2	0.25	-0.25	-0.25
1080	1		-1	-2.25	-2.25
1081		2	-2	-1.75	-2
1082	1		-0.25	-0.25	-0.25
1083	1		-1.25	-1.25	-1.25
1084	1		-2.75	-4	-4
1085		2	-1.75	-2.5	-2.5
1086	1		-0.25	0.25	-0.25
1087		2	-0.25	0	-0.25
1088	1		-1.75	-1.75	-1.75
1089	1		-5.25	-5.75	-5.75
1090		2	-4.75	-5.25	-5.25
1091	1		0	-0.25	-0.25
1092		2	-4.75	-4.5	-4.75
1093		2	0	0.25	0
1094		2	-2.25	-2.25	-2.25
1095	1		-1.75	-2.75	-2.75
1096		2	-2.25	-2.5	-2.5
1097	1		-1.5	-2.75	-2.75
1098	1		-2.75	-4.75	-4.75
1099		2	-0.25	-0.25	-0.25
1100		2	0	-0.25	-0.25
1101		2	-7.5	-9.75	-9.75
1102		2	-0.25	0	-0.25
1103		2	-2.75	-2	-2.75
1104	1		-3.75	-5.5	-5.5
1105		2	-1.75	-1	-1.75
1106		2	-7.5	-10.25	-10.25
1107		2	-0.25	0	-0.25
1108	1		-1.75	-2.25	-2.25
1109		2	-2.25	-3	-3
1110	1		0	-0.25	-0.25
1111		2	-4	-4.75	-4.75
1112	1		0	0	0
1113	1		-1.75	-1.5	-1.75
1114	1		-0.25	0	-0.25
1115		2	0	0	0
1116	1		-0.25	0	-0.25
1117	1		0.25	-0.25	-0.25
1118	1		-8.25	-10.25	-10.25
1119		2	-2.75	-4.5	-4.5
1120	1		-2.25	-5.5	-5.5
1121		2	-0.25	-0.5	-0.5
1122	1		-2.75	-2.75	-2.75
1123		2	-0.25	0	-0.25
1124		2	0	-0.25	-0.25
1125	1		-2	-2.75	-2.75
1126		2	-1	-2.75	-2.75
1127	1		-0.5	-0.25	-0.5
1128		2	-2.5	-2.75	-2.75
1129	1		0	-0.25	-0.25
1130	1		-2.5	-1.75	-2.5
1131	1		-3.75	-5.75	-5.75
1132		2	0.25	-0.25	-0.25
1133	1		-0.5	0	-0.5
1134	1		0	-0.25	-0.25
1135	1		-2	-0.75	-2
1136	1		0.25	-0.25	-0.25
1137	1		-0.25	-0.25	-0.25
1138	1		-2.5	-3.25	-3.25
1139		2	-0.25	0	-0.25
1140		2	-0.25	-0.25	-0.25
1141	1		-5.25	-6	-6
1142	1		0	0	0
1143	1		-0.25	0	-0.25
1144	1		-0.25	0	-0.25
1145	1		-5.25	-5.25	-5.25
1146	1		0	0	0
1147		2	-0.25	-0.25	-0.25
1148	1		-2	-1.75	-2
1149	1		0.25	0.25	0.25
1150	1		-0.25	-0.25	-0.25
1151	1		-9	-7	-9
1152	1		-0.25	0	-0.25
1153	1		-5	-6	0
1154		2	-4.75	-4	-4.75
1155		2	-8.5	-7.25	-8.5
1156	1		0	-0.25	-0.25
1157		2	0.25	-0.25	-0.25
1158		2	-0.25	0	-0.25
1159		2	0	-0.25	-0.25
1160	1		-0.25	-0.25	-0.25
1161		2	-2.5	-2	-2.5
1162		2	-0.25	0.25	-0.25
1163	1		-2.5	-2.75	-2.75
1164		2	-0.75	-2.75	-2.75
1165	1		0.25	-0.25	-0.25
1166		2	-0.25	-0.25	-0.25
1167	1		-2.5	-4.5	-4.5
1168	1		-2.75	-2	-2.75
1169		2	-0.25	-0.25	-0.25
1170	1		-0.25	-0.25	-0.25
1171		2	-2.5	-2.75	-2.75
1172		2	-4.25	-5.25	-5.25
1173	1		-2.5	-2.75	-2.75
1174	1		-3.25	-5.75	-5.75
1175	1		-1.5	-2	-2
1176		2	0	-0.25	-0.25
1177		2	0	0	0
1178		2	-3.5	-4.25	-4.25
1179		2	-8.25	-7.75	-8.25
1180		2	-0.25	-0.25	-0.25
1181		2	-2	-2.25	-2.25
1182	1		-2.5	-2.75	-2.75
1183		2	0	-0.25	-0.25
1184	1		-0.25	-0.25	-0.25
1185	1		-5.25	-5.25	-5.25
1186		2	-3.5	-5.5	-5.5
1187	1		-2.5	-1.75	-2.5
1188		2	-4	-5.25	-5.25
1189	1		-2.75	-2.25	-2.75
1190		2	-3	-5.25	-5.25
1191		2	0	-0.25	-0.25
1192	1		-4.5	-4.25	-4.5
1193	1		-2	-2.5	-2.5
1194	1		-5.25	-5.5	-5.5
1195	1		-2.25	-2.75	-2.75
1196		2	-8.75	-10.25	-10.25
1197		2	-2.25	-2.75	-2.75
1198	1		0	-0.25	-0.25
1199	1		0	-0.25	-0.25
1200		2	-0.25	0	-0.25
1201		2	-2.5	-2.75	-2.75
1202	1		-3	-3	-3
1203		2	-5	-5.25	-5.25
1204		2	-5.25	-5	-5.25
1205	1		-0.25	-0.5	-0.5
1206		2	-2.75	-2.75	-2.75
1207	1		-0.25	0.25	-0.25
1208		2	0	0	0
1209	1		-0.25	-0.25	-0.25
1210		2	-2.25	-1.5	-2.25
1211		2	-2	-2.25	-2.25
1212		2	-0.25	-0.25	-0.25
1213		2	-0.25	-0.25	-0.25
1214		2	0	0.25	0
1215	1		-0.25	-0.25	-0.25
1216	1		-5.25	-4.5	-5.25
1217		2	-4.75	-5	-5
1218	1		0	-0.25	-0.25
1219	1		-3	-5.75	-5.75
1220	1		-5	-5.75	-5.75
1221	1		-2.25	-2.25	-2.25
1222	1		-4	-5	-5
1223		2	-0.5	-0.5	-0.5
1224		2	-4	-4.5	-4.5
1225		2	-4	-4.5	-4.5
1226	1		-2.75	-0.5	-2.75
1227	1		-2.75	-2.75	-2.75
1228	1		-0.25	-0.25	-0.25
1229	1		0	0	0
1230	1		-0.25	0	-0.25
1231		2	-5	-5.5	-5.5
1232	1		0	-0.5	-0.5
1233	1		-2	-2.25	-2.25
1234		2	-0.25	0.25	-0.25
1235		2	-5	-3.25	-5
1236		2	-0.25	-0.25	-0.25
1237		2	-4.5	-5.25	-5.25
1238		2	-0.25	-0.25	-0.25
1239	1		-2	-1.75	-2
1240		2	-0.25	-0.25	-0.25
1241	1		0.25	0	0
1242	1		0.25	-0.25	-0.25
1243	1		-2.5	-3	-3
1244	1		-2.25	-2.75	-2.75
1245	1		-4.5	-4	-4.5
1246		2	-0.25	-0.25	-0.25
1247		2	-2.5	-2.25	-2.5
1248		2	0	-0.5	-0.5
1249		2	-7.75	-9	-9
1250	1		-2.25	-2.75	-2.75
1251		2	-1.5	-2.75	-2.75
1252		2	-4.75	-5.25	-5.25
1253	1		0	-0.25	-0.25
1254		2	-0.75	-2	-2
1255	1		0	-0.25	-0.25
1256	1		-0.25	-0.25	-0.25
1257	1		-2.25	-2.25	-2.25
1258	1		0	0	0
1259	1		-1.75	-1.75	-1.75
1260		2	-3.75	-5.25	-5.25
1261	1		-2.75	-1.75	-2.75
1262		2	-0.25	0	-0.25
1263	1		-2.5	-2.25	-2.5
1264		2	-3	-5.75	-5.75
1265	1		-8.75	-6.25	-8.75
1266		2	-3.5	-5.5	-5.5
1267		2	-0.25	-0.25	-0.25
1268		2	-1.75	-2.75	-2.75
1269	1		-4	-2.5	-4
1270		2	-5.25	-5.25	-5.25
1271		2	-8.25	-9	-9
1272		2	-2	-2.75	-2.75
1273		2	-4.25	-5.5	-5.5
1274		2	-2	-2.75	-2.75
1275		2	-2.5	-2.5	-2.5
1276	1		-2	-2.75	-2.75
1277		2	-2.25	-2.25	-2.25
1278		2	0	-0.25	-0.25
1279	1		-3.25	-4.75	-4.75
1280	1		-1.5	-2.75	-2.75
1281	1		-2.5	-2.75	-2.75
1282		2	-0.5	-0.5	-0.5
1283		2	-4.75	-5.25	-5.25
1284		2	-0.25	-0.25	-0.25
1285	1		-3.25	-5.75	-5.75
1286	1		-4.5	-4	-4.5
1287		2	-2.75	-2.5	-2.75
1288	1		-5.25	-4.5	-5.25
1289	1		-4.5	-4.25	-4.5
1290		2	-0.25	0	-0.25
1291	1		-0.25	0.25	-0.25
1292		2	-0.25	0	-0.25
1293	1		-9.25	-7.75	-9.25
1294		2	0	-0.25	-0.25
1295		2	-9.25	-7.75	-9.25
1296		2	-5.25	-4.75	-5.25
1297		2	-5.25	-4.25	-5.25
1298	1		-0.25	-0.25	-0.25
1299	1		-1.75	-2	-2
1300	1		-3.25	-5.5	-5.5
1301		2	-4.75	-5.25	-5.25
1302		2	-1.75	-2.75	-2.75
1303		2	-3	-3	-3
1304		2	0.25	-0.25	-0.25
1305		2	0	-0.25	-0.25
1306	1		-0.25	0.25	-0.25
1307	1		0	0	0
1308		2	-2.25	-2.75	-2.75
1309		2	-1.25	-2.25	-2.25
1310	1		-5	-5	-5
1311		2	-0.25	-0.25	-0.25
1312		2	-2.5	-2.25	-2.5
1313		2	-3.25	-3.75	-3.75
1314		2	-1	-1.5	-1.5
1315		2	-1.5	-2	-2
1316	1		-0.25	0	-0.25
1317		2	-0.25	0.25	-0.25
1318	1		-2.5	-5.5	-5.5
1319		2	-5.5	-5.5	-5.5
1320		2	-5.5	-3.5	-5.5
1321	1		0.25	-0.25	-0.25
1322		2	-0.25	0.25	-0.25
1323		2	-4	-5	-5
1324	1		0	0	0
1325		2	-2.5	-2	-2.5
1326		2	-4.5	-3.75	-4.5
1327		2	-0.25	-0.25	-0.25
1328		2	-2.5	-3	-3
1329		2	-4.75	-4.25	-4.75
1330		2	-2.75	-2.75	-2.75
1331		2	-2.25	-1.25	-2.25
1332		2	-3	-1.25	-3
1333	1		-0.25	-0.25	-0.25
1334	1		-0.25	-0.5	-0.5
1335		2	-3.25	-4.75	-4.75
1336	1		0.25	-0.25	-0.25
1337		2	-0.25	0	-0.25
1338		2	-2.5	-2.75	-2.75
1339		2	-0.25	-0.25	-0.25
1340		2	-0.25	0	-0.25
1341		2	-4.75	-4.5	-4.75
1342		2	-5.5	-4.75	-5.5
1343	1		-0.25	-0.25	-0.25
1344	1		0	0	0
1345	1		-2.25	-2.25	-2.25
1346		2	0	-0.25	-0.25
1347	1		0.25	-0.25	-0.25
1348		2	-4.25	-5.25	-5.25
1349	1		-0.5	-0.5	-0.5
1350	1		-4	-5.25	-5.25
1351		2	-5	-5	-5
1352		2	0	-0.25	-0.25
1353	1		-2.5	-4	-4
1354		2	-1.25	-2.5	-2.5
1355		2	0.25	-0.25	-0.25
1356		2	-5	-5	-5
1357		2	-5	-5.5	-5.5
1358		2	-2.75	-5.75	-5.75
1359		2	0.25	-0.25	-0.25
1360		2	-4.75	-5.25	-5.25
1361		2	-3.75	-5.5	-5.5
1362		2	-2.25	-2.75	-2.75
1363	1		-0.25	-0.25	-0.25
1364	1		-4.25	-5.75	-5.75
1365	1		-0.25	-0.25	-0.25
1366	1		-0.5	-0.5	-0.5
1367	1		0.25	0.25	0.25
1368		2	-0.25	0	-0.25
1369		2	-4.5	-4.75	-4.75
1370	1		-2	-2.75	-2.75
1371		2	-1.75	-2.75	-2.75
1372		2	-1.5	-2	-2
1373	1		0	0	0
1374	1		-1.75	-2.25	-2.25
1375	1		-2.75	-2.75	-2.75
1376		2	-2.25	-2.25	-2.25
1377	1		0	-0.25	-0.25
1378		2	-5	-5.25	-5.25
1379	1		-5.75	-5.5	-5.75
1380		2	-0.25	-0.25	-0.25
1381		2	0	-0.25	-0.25
1382		2	-3.5	-5.25	-5.25
1383	1		0	0	0
1384	1		0	-0.25	-0.25
1385		2	-2.5	-2.75	-2.75
1386		2	-2.5	-2.75	-2.75
1387	1		0	0	0
1388		2	-0.25	-0.25	-0.25
1389	1		-0.25	0.25	-0.25
1390		2	-0.25	-0.25	-0.25
1391	1		0	-0.25	-0.25
1392		2	-0.25	0.25	-0.25
1393	1		-0.5	-1.75	-1.75
1394		2	-5	-5	-5
1395		2	-4	-3.5	-4
1396		2	-4.75	-5.5	-5.5
1397	1		-2.25	-3	-3
1398	1		-2.75	-1.75	-2.75
1399	1		-0.25	-0.25	-0.25
1400	1		-0.25	0	-0.25
1401	1		-0.5	-0.25	-0.5
1402		2	-3.5	-4	-4
1403		2	0.25	-0.25	-0.25
1404		2	-1.75	-2.75	-2.75
1405		2	-1.25	-2.25	-2.25
1406		2	-5.5	-6	-6
1407		2	-1.5	-2	-2
1408	1		0.25	-0.25	-0.25
1409	1		-7	-10	-10
1410	1		-9.75	-8.75	-9.75
1411		2	0	-0.25	-0.25
1412	1		-0.25	-0.25	-0.25
1413		2	-4.25	-4.5	-4.5
1414	1		-1.75	-2	-2
1415	1		-0.25	-0.25	-0.25
1416	1		-2.25	-1.75	-2.25
1417		2	-5.75	-4.25	-5.75
1418	1		-0.25	0.25	-0.25
1419		2	-9.5	-9	-9.5
1420		2	-5.5	-5	-5.5
1421		2	-1.5	-2.75	-2.75
1422	1		-5	-5.5	-5.5
1423	1		-9.75	-10.75	-10.75
1424	1		-0.5	-0.25	-0.5
1425		2	-0.25	-0.25	-0.25
1426	1		-5.5	-4.25	-5.5
1427		2	-0.5	-2.5	-2.5
1428	1		-2.75	-2.5	-2.75
1429		2	-5.25	-5.75	-5.75
1430		2	-5.5	-4.75	-5.5
1431		2	-2.25	-2	-2.25
1432	1		-4.75	-5.75	-5.75
1433		2	-5.25	-5.5	-5.5
1434		2	-9.5	-9.5	-9.5
1435	1		-0.25	-0.25	-0.25
1436	1		-1.5	-2.5	-2.5
1437		2	-5.25	-3.25	-5.25
1438		2	-0.25	0	-0.25
1439		2	-2.5	-2.25	-2.5
1440	1		-3.5	-5.25	-5.25
1441	1		-3.75	-4.75	-4.75
1442		2	-4.75	-5.25	-5.25
1443	1		-0.25	-0.25	-0.25
1444		2	-5.25	-5.25	-5.25
1445	1		0	-0.25	-0.25
1446		2	-1.5	-1.5	-1.5
1447	1		-0.25	0.25	-0.25
1448		2	-1.25	-2.25	-2.25
1449	1		-1.75	-2.75	-2.75
1450	1		-1.5	-2	-2
1451	1		-2.25	-2	-2.25
1452	1		-0.25	0	-0.25
1453	1		-2	-2.25	-2.25
1454	1		-2.75	-2.5	-2.75
1455		2	-0.25	0	-0.25
1456		2	-9.5	-8.5	-9.5
1457		2	-4	-4.5	-4.5
1458		2	-5.75	-5.75	-5.75
1459	1		-1.5	-2.75	-2.75
1460		2	-2.25	-1	-2.25
1461		2	-0.25	-0.25	-0.25
1462	1		-0.25	-0.25	-0.25
1463		2	-1.75	-2.5	-2.5
1464	1		0.25	-0.25	-0.25
1465		2	-1.5	-1	-1.5
1466		2	-2.5	-1.75	-2.5
1467	1		-2.75	-1.75	-2.75
1468		2	-2.25	-2.75	-2.75
1469		2	0.25	0	0
1470		2	-2.5	-6	-6
1471		2	-1.75	-2	-2
1472	1		-5.25	-4.75	-5.25
1473	1		-0.25	0	-0.25
1474	1		-0.25	0	-0.25
1475		2	-4.75	-5.5	-5.5
1476		2	0.25	-0.25	-0.25
1477		2	-0.25	0	-0.25
1478		2	-4.75	-4.5	-4.75
1479	1		-4.25	-3.75	-4.25
1480	1		-3.25	-4.25	-4.25
1481		2	-0.25	0	-0.25
1482	1		0.25	0	0
1483		2	-0.25	-0.25	-0.25
1484		2	-2.5	-2.5	-2.5
1485		2	-0.25	-0.25	-0.25
1486	1		-1.5	-1.75	-1.75
1487		2	-1	-1.75	-1.75
1488		2	-1.75	-1.5	-1.75
1489	1		-0.25	0	-0.25
1490	1		-0.25	-0.25	-0.25
1491	1		0.25	0	0
1492		2	-3.75	-4.25	-4.25
1493		2	-0.25	0	-0.25
1494		2	-1.75	-1.5	-1.75
1495		2	0	0	0
1496		2	-8.75	-8	-8.75
1497	1		-0.25	-0.25	-0.25
1498		2	-1.75	-2	-2
1499	1		-0.25	0	-0.25
1500	1		-4	-5	-5
1501		2	-7	-7.5	-7.5
1502	1		-0.25	-0.25	-0.25
1503		2	-1	-2.75	-2.75
1504	1		-0.25	0	-0.25
1505	1		0	-0.25	-0.25
1506		2	-4.75	-4.75	-4.75
1507		2	0	-0.25	-0.25
1508		2	-8.5	-9	-9
1509		2	-2.25	-1.75	-2.25
1510	1		-1.5	-0.75	-1.5
1511	1		-2.25	-2.75	-2.75
1512		2	-5.75	-4.75	-5.75
1513		2	-0.25	0	-0.25
1514		2	-2.5	-2.5	-2.5
1515		2	-2.25	-1.75	-2.25
1516		2	-2	-1	-2
1517	1		-2.75	-5.5	-5.5
1518		2	-0.25	-0.25	-0.25
1519		2	0.25	-0.25	-0.25
1520		2	-2.75	-2.25	-2.75
1521		2	-1.75	-1.5	-1.75
1522	1		-0.25	0	-0.25
1523		2	-5.5	-5.5	-5.5
1524	1		-3.25	-5.5	-5.5
1525		2	0	0.25	0
1526		2	-0.25	0	-0.25
1527		2	0	0.25	0
1528	1		-0.25	-0.25	-0.25
1529	1		-0.25	0	-0.25
1530		2	0.25	-0.25	-0.25
1531		2	-1.75	-2.75	-2.75
1532	1		-2.5	-2	-2.5
1533		2	-4.75	-5.5	-5.5
1534		2	-2.5	-2.25	-2.5
1535		2	-0.25	-0.25	-0.25
1536		2	0	0	0
1537	1		0.25	0.25	0.25
1538	1		-0.25	0.25	-0.25
1539	1		-0.25	0	-0.25
1540		2	-0.25	0	-0.25
1541		2	-1.5	-2.25	-2.25
1542		2	0	0.25	0
1543		2	-1.25	-2	-2
1544		2	-0.25	-0.25	-0.25
1545	1		-3.5	-5.25	-5.25
1546		2	-0.25	0	-0.25
1547	1		-1.5	-1.5	-1.5
1548	1		-8.5	-7.75	-8.5
1549	1		-7.5	-9.5	-9.5
1550		2	-4.25	-5.25	-5.25
1551		2	-0.25	-0.25	-0.25
1552	1		-0.75	-2.75	-2.75
1553	1		0	0.25	0
1554	1		-5.25	-5.75	-5.75
1555		2	-9	-8.5	-9
1556	1		-0.75	-2.75	-2.75
1557		2	-1.75	-2	-2
1558		2	-3.5	-5.5	-5.5
1559	1		-0.25	-0.25	-0.25
1560		2	-2.5	-2.75	-2.75
1561	1		-2.25	-3	-3
1562	1		-4.25	-4.25	-4.25
1563		2	-1.25	-2.75	-2.75
1564	1		0.25	0	0
1565		2	-0.25	-0.25	-0.25
1566	1		-0.25	-0.25	-0.25
1567		2	-4	-5	-5
1568	1		-1.75	-2.5	-2.5
1569		2	-1.75	-3	-3
1570		2	0	-0.25	-0.25
1571		2	-0.25	0.25	-0.25
1572		2	-0.75	-2.75	-3
1573		2	-1.5	-2.75	-2.75
1574	1		0.25	-0.25	-0.25
1575	1		-0.25	0.25	-0.25
1576		2	0.25	-0.25	-0.25
1577		2	-2	-2.75	-2.75
1578	1		-0.25	0.25	-0.25
1579		2	-2.75	-1.75	-2.75
1580		2	-3.75	-5.25	-5.25
1581	1		-2.75	-2.75	-2.75
1582		2	-2.5	-2	-2.5
1583	1		-4.75	-3.25	-4.75
1584	1		-3	-2.5	-3
1585	1		-5	-5.75	-5.75
1586	1		-2.25	-2.75	-2.75
1587	1		-2.25	-1	-2.25
1588	1		-1.25	-1.5	-1.5
1589	1		-7.5	-8	-8
1590		2	-2.75	-2.5	-2.75
1591	1		-3.75	-4.5	-4.5
1592		2	-2.25	-2.75	-2.75
1593		2	0	0	0
1594		2	-2.75	-1.75	-2.75
1595		2	-1	-0.75	-1.75
1596		2	-2.5	-2.25	-2.5
1597	1		0.25	-0.25	-0.25
1598	1		-2.5	-2.25	-2.5
1599	1		-1.75	-2.5	-2.5
1600		2	-0.25	0	-0.25
1601		2	-7.5	-9	-9
1602		2	-7.25	-10	-10
1603	1		-0.25	-0.25	-0.25
1604		2	-5.5	-5.75	-5.75
1605		2	-1.75	-1.75	-1.75
1606		2	-5.25	-4.75	-5.25
1607		2	-0.5	-0.5	-0.5
1608		2	-5.25	-5.5	-5.5
1609		2	-0.25	-0.25	-0.25
1610	1		-1.75	-2.75	-2.75
1611	1		0	-0.5	-0.5
1612	1		0	0	0
1613		2	-9.75	-8.5	-9.75
1614		2	0.25	-0.25	-0.25
1615	1		0.25	-0.25	-0.25
1616		2	-0.25	0	-0.25
1617	1		0	-0.25	-0.25
1618		2	-3	-2	-3
1619		2	-5	-5.5	-5.5
1620		2	-4	-5.75	-5.75
1621		2	-1.75	-1.75	-1.75
1622		2	-8.5	-7.5	-8.5
1623		2	-5.5	-5.75	-5.75
1624	1		-0.25	0	-0.25
1625		2	-5.25	-4.25	-5.25
1626	1		-0.25	-0.25	-0.25
1627	1		-1.75	-2.75	-2.75
1628	1		-0.25	-0.25	-0.25
1629		2	-3.5	-5.5	-5.5
1630		2	-1.5	-1.75	-1.75
1631	1		-3	-3.75	-3.75
1632	1		-0.25	-0.25	-0.25
1633	1		-0.25	0	-0.25
1634		2	-0.25	-0.25	-0.25
1635	1		-3.25	-5.5	-5.5
1636		2	-1.75	-1.75	-1.75
1637		2	-1.75	-2	-2
1638	1		-5	-4.5	-5
1639	1		-2	-2.5	-2.5
1640	1		0	0	0
1641		2	-2.25	-1.75	-2.25
1642	1		0	0	0
1643		2	0	0	0
1644		2	-2.5	-2.75	-2.75
1645	1		0.25	0	0
1646		2	-0.25	-0.25	-0.25
1647		2	-5.5	-5.75	-5.75
1648		2	-4.25	-5.25	-5.25
1649		2	0.25	-0.25	-0.25
1650	1		-1	-2.25	-2.25
1651	1		-0.25	-0.25	-0.25
1652		2	0	-0.25	-0.25
1653		2	0.25	0	0
1654	1		-0.25	-0.25	-0.25
1655		2	0	0	0
1656		2	0	-0.25	-0.25
1657	1		0	-0.25	-0.25
1658		2	-0.25	-0.25	-0.25
1659	1		0	-0.25	-0.25
1660		2	0	0	0
1661	1		-2.75	-2.25	-2.75
1662		2	0	0	0
1663	1		0	-0.25	-0.25
1664	1		-2	-2.75	-2.75
1665		2	-5.5	-5.5	-5.5
1666	1		-1.5	-2.75	-2.75
1667	1		-5.25	-3.5	-5.25
1668	1		0.25	-0.25	-0.25
1669	1		-4.25	-2.25	-4.25
1670	1		-2.25	-1.75	-2.25
1671		2	-4.25	-4.5	-4.5
1672	1		0	-0.25	-0.25
1673		2	0	0	0
1674		2	-0.25	0	-0.25
1675	1		-0.25	-0.25	-0.25
1676		2	0.25	-0.25	-0.25
1677	1		0	-0.25	-0.25
1678		2	-0.25	0	-0.25
1679		2	-1.25	-2	-2
1680	1		-0.5	-0.25	-0.5
1681		2	-8	-7.75	-8
1682	1		-5	-5	-5
1683	1		-2	-2.75	-2.75
1684	1		-2.25	-1.75	-2.25
1685		2	-0.75	-2.5	-2.5
1686		2	-0.25	0.25	-0.25
1687	1		-1.75	-2.75	-2.75
1688	1		0	0	0
1689		2	-0.25	-0.25	-0.25
1690		2	-5.75	-5	-5.75
1691		2	-4.25	-4.75	-4.75
1692	1		-0.25	0	-0.25
1693		2	-2.5	-2.25	-2.5
1694	1		-2.5	-2	-2.5
1695	1		-2.75	-2.75	-2.75
1696	1		0	0	0
1697		2	-2.75	-3.75	-3.75
1698		2	-1.25	-2	-2
1699		2	-0.25	0	-0.25
1700	1		0	-0.25	-0.25
1701	1		-0.25	-0.25	-0.25
1702		2	-0.25	0	-0.25
1703	1		0.25	-0.25	-0.25
1704	1		-0.5	-1	-1
1705	1		0.25	0.25	0.25
1706		2	-5.25	-5.75	-5.75
1707	1		-1	-2.75	-2.75
1708		2	-5	-5.25	-5.25
1709	1		0.25	0	0
1710		2	-5.25	-4.75	-5.25
1711	1		-0.25	-0.25	-0.25
1712	1		-0.25	-0.25	-0.25
1713		2	-4.75	-5.25	-5.25
1714	1		-5	-5.75	-5.75
1715	1		-2	-2.25	-2.25
1716	1		-0.25	0.25	-0.25
1717	1		-1.75	-1.75	-1.75
1718		2	-4.25	-5.75	-5.75
1719		2	-5.25	-4.5	-5.25
1720		2	-9.75	-8.75	-9.75
1721	1		-4	-5.25	-5.25
1722		2	-4.25	-5.5	-5.5
1723	1		-2.5	-2.5	-2.5
1724		2	0.25	-0.25	-0.25
1725	1		-0.75	-2.75	-2.75
1726	1		-0.25	0	-0.25
1727	1		-2.75	-2.5	-2.75
1728		2	-0.25	0	-0.25
1729	1		-2	-2.5	-2.5
1730		2	-4.5	-5.75	-5.75
1731	1		-4.5	-4	-4.5
1732		2	-3.5	-4.5	-4.5
1733		2	-1	-2.25	-2.25
1734		2	-1.25	-2.75	-2.75
1735		2	-0.25	-0.25	-0.25
1736		2	-9	-9	-9
1737		2	-3.5	-5.25	-5.25
1738	1		-2	-1.5	-2
1739	1		-2.25	-1.25	-2.25
1740		2	-0.25	0.25	-0.25
1741		2	-2.5	-2.75	-2.75
1742		2	-2.25	-2.75	-2.75
1743		2	-0.25	0	-0.25
1744		2	-5	-4.5	-5
1745		2	-2.5	-1.75	-2.5
1746	1		-2	-2.5	-2.5
1747		2	-9	-7.75	-9
1748		2	-2	-2	-2
1749	1		-1.75	-1.25	-1.75
1750		2	-2.5	-2	-2.5
1751	1		-0.25	0	-0.25
1752	1		-9.25	-10.75	-10.75
1753	1		-0.25	-0.25	-0.25
1754	1		-0.25	-0.25	-0.25
1755	1		-0.75	-2.25	-2.25
1756		2	-5.5	-5.75	-5.75
1757	1		-3	-3	-3
1758		2	0	0	0
1759		2	-0.5	-0.5	-0.5
1760	1		-0.25	-0.25	-0.25
1761	1		0	-0.25	-0.25
1762		2	-1.75	-2.5	-2.5
1763	1		-3.5	-5.5	-5.5
1764	1		-8.5	-10.25	-10.25
1765	1		-2.75	-1.75	-2.75
1766		2	-4	-5.5	-5.5
1767	1		-2.75	-2.5	-2.75
1768		2	-0.25	-0.25	-0.25
1769		2	-0.25	-0.25	-0.25
1770		2	-2.25	-1.75	-2.25
1771		2	-0.25	0	-0.25
1772		2	-2.25	-2	-2.25
1773	1		0.25	-0.25	-0.25
1774	1		-3.5	-3.5	-3.5
1775	1		-0.25	-0.25	-0.25
1776		2	-0.25	-0.25	-0.25
1777		2	-9	-10	-10
1778	1		-4.5	-4.5	-4.5
1779	1		0.25	0	0
1780		2	-0.25	-0.25	-0.25
1781	1		-4	-5.25	-5.25
1782		2	-2	-2.5	-2.5
1783	1		-5.25	-5.25	-5.25
1784		2	-2.25	-2	-2.25
1785	1		-0.25	-0.25	-0.25
1786		2	0	-0.25	-0.25
1787		2	0.25	0	0
1788	1		-2.5	-2.75	-2.75
1789		2	-1.75	-2.5	-2.5
1790	1		0	0	0
1791		2	-2.5	-2.25	-2.5
1792	1		-0.25	-0.5	-0.5
1793		2	0	0	0
1794		2	0.25	0	0
1795	1		-1	-1.75	-1.75
1796	1		0	0.25	0
1797	1		0	0.25	0
1798		2	-1.25	-2	-2
1799	1		-0.25	0	-0.25
1800		2	-0.25	0	-0.25
1801		2	-5	-4.25	-5
1802		2	-0.25	-0.25	-0.25
1803	1		0	-0.25	-0.25
1804	1		-0.25	-0.25	-0.25
1805		2	-1.75	-3	-3
1806		2	-5.25	-5.75	-5.75
1807		2	-2.25	-2.5	-2.5
1808	1		-2.25	-1.5	-2.25
1809	1		0	-0.25	-0.25
1810		2	0	-0.25	-0.25
1811	1		-0.25	0	-0.25
1812	1		-1.5	-2	-2
1813		2	0	-0.25	-0.25
1814		2	-0.25	-0.5	-0.5
1815	1		-0.75	-2.75	-2.75
1816	1		-3	-3.25	-3.25
1817		2	-0.75	-2	-2
1818	1		-3	-3.5	-3.5
1819		2	-4	-5.25	-5.25
1820		2	-5.5	-4.75	-5.5
1821	1		-0.25	0	-0.25
1822	1		-0.25	-0.25	-0.25
1823		2	-0.75	-2.25	-2.25
1824	1		-3	-5.75	-5.75
1825		2	0	0	0
1826	1		-2.75	-2	-2.75
1827		2	-4	-5.25	-5.25
1828		2	-2.75	-2.75	-2.75
1829	1		-2.5	-2.25	-2.5
1830		2	-4	-5.75	-5.75
1831	1		0	-0.25	-0.25
1832		2	-2.75	-2	-2.75
1833		2	0	-0.25	-0.25
1834		2	-0.25	0.25	-0.25
1835	1		-2	-2.5	-2.5
1836	1		0.25	0	0
1837	1		0	-0.25	-0.25
1838	1		-2	-2.5	-2.5
1839	1		-0.25	0.25	-0.25
1840		2	-4.25	-4.5	-4.5
1841		2	-2.5	-2.25	-2.5
1842		2	-3.5	-4.5	-4.5
1843		2	-0.25	-0.25	-0.25
1844	1		0	-0.25	-0.25
1845	1		-0.25	0	-0.25
1846		2	-0.5	-2.75	-2.75
1847	1		0.25	0	0
1848		2	-5.25	-5.5	-5.5
1849		2	0	-0.25	-0.25
1850	1		-4.75	-4.75	-4.75
1851		2	-0.25	-0.25	-0.25
1852		2	-4	-4.75	-4.75
1853	1		-2.5	-2.75	-2.75
1854	1		-2.75	-2.75	-2.75
1855	1		-5.25	-5.25	-5.25
1856	1		-1.25	-1.75	-1.75
1857	1		-2.5	-2.5	-2.5
1858		2	-0.25	-0.25	-0.25
1859		2	-4	-5.25	-5.25
1860	1		0	-0.25	-0.25
1861		2	-5.25	-5.75	-5.75
1862	1		-0.25	-0.25	-0.25
1863		2	-0.25	0	-0.25
1864		2	0.25	0.25	0.25
1865		2	-1	-1.75	-1.75
1866		2	-2	-2.5	-2.5
1867		2	-4.5	-5.25	-5.25
1868	1		0.25	-0.25	-0.25
1869	1		-0.25	0	-0.25
1870		2	-2.5	-1.75	-2.5
1871	1		-5	-4.75	-5
1872		2	-5.75	-2.75	-5.75
1873	1		-1	-2	-2
1874	1		-4.5	-4.5	-4.5
1875	1		-2.5	-2.25	-2.5
1876		2	-0.25	-0.25	-0.25
1877		2	-0.25	0	-0.25
1878	1		-2.75	-2	-2.75
1879	1		-0.25	0.25	-0.25
1880		2	-5	-4.25	-5
1881		2	-0.25	-0.25	-0.25
1882		2	-9.75	-6.75	-9.75
1883	1		-2.25	-1.75	-2.25
1884		2	0	-0.25	-0.25
1885	1		-1.5	-2.75	-2.75
1886	1		-0.25	0.25	-0.25
1887	1		-5.25	-3.25	-5.25
1888	1		-2.25	-2.5	-2.5
1889		2	-1.75	-2.75	-2.75
1890		2	-4	-4	-4
1891	1		-4.25	-4.5	-4.5
1892	1		-8	-8.25	-8.25
1893		2	-2.25	-2.25	-2.25
1894		2	-0.25	-0.25	-0.25
1895	1		0	-0.25	-0.25
1896	1		-2.25	-5.5	-5.5
1897		2	-8.5	-10	-10
1898		2	-1.25	-1.5	-1.5
1899		2	-0.25	0	-0.25
1900	1		-3.25	-5.75	-5.75
1901		2	-8.75	-10.75	-10.75
1902		2	0	-0.25	-0.25
1903	1		-4	-4.5	-4.5
1904		2	0	-0.25	-0.25
1905	1		-2.75	-2.75	-2.75
1906	1		-0.25	-0.25	-0.25
1907	1		-2.75	-2	-2.75
1908		2	-0.25	0	-0.25
1909		2	-4.5	-4.5	-4.5
1910	1		-4	-4.25	-4.25
1911	1		-2.25	-1.75	-2.25
1912		2	-5.25	-5	-5.25
1913	1		-2.75	-2.75	-2.75
1914		2	-1.75	-2.5	-2.5
1915	1		-0.25	-0.25	-0.25
1916		2	0	0.25	0
1917	1		-0.25	-0.5	-0.5
1918	1		-0.25	-0.25	-0.25
1919	1		-2	-2.75	-2.75
1920	1		-5.25	-5.5	-5.5
1921	1		-0.25	-0.25	-0.25
1922		2	-0.75	-1.25	-1.25
1923		2	-0.25	-0.25	-0.25
1924		2	-0.25	0.25	-0.25
1925	1		-2.5	-2.75	-2.75
1926		2	-5.25	-4.75	-5.25
1927		2	-1.75	-2	-2
1928	1		-2.75	-2.75	-2.75
1929		2	-0.75	-2.75	-2.75
1930	1		-5.25	-4.25	-5.25
1931		2	-2.75	-2.25	-4.25
1932	1		-2	-2	-2
1933		2	0.25	-0.25	-0.25
1934		2	0	-0.25	-0.25
1935		2	0.25	0	0
1936	1		0	-0.25	-0.25
1937	1		-1	-1	-1
1938		2	-2.75	-5.5	-5.5
1939		2	-0.5	-0.25	-0.5
1940		2	-2.75	-2.75	-2.75
1941	1		-0.25	0	-0.25
1942		2	-0.25	0.25	-0.25
1943	1		-1.5	-1.5	-1.5
1944		2	-1.5	-1.5	-1.5
1945		2	-1.75	-2.5	-2.5
1946		2	-0.25	-0.25	-0.25
1947	1		0	-0.25	-0.25
1948	1		-0.25	0	-0.25
1949		2	-5.25	-4.5	-5.25
1950		2	-0.25	0.25	-0.25
1951		2	-5.25	-4.25	-5.25
1952	1		-0.25	0	-0.25
1953	1		-0.25	-0.25	-0.25
1954	1		-0.25	0	-0.25
1955		2	-5.5	-5.75	-5.75
1956		2	0	0	0
1957		2	-1.25	-2.5	-2.5
1958	1		-9.25	-8.75	-9.25
1959	1		0	-0.25	-0.25
1960	1		-2.75	-2.75	-2.75
1961	1		-0.25	0	-0.25
1962	1		-0.75	-2	-2
1963		2	-0.25	-0.25	-0.25
1964		2	0	-0.25	-0.25
1965		2	-9.25	-9.5	-9.5
1966		2	-0.25	0	-0.25
1967		2	0	0	0
1968		2	0	-0.25	-0.25
1969	1		-1.75	-1.75	-1.75
1970	1		-4.75	-5.75	-5.75
1971	1		-7.25	-9	-9
1972	1		0.25	-0.25	-0.25
1973	1		-5	-3.5	-5
1974		2	-2.5	-1.25	-2.5
1975	1		-0.25	0.25	-0.25
1976	1		-0.25	0	-0.25
1977		2	-2.5	-2.5	-2.5
1978		2	-1.25	-1.25	-1.25
1979	1		-1.75	-2.75	-2.75
1980		2	-4.75	-5.5	-5.5
1981		2	0	0	0
1982		2	0	-0.25	-0.25
1983	1		-2.75	-2	-2.75
1984	1		0	0.25	0
1985	1		-0.25	-0.25	-0.25
1986		2	-4.5	-5.25	-5.25
1987	1		-2.5	-4.5	-4.5
1988		2	-0.25	-0.25	-0.25
1989	1		-0.25	-0.25	-0.25
1990	1		-0.75	-2.25	-2.25
1991		2	0.25	-0.25	-0.25
1992	1		-0.25	0	-0.25
1993		2	-0.25	0	-0.25
1994	1		-1.5	-2.5	-2.5
1995	1		0	-0.25	-0.25
1996		2	-0.25	0	-0.25
1997		2	-5.25	-5	-5.25
[truncated: 1,668 more rows]

## Sheet: 2009
Refractive status of all the paticipants (2009)
Patient ID	Gender		Refractive status
	M=1	F=2	OD	OS	Worse eye
1	1		0.25	-0.25	-0.25
2	1		-2.25	-2.75	-2.75
3		2	0	-0.25	-0.25
4		2	-0.25	-0.25	-0.25
5		2	0	-0.25	-0.25
6		2	0	0	0
7		2	-3.75	-5.25	-5.25
8	1		-4.25	-5.5	-5.5
9	1		-0.25	-0.25	-0.25
10	1		-1.75	-2.5	-2.5
11	1		-2.75	-2.75	-2.75
12	1		-2	-3.25	-3.25
13	1		0.25	0	0
14	1		0	0.25	0
15		2	-0.25	-0.25	-0.25
16	1		-9	-9	-9
17		2	-5.5	-5.5	-5.5
18		2	-1.25	-1.75	-1.75
19	1		-0.25	-0.25	-0.25
20		2	-1.75	-1.75	-1.75
21	1		0	0	0
22	1		-0.25	-0.25	-0.25
23	1		-0.25	0	-0.25
24	1		0	0	0
25		2	-0.25	-0.25	-0.25
26	1		-1.75	-2.75	-2.75
27		2	-3.75	-5.5	-5.5
28	1		-3.75	-4.5	-4.5
29		2	-2.25	-2.75	-2.75
30	1		-0.25	-0.25	-0.25
31		2	-4	-5.5	-5.5
32	1		0	0	0
33	1		-0.25	0.25	-0.25
34	1		0.25	-0.25	-0.25
35	1		-1.75	-2.25	-2.25
36		2	-0.25	0.25	-0.25
37	1		0.25	0	0
38	1		-2.25	-2.75	-2.75
39		2	-6.25	-4.25	-6.25
40	1		-4.25	-5.25	-5.25
41	1		-3.5	-4.5	-4.5
42	1		-2.25	-1.75	-2.25
43		2	0	-0.25	-0.25
44		2	-4.75	-4.25	-4.75
45		2	-4	-5.5	-5.5
46	1		-4	-2.5	-4
47	1		-0.25	-0.5	-0.5
48	1		-3.75	-3.75	-3.75
49	1		-0.25	-0.25	-0.25
50	1		-3	-5.75	-5.75
51		2	-5.25	-5.25	-5.25
52	1		-2.25	-2	-2.25
53	1		-2.75	-2.75	-2.75
54	1		-4.25	-4.5	-4.5
55		2	-3.75	-5	-5
56	1		0	0	0
57		2	-4	-3.75	-4
58		2	0.25	-0.25	-0.25
59	1		-5	-4.5	-5
60	1		-2.5	-2.75	-2.75
61	1		-0.25	-0.25	-0.25
62	1		-4.5	-2.75	-4.5
63		2	-6.5	-6	-6.5
64		2	-2.75	-4	-4
65	1		-5.5	-5.5	-5.5
66	1		0	-0.25	-0.25
67		2	-7.25	-9	-9
68	1		-5.25	-5	-5.25
69		2	-1.5	-2.25	-2.25
70		2	-1.75	-2.5	-2.5
71	1		0	0.25	0
72	1		-5.75	-4.5	-5.75
73		2	-0.25	-0.25	-0.25
74	1		2	2.25	2
75	1		-2.25	-3.5	-3.5
76		2	-0.25	0	-0.25
77		2	0	-0.25	-0.25
78		2	0	-0.25	-0.25
79		2	0	-0.25	-0.25
80		2	-8.5	-8	-8.5
81	1		-2	-2.25	-2.25
82		2	-10	-9	-10
83		2	-7.25	-7.25	-7.25
84	1		0	-0.25	-0.25
85		2	-0.25	-0.25	-0.25
86		2	-4.25	-5.25	-5.25
87		2	-2.75	-2.75	-2.75
88		2	-1.75	-2.5	-2.5
89	1		-1.5	-1.75	-1.75
90		2	-0.25	0	-0.25
91		2	-8.25	-8.75	-8.75
92	1		-3.25	-4.5	-4.5
93		2	-0.25	-0.25	-0.25
94		2	-1.5	-2.5	-2.5
95		2	-8.75	-8	-8.75
96	1		-5.5	-3	-5.5
97		2	-0.25	-0.25	-0.25
98	1		-5.5	-4	-5.5
99		2	-1.5	-1.5	-1.5
100	1		-0.25	-0.25	-0.25
101		2	0	-0.25	-0.25
102	1		-0.25	0	-0.25
103	1		-5.25	-3.75	-5.25
104	1		-1.75	-2.25	-2.25
105		2	-2.5	-2.75	-2.75
106		2	-1.75	-2.75	-2.75
107		2	0	0	0
108		2	-0.25	0	-0.25
109	1		-2	-2.25	-2.25
110		2	-0.25	-0.25	-0.25
111		2	-3.25	-5	-5
112	1		-2.5	-2.75	-2.75
113		2	-4	-4.75	-4.75
114	1		-1.5	-2.25	-2.25
115	1		-1.25	-2	-2
116		2	-0.25	0	-0.25
117	1		-0.25	-0.25	-0.25
118	1		-0.25	-0.5	-0.5
119	1		-1.5	-2	-2
120		2	-0.25	0	-0.25
121		2	-1.5	-1.75	-1.75
122	1		-7.5	-7.5	-7.5
123		2	-4.75	-5.5	-5.5
124	1		-2.75	-5.75	-5.75
125		2	-0.25	0	-0.25
126	1		-5	-3.25	-5
127		2	-3	-5.75	-5.75
128		2	-4.25	-5.25	-5.25
129	1		-8	-8.5	-8.5
130	1		0.25	-0.25	-0.25
131	1		-4.25	-5.25	-5.25
132		2	-0.75	-2	-2
133	1		-2.25	-2	-2.25
134		2	-1.5	-2.25	-2.25
135	1		-0.25	-0.25	-0.25
136	1		-0.25	-0.25	-0.25
137	1		0	-0.25	-0.25
138	1		-5.25	-5	-5.25
139		2	-5	-5.5	-5.5
140	1		-1.75	-2	-2
141		2	-0.25	0	-0.25
142		2	-7	-6.75	-7
143		2	0	-0.25	-0.25
144	1		-7.25	-7.25	-7.25
145		2	-9.25	-9	-9.25
146	1		-0.25	-0.25	-0.25
147	1		0	-0.25	-0.25
148		2	-5.5	-3.5	-5.5
149		2	0	-0.25	-0.25
150	1		-5.5	-4.75	-5.5
151		2	-0.25	0	-0.25
152	1		-4.75	-5.75	-5.75
153		2	-2.75	-2.75	-2.75
154	1		-2.5	-2	-2.5
155		2	-3.25	-5.75	-5.75
156	1		-0.25	-0.25	-0.25
157	1		-7.5	-10	-10
158		2	-4.5	-5.75	-5.75
159		2	0.25	-0.25	-0.25
160	1		-3	-3.25	-3.25
161	1		-4.5	-5.5	-5.5
162		2	-4.75	-4.75	-4.75
163	1		0.25	-0.25	-0.25
164		2	-5.75	-4.25	-5.75
165	1		-6.5	-6.75	-6.75
166		2	0.25	-0.25	-0.25
167	1		-3.75	-4	-4
168	1		-0.25	-0.25	-0.25
169	1		0	0.5	0
170	1		-0.25	-0.5	-0.5
171		2	-5.25	-5.25	-5.25
172		2	-5.75	-6	-6
173		2	-1.75	-1.75	-1.75
174		2	-2	-2.25	-2.25
175		2	-2.25	-2.5	-2.5
176	1		-0.25	-0.25	-0.25
177		2	0	-0.25	-0.25
178	1		-0.25	-0.25	-0.25
179	1		-2.5	-2.5	-2.5
180	1		-0.25	-0.25	-0.25
181	1		0	-0.25	-0.25
182		2	-6	-6.25	-6.25
183		2	-4.75	-3.75	-4.75
184	1		-1.75	-2.5	-2.5
185	1		-2.75	-5.75	-5.75
186	1		-5.25	-4.75	-5.25
187		2	-0.75	-1	-1
188		2	-4.75	-5	-5
189	1		-0.25	-0.25	-0.25
190		2	-1.75	-2.5	-2.5
191	1		-2.25	-5.75	-5.75
192	1		-1.5	-2.25	-2.25
193	1		-3.25	-5.75	-5.75
194	1		-0.25	-0.25	-0.25
195	1		-0.75	-1.75	-1.75
196	1		-2.75	-2.75	-2.75
197	1		0.25	-0.25	-0.25
198	1		-0.25	-0.25	-0.25
199		2	-0.25	-0.25	-0.25
200		2	-5.5	-5.25	-5.5
201	1		-2.5	-2.75	-2.75
202		2	-0.25	-0.25	-0.25
203		2	-0.25	-0.25	-0.25
204		2	-0.25	-0.25	-0.25
205		2	-3.5	-3.5	-3.5
206	1		-1.5	-1.75	-1.75
207		2	-2.75	-2	-2.75
208		2	-5.25	-4.75	-5.25
209		2	0.25	-0.25	-0.25
210		2	-2.5	-1.75	-2.5
211		2	-5.25	-3.5	-5.25
212	1		-2.5	-2.75	-2.75
213		2	0	-0.25	-0.25
214	1		-8.25	-9	-9
215		2	-5	-5.25	-5.25
216	1		-3.5	-3.75	-3.75
217		2	-0.25	0	-0.25
218	1		-0.25	0	-0.25
219	1		-2.25	-2.75	-2.75
220	1		-2.25	-2	-2.25
221		2	-5.5	-4	-5.5
222		2	0	0	0
223		2	-4.25	-4.25	-4.25
224	1		-5.25	-5.25	-5.25
225	1		-2.25	-3.25	-3.25
226		2	-2.25	-2	-2.25
227	1		-3.25	-5.5	-5.5
228	1		-0.25	-0.25	-0.25
229	1		-2	-2	-2
230		2	-5	-3.75	-5
231	1		-0.25	-0.25	-0.25
232	1		-0.25	0	-0.25
233		2	0	0	0
234	1		-2.5	-2.75	-2.75
235		2	-0.75	-0.75	-0.75
236	1		-0.75	-2	-2
237		2	-4	-4.25	-4.25
238		2	-3.25	-2.75	-3.25
239		2	0.25	0	0
240		2	-5	-5.5	-5.5
241		2	-5.5	-5.5	-5.5
242		2	-1.5	-2.75	-2.75
243	1		-0.25	-0.25	-0.25
244		2	-2.75	-2.75	-2.75
245		2	-0.25	-0.25	-0.25
246		2	-5.25	-5.5	-5.5
247		2	-5.25	-4.75	-5.25
248		2	-4.5	-4.5	-4.5
249		2	0.25	0	0
250		2	-0.25	-0.25	-0.25
251		2	-2	-2.75	-2.75
252		2	-5.25	-3.75	-5.25
253	1		-0.25	-0.25	-0.25
254	1		0	-0.25	-0.25
255	1		-1.75	-1.5	-1.75
256		2	-2.75	-2.75	-2.75
257		2	-2.75	-2.75	-2.75
258		2	-0.25	-0.25	-0.25
259	1		0	0	0
260	1		-2.5	-2.75	-2.75
261	1		-0.25	-0.25	-0.25
262		2	-4.75	-4.75	-4.75
263	1		0	-0.25	-0.25
264	1		0.25	0	0
265	1		-3.75	-5.25	-5.25
266		2	-1	-2	-2
267		2	-4.5	-5.5	-5.5
268		2	-0.25	0	-0.25
269	1		-3.5	-3	-3.5
270	1		-1.5	-2	-2
271		2	-0.25	-0.25	-0.25
272		2	0	-0.25	-0.25
273		2	0.25	0	0
274		2	0	-0.25	-0.25
275	1		0	-0.25	-0.25
276		2	-1.75	-2.75	-2.75
277		2	-4.5	-5	-5
278	1		-1.75	-3	-3
279		2	-4.25	-5.5	-5.5
280	1		-2.75	-1.5	-2.75
281		2	-2.5	-2.5	-2.5
282		2	0.25	0	0
283	1		-0.25	-0.25	-0.25
284	1		-5.5	-5.75	-5.75
285	1		-0.25	0	-0.25
286		2	-4.75	-3.75	-4.75
287	1		-0.25	0	-0.25
288		2	-0.75	-1.5	-1.5
289	1		-2.25	-2.75	-2.75
290		2	-8.25	-9	-9
291		2	-2.25	-2.25	-2.25
292		2	-4.25	-4.25	-4.25
293		2	-4	-5.25	-5.25
294	1		-4.5	-5.5	-5.5
295		2	0	-0.25	-0.25
296		2	0.25	-0.25	-0.25
297		2	-5	-5.75	-5.75
298	1		-0.25	0	-0.25
299		2	-1.5	-1.25	-1.5
300	1		-2.75	-2.75	-2.75
301		2	-7.5	-9	-9
302	1		-3.75	-4.5	-4.5
303	1		-3.5	-3.5	-3.5
304		2	-4.25	-5.5	-5.5
305		2	-0.25	0	-0.25
306		2	-0.5	-0.75	-0.75
307		2	-8.75	-7.75	-8.75
308		2	-2.25	-1.25	-2.25
309	1		-4.75	-3.25	-4.75
310	1		-7.75	-8.15	-8.15
311		2	-4.5	-4.5	-4.5
312	1		-1.5	-1.25	-1.5
313	1		-2.75	-4.75	-4.75
314	1		0	-0.25	-0.25
315		2	-2.75	-4.25	-4.25
316		2	-4.75	-4.75	-4.75
317	1		-5.75	-5.25	-5.75
318	1		-0.5	-0.75	-0.75
319	1		2.25	2.5	2.25
320		2	0	-0.25	-0.25
321	1		-0.25	-0.25	-0.25
322		2	-2.75	-1.25	-2.75
323		2	-1.75	-2	-2
324	1		0	0	0
325	1		0.25	-0.25	-0.25
326		2	-0.25	0	-0.25
327	1		0	0	0
328	1		-0.25	0	-0.25
329	1		-2.75	-2	-2.75
330	1		-0.25	0	-0.25
331		2	0	-0.25	-0.25
332	1		-4.25	-4	-4.25
333	1		0	-0.25	-0.25
334	1		-8	-8.75	-8.75
335	1		-0.25	-0.25	-0.25
336	1		-2.25	-1.5	-2.25
337		2	-1	-2.5	-2.5
338		2	-1.5	-2	-2
339		2	-0.75	-2.75	-2.75
340		2	-1.5	-1.75	-1.75
341	1		-2.75	-2.75	-2.75
342	1		0	-0.25	-0.25
343		2	-2.25	-2	-2.25
344	1		-2	-2	-2
345		2	-1.25	-2.25	-2.25
346		2	-5.25	-5.5	-5.5
347		2	-2.75	-2.25	-2.75
348		2	-1	-3	-3
349	1		-0.25	-0.25	-0.25
350		2	-2.25	-2.5	-2.5
351		2	-1	-2.75	-2.75
352		2	-3.5	-5	-5
353		2	0.25	-0.25	-0.25
354	1		-5.25	-5.5	-5.5
355	1		-8.5	-9	-9
356	1		-1.25	-3	-3
357	1		0	-0.25	-0.25
358		2	-0.25	0	-0.25
359	1		-8.25	-8.5	-8.5
360		2	-3.25	-4.25	-4.25
361		2	-5	-5	-5
362	1		-0.25	-0.25	-0.25
363		2	-0.25	-0.25	-0.25
364		2	-4.75	-3.75	-4.75
365		2	-0.25	-0.25	-0.25
366		2	0	-0.25	-0.25
367		2	-0.25	0	-0.25
368	1		-5.25	-5.25	-5.25
369	1		-2	-2.25	-2.25
370	1		-3.5	-3.75	-3.75
371	1		-1.75	-2	-2
372		2	-5	-5	-5
373		2	-0.25	0	-0.25
374	1		-2.75	-5.5	-5.5
375		2	-5.25	-5.75	-5.75
376	1		-0.25	0	-0.25
377		2	-1.75	-2.75	-2.75
378	1		0.25	-0.25	-0.25
379		2	-4.75	-4.5	-4.75
380	1		-3.5	-5.25	-5.25
381	1		0	0.25	0
382	1		-5.25	-2.75	-5.25
383		2	-2.5	-2.5	-2.5
384		2	-1.5	-2.75	-2.75
385		2	-2.25	-2.75	-2.75
386	1		-1.75	-2.25	-2.25
387	1		0	-0.25	-0.25
388	1		-9.75	-9.5	-9.75
389	1		-1.75	-2.75	-2.75
390	1		-1.75	-2	-2
391	1		0	-0.25	-0.25
392	1		-0.25	0.25	-0.25
393	1		-0.25	-0.25	-0.25
394		2	-4.5	-5.5	-5.5
395	1		-5.5	-4.75	-5.5
396	1		-0.25	-0.25	-0.25
397		2	-3.75	-5.75	-5.75
398		2	-5.25	-5.75	-5.75
399	1		0	0	0
400	1		-2	-3	-3
401	1		-1.75	-1.75	-1.75
402		2	0	-0.25	-0.25
403		2	-4.5	-4.5	-4.5
404		2	-2.5	-2.5	-2.5
405	1		-0.25	-0.25	-0.25
406		2	0	-0.25	-0.25
407	1		-2	-2.5	-2.5
408	1		-0.25	-0.25	-0.25
409	1		-0.5	-0.75	-0.75
410		2	-5.5	-5.75	-5.75
411	1		-0.25	0	-0.25
412		2	0	-0.5	-0.5
413	1		-0.25	-0.25	-0.25
414		2	-0.25	-0.25	-0.25
415		2	-5.25	-5.75	-5.75
416	1		-2.75	-2.75	-2.75
417	1		-2	-2.25	-2.25
418		2	0	-0.25	-0.25
419		2	-2	-2.25	-2.25
420		2	-5.25	-5.75	-5.75
421	1		0	0	0
422		2	1	0.75	0.75
423	1		-2.5	-1.75	-2.5
424		2	-0.5	-0.25	-0.5
425	1		-1.75	-1.5	-1.75
426	1		-3	-5.75	-5.75
427	1		-4.5	-4.5	-4.5
428		2	-0.25	-0.25	-0.25
429		2	-1.75	-2.25	-2.25
430	1		0.25	0	0
431	1		-5.75	-5.75	-5.75
432		2	-2.75	-2.75	-2.75
433		2	-4.75	-5.75	-5.75
434	1		-0.25	-0.25	-0.25
435		2	0	-0.25	-0.25
436	1		-0.25	-0.25	-0.25
437	1		0	-0.25	-0.25
438		2	-2	-2.25	-2.25
439	1		-3.5	-4	-4
440		2	-0.25	-0.25	-0.25
441	1		0	-0.25	-0.25
442	1		-3	-2.75	-3
443		2	-0.25	-0.25	-0.25
444	1		-4.75	-5.25	-5.25
445		2	-5.5	-4.25	-5.5
446		2	0	0	0
447	1		-0.25	0	-0.25
448	1		-0.25	-0.25	-0.25
449	1		-0.25	-0.25	-0.25
450		2	-2	-1.25	-2
451	1		0.25	0	0
452	1		-2.75	-2.5	-2.75
453		2	-4.5	-4.5	-4.5
454	1		-0.25	-0.25	-0.25
455		2	-0.25	-0.25	-0.25
456	1		-0.25	-0.25	-0.25
457	1		-2	-2.5	-2.5
458	1		-4.5	-4.5	-4.5
459		2	0	0	0
460		2	-0.25	-0.25	-0.25
461		2	-2.75	-2.75	-2.75
462		2	-0.25	-0.25	-0.25
463		2	0.25	-0.25	-0.25
464		2	-2.5	-1.25	-2.5
465	1		-2	-2.75	-2.75
466	1		-9.25	-8	-9.25
467	1		0	0	0
468		2	0	0.25	0
469		2	0	0.25	0
470		2	-5.5	-6.25	-6.25
471	1		-2.75	-2.5	-2.75
472	1		0.25	-0.25	-0.25
473		2	-2.75	-2.75	-2.75
474	1		-0.25	-0.25	-0.25
475	1		-2.75	-2.5	-2.75
476	1		-2.25	-1.5	-2.25
477	1		-0.25	-0.25	-0.25
478	1		-0.25	-0.25	-0.25
479	1		-5.5	-5.5	-5.5
480	1		-4.75	-2.75	-4.75
481		2	-8.25	-7.5	-8.25
482		2	0	-0.25	-0.25
483	1		0.25	-0.25	-0.25
484		2	-3.75	-3.75	-3.75
485		2	-0.25	0.25	-0.25
486	1		-0.25	-0.25	-0.25
487		2	-1.75	-2.75	-2.75
488		2	-1.75	-2.25	-2.25
489		2	-1.5	-2	-2
490	1		-8	-7.5	-8
491	1		0	-0.25	-0.25
492	1		0	-0.25	-0.25
493	1		-3.5	-5.25	-5.25
494		2	-2.25	-2	-2.25
495	1		-1.75	-1.75	-1.75
496	1		-5.5	-4.5	-5.5
497		2	0.25	-0.25	-0.25
498		2	-1.75	-2.75	-2.75
499	1		-3.75	-3.75	-3.75
500		2	-2.25	-2	-2.25
501	1		0	-0.25	-0.25
502		2	-2.75	-2.75	-2.75
503		2	-1.75	-2.75	-2.75
504	1		0.25	0	0
505	1		-0.25	-0.25	-0.25
506		2	0	-0.25	-0.25
507		2	-5.25	-3.25	-5.25
508	1		-0.25	0.25	-0.25
509		2	-3.5	-4.75	-4.75
510	1		-3.5	-3.5	-3.5
511		2	-9.75	-9	-9.75
512		2	-3.5	-4.75	-4.75
513	1		0	0	0
514		2	-8.75	-8.75	-8.75
515	1		-9	-10	-10
516	1		-0.25	-0.25	-0.25
517	1		-1.75	-2	-2
518	1		-4	-4.25	-4.25
519		2	-0.25	0	-0.25
520		2	-4.25	-4.75	-4.75
521	1		-1.5	-2.75	-2.75
522	1		-5.25	-5.5	-5.5
523	1		-0.25	0	-0.25
524		2	-0.25	-0.25	-0.25
525	1		-9.25	-9.75	-9.75
526	1		-2.5	-2.75	-2.75
527	1		-5	-4.75	-5
528	1		-1.75	-2.25	-2.25
529	1		0	-0.25	-0.25
530		2	-0.25	0	-0.25
531	1		0	-0.25	-0.25
532		2	-5.75	-3.75	-5.75
533		2	-5.75	-5.5	-5.75
534	1		-2.5	-2.5	-2.5
535	1		-2	-2.5	-2.5
536	1		-2.75	-2.75	-2.75
537	1		0	0.25	0
538	1		-4.5	-4.75	-4.75
539		2	0	-0.25	-0.25
540	1		-0.25	-0.25	-0.25
541		2	-6.75	-7	-7
542		2	-5.75	-3.75	-5.75
543	1		0	0	0
544		2	-9.75	-10.25	-10.25
545	1		-3.75	-4.25	-4.25
546		2	-0.25	0	-0.25
547		2	-1	-2.25	-2.25
548		2	0	0	0
549		2	-2.75	-2.75	-2.75
550	1		-1.5	-2.75	-2.75
551		2	-2	-2.75	-2.75
552		2	-3	-5.75	-5.75
553	1		-4.5	-5.25	-5.25
554		2	-4	-4.5	-4.5
555		2	0	-0.25	-0.25
556	1		0.25	-0.25	-0.25
557	1		-4.75	-4.75	-4.75
558		2	-5.5	-5.5	-5.5
559		2	0	-0.25	-0.25
560	1		-2.75	-2.75	-2.75
561	1		-0.25	0	-0.25
562		2	-2	-2.75	-2.75
563		2	-5.75	-5.75	-5.75
564		2	0	-0.25	-0.25
565		2	0.25	-0.25	-0.25
566		2	-7.75	-7.5	-7.75
567		2	-1.25	-1.75	-1.75
568		2	-0.25	-0.25	-0.25
569		2	0	0	0
570	1		-1.75	-2.5	-2.5
571		2	-1.75	-1.5	-1.75
572		2	0.25	-0.25	-0.25
573	1		-0.25	-0.25	-0.25
574		2	0.25	-0.25	-0.25
575	1		0	-0.25	-0.25
576		2	-2.5	-2.75	-2.75
577		2	-0.25	-0.25	-0.25
578		2	-2.5	-2	-2.5
579		2	-1.5	-1.75	-1.75
580		2	0	-0.25	-0.25
581	1		0	-0.25	-0.25
582		2	-0.25	-0.25	-0.25
583		2	-5.25	-4.75	-5.25
584		2	-4.75	-5.5	-5.5
585		2	-0.25	0	-0.25
586	1		-1.75	-2.75	-2.75
587	1		-1.75	-2.75	-2.75
588	1		0	-0.25	-0.25
589	1		-0.25	-0.25	-0.25
590	1		-4.5	-5.5	-5.5
591	1		-4.25	-5	-5
592	1		-2.75	-2.75	-2.75
593	1		0	0.25	0
594		2	-0.25	-0.25	-0.25
595	1		0	0	0
596		2	-1.75	-2.75	-2.75
597	1		0.25	0	0
598		2	-1.5	-1.5	-1.5
599		2	0.25	-0.25	-0.25
600		2	0.25	-0.25	-0.25
601		2	-0.25	0	-0.25
602	1		0	-0.25	-0.25
603	1		-1.5	-2.25	-2.25
604	1		-0.25	0.25	-0.25
605		2	0	-0.25	-0.25
606	1		-4.5	-4.25	-4.5
607	1		-3	-2	-3
608	1		-2.5	-1.75	-2.5
609		2	-2	-2	-2
610	1		-1	-2	-2
611		2	-0.25	-0.25	-0.25
612	1		-1.5	-2.75	-2.75
613		2	0	-0.25	-0.25
614		2	-2.75	-2.25	-2.75
615		2	-0.25	-0.25	-0.25
616		2	-8.75	-9.25	-9.25
617		2	-3	-5.75	-5.75
618		2	-0.25	-0.25	-0.25
619	1		-2.5	-2.75	-2.75
620		2	-6.75	-7.5	-7.5
621		2	-0.25	-0.25	-0.25
622		2	-2	-2	-2
623		2	-5.25	-5.25	-5.25
624	1		-5	-4.75	-5
625	1		-1.75	-2.25	-2.25
626		2	-7.75	-7.5	-7.75
627	1		-5.25	-5.75	-5.75
628		2	-1.5	-2.75	-2.75
629	1		-2	-2.75	-2.75
630		2	-3.75	-5.5	-5.5
631	1		0	-0.25	-0.25
632		2	-5.5	-5.5	-5.5
633	1		-0.25	0	-0.25
634		2	-9	-8	-9
635		2	-0.25	0	-0.25
636	1		-5.75	-5.5	-5.75
637	1		-1.75	-1.75	-1.75
638	1		-0.25	0	-0.25
639	1		-2.5	-2.75	-2.75
640		2	-3	-4.5	-4.5
641		2	-1.75	-1.75	-1.75
642		2	-2.75	-3.25	-3.25
643		2	-4.5	-5.5	-5.5
644	1		0	-0.25	-0.25
645		2	-0.25	-0.25	-0.25
646	1		-5	-5	-5
647		2	0.25	0	0
648	1		-0.25	0.25	-0.25
649		2	-5.5	-4.25	-5.5
650		2	-0.25	0.25	-0.25
651		2	-4.75	-5	-5
652		2	-2.25	-2.25	-2.25
653	1		-5.5	-5.5	-5.5
654		2	-2.75	-2.75	-2.75
655	1		0	-0.25	-0.25
656		2	-1.75	-2.75	-2.75
657	1		-5.5	-5.25	-5.5
658	1		0.25	-0.25	-0.25
659		2	-0.25	-0.25	-0.25
660		2	0	-0.25	-0.25
661		2	0	-0.25	-0.25
662	1		-2	-1.25	-2
663	1		0.25	-0.25	-0.25
664		2	-7.75	-10	-10
665		2	0.25	0	0
666	1		-4.25	-5.75	-5.75
667		2	-0.75	-1.5	-1.5
668		2	-0.25	0	-0.25
669		2	-0.25	0	-0.25
670		2	-0.25	0	-0.25
671	1		-5.5	-5.5	-5.5
672		2	-8.25	-9	-9
673		2	-0.25	0	-0.25
674	1		-2	-2.25	-2.25
675	1		-5	-5.25	-5.25
676		2	-5.25	-4.5	-5.25
677	1		-5	-5	-5
678	1		-1.25	-1.75	-1.75
679	1		-2.75	-3	-3
680		2	-1.75	-2.75	-2.75
681	1		-2.25	-1.5	-2.25
682	1		-0.25	-0.25	-0.25
683	1		0	-0.25	-0.25
684	1		-5	-5.25	-5.25
685		2	-5.75	-6	-6
686	1		-0.25	-0.5	-0.5
687		2	-5.5	-4.5	-5.5
688		2	-1.75	-2.5	-2.5
689		2	-7	-7.25	-7.25
690		2	-2.5	-2.75	-2.75
691		2	-0.25	-0.25	-0.25
692		2	-2.5	-2.25	-2.5
693		2	-2.75	-2.75	-2.75
694	1		-4.25	-4.5	-4.5
695		2	-5.25	-5.75	-5.75
696		2	-2.5	-2.25	-2.5
697	1		-1.75	-2.5	-2.5
698		2	-1.25	-1.5	-1.5
699		2	-1.75	-1.75	-1.75
700	1		-5.5	-5.75	-5.75
701	1		0	0	0
702		2	-1.25	-1.5	-1.5
703		2	0	-0.25	-0.25
704		2	-0.25	-0.25	-0.25
705		2	0	-0.25	-0.25
706	1		-2.75	-2.75	-2.75
707	1		-1.75	-2	-2
708		2	-1.5	-2.75	-2.75
709	1		-0.25	0	-0.25
710		2	-4.25	-5.75	-5.75
711	1		0	-0.25	-0.25
712		2	-0.25	0	-0.25
713	1		-0.25	-0.25	-0.25
714		2	-1.5	-1.5	-1.5
715		2	-0.25	-0.25	-0.25
716	1		-2	-2.75	-2.75
717	1		-1.5	-2.5	-2.5
718	1		-1.75	-2.25	-2.25
719		2	0	-0.25	-0.25
720		2	0.25	-0.25	-0.25
721	1		-2.5	-2.25	-2.5
722		2	-0.25	0	-0.25
723		2	-3.5	-4.25	-4.25
724	1		-1.5	-2.75	-2.75
725		2	-3.5	-3.5	-3.5
726	1		-2.5	-2	-2.5
727	1		-1.75	-2.5	-2.5
728	1		0	-0.25	-0.25
729	1		1.75	0.75	0.75
730	1		-2.5	-2.5	-2.5
731	1		-0.25	-0.25	-0.25
732		2	-0.25	0	-0.25
733	1		-5.75	-5.75	-5.75
734		2	0.25	-0.25	-0.25
735	1		-2.75	-2	-2.75
736		2	0.25	-0.25	-0.25
737	1		-2.25	-2.5	-2.5
738	1		-2.75	-2.75	-2.75
739	1		-0.5	-0.25	-0.5
740	1		-0.25	-0.25	-0.25
741		2	-2.5	-2.5	-2.5
742	1		-1.5	-2.25	-2.25
743		2	-4.25	-3.25	-4.25
744	1		-3.25	-5.5	-5.5
745		2	-0.25	-0.25	-0.25
746		2	-4	-5.5	-5.5
747		2	-0.25	0.25	-0.25
748	1		-1.5	-2	-2
749	1		0	-0.25	-0.25
750		2	0.25	0	0
751		2	-2	-2.5	-2.5
752	1		-2.5	-2.75	-2.75
753	1		-3.75	-4.5	-4.5
754	1		-0.25	0	-0.25
755		2	-1.75	-2	-2
756		2	-1	-3	-3
757		2	-4	-5.75	-5.75
758	1		-1.5	-2.5	-2.5
759		2	-0.75	-2.75	-2.75
760		2	-2.25	-2.75	-2.75
761		2	-5.25	-4.5	-5.25
762		2	0	-0.25	-0.25
763	1		-2	-2.75	-2.75
764		2	-0.75	-2.25	-2.25
765	1		-8	-9.25	-9.25
766	1		-5	-5.25	-5.25
767		2	-3.5	-5.5	-5.5
768	1		-2.25	-2.75	-2.75
769		2	-2.5	-2	-2.5
770		2	-0.25	-0.25	-0.25
771	1		-2.75	-2.75	-2.75
772		2	0	-0.25	-0.25
773	1		-1.5	-2.75	-2.75
774	1		-0.25	-0.25	-0.25
775		2	0	-0.25	-0.25
776	1		0	0.25	0
777		2	0	-0.25	-0.25
778	1		0.25	-0.25	-0.25
779	1		-2.25	-2.25	-2.25
780		2	-0.25	-0.25	-0.25
781		2	-4.5	-3.75	-4.5
782	1		-0.25	-0.25	-0.25
783	1		0	-0.25	-0.25
784	1		-4.25	-5.75	-5.75
785	1		0	-0.25	-0.25
786		2	-4.75	-6	-6
787	1		-2.5	-2.25	-2.5
788	1		-1	-1.25	-1.25
789		2	-2.25	-2.75	-2.75
790	1		-0.5	-0.5	-0.5
791	1		-2.75	-2.5	-2.75
792	1		0.25	-0.25	-0.25
793		2	-3	-3	-3
794		2	0	0	0
795	1		-0.25	0	-0.25
796		2	-0.25	-0.25	-0.25
797	1		-1.75	-2	-2
798		2	-0.25	0	-0.25
799	1		-1	-2	-2
800	1		-2.5	-4.5	-4.5
801	1		-4.25	-4.25	-4.25
802	1		-2.5	-2.5	-2.5
803		2	-4.25	-5.5	-5.5
804	1		-0.25	0	-0.25
805	1		-0.25	0	-0.25
806	1		-5.75	-5.5	-5.75
807		2	-5.5	-4.5	-5.5
808	1		-0.25	-0.25	-0.25
809	1		-9.5	-9.75	-9.75
810		2	-3	-3.25	-3.25
811		2	0	-0.25	-0.25
812		2	0	-0.25	-0.25
813		2	0	-0.25	-0.25
814		2	-2	-2.25	-2.25
815	1		-1.75	-2	-2
816	1		-4.75	-5.75	-5.75
817		2	-3.25	-5.75	-5.75
818	1		-2.25	-1	-2.25
819		2	-0.25	0	-0.25
820	1		0	0.25	0
821	1		-2.5	-2.75	-2.75
822	1		-2	-1.75	-2
823		2	-4.25	-4.5	-4.5
824		2	-4.5	-5.5	-5.5
825	1		-4.75	-5.25	-5.25
826	1		-2.25	-2.25	-2.25
827	1		0	0	0
828	1		0.25	0.25	0.25
829	1		-2.25	-2.75	-2.75
830		2	-2.75	-2.75	-2.75
831	1		-2.75	-2.75	-2.75
832		2	-0.25	-0.25	-0.25
833	1		-0.25	0	-0.25
834	1		0.25	-0.25	-0.25
835	1		-3.75	-5.5	-5.5
836	1		-0.25	-0.25	-0.25
837		2	-2	-1.75	-2
838	1		-5	-4.5	-5
839	1		-2.75	-2.75	-2.75
840		2	0	-0.25	-0.25
841	1		0.25	-0.25	-0.25
842	1		-2.25	-2.25	-2.25
843		2	-3.25	-5.5	-5.5
844		2	-2.75	-3	-3
845	1		-4	-5.75	-5.75
846	1		0	-0.25	-0.25
847	1		0	0	0
848	1		-1.5	-2.75	-2.75
849	1		-0.25	0	-0.25
850	1		-2.75	-2.75	-2.75
851		2	0.25	-0.25	-0.25
852		2	-1.75	-2.75	-2.75
853		2	-0.25	0	-0.25
854	1		-5.25	-5.5	-5.5
855	1		-3.25	-5	-5
856	1		-1.75	-2	-2
857		2	-0.25	-0.25	-0.25
858		2	-1.75	-3.25	-3.25
859		2	-0.5	-0.25	-0.5
860		2	0	-0.25	-0.25
861	1		0.25	0.5	0.25
862		2	-2.75	-1.75	-2.75
863	1		-4.25	-5.75	-5.75
864	1		-5.25	-5.75	-5.75
865	1		-1.5	-1.5	-1.5
866		2	-0.25	-0.5	-0.5
867		2	-3.5	-5.25	-5.25
868		2	-4.75	-4.75	-4.75
869	1		-5.5	-5.5	-5.5
870		2	-0.25	-0.25	-0.25
871		2	-0.25	-0.25	-0.25
872		2	-2	-2.75	-2.75
873		2	-2.25	-1.75	-2.25
874		2	-1.5	-1.75	-1.75
875	1		-1.75	-2.75	-2.75
876	1		0	0.25	0
877	1		-4.5	-5.5	-5.5
878	1		0	0	0
879		2	0	-0.25	-0.25
880		2	-1.5	-2	-2
881	1		-1.75	-2	-2
882	1		-3.25	-4	-4
883	1		-4.5	-3.75	-4.5
884	1		0	0	0
885	1		-2	-2.25	-2.25
886	1		-2.25	-2	-2.25
887	1		0.5	0	0
888	1		-4	-4.5	-4.5
889		2	-4.5	-5.25	-5.25
890	1		-1.5	-2.5	-2.5
891		2	0.25	-0.25	-0.25
892	1		-2	-2.75	-2.75
893		2	-2.75	-2.5	-2.75
894		2	-0.5	-0.5	-0.5
895		2	-2.25	-1.75	-2.25
896		2	-0.25	0	-0.25
897		2	-5.25	-5.25	-5.25
898		2	-2.25	-2.75	-2.75
899	1		-3.25	-4	-4
900		2	-5.25	-5.5	-5.5
901		2	-5.75	-5.75	-5.75
902		2	-5.75	-4.5	-5.75
903		2	-0.25	-0.25	-0.25
904	1		-3.5	-4.5	-4.5
905	1		0	-0.25	-0.25
906		2	-4.75	-5	-5
907		2	-3.75	-5.25	-5.25
908	1		0	-0.25	-0.25
909	1		-2.75	-4.75	-4.75
910	1		0	-0.25	-0.25
911	1		-0.25	-0.25	-0.25
912		2	0	0	0
913	1		-4.5	-5.25	-5.25
914		2	-4.25	-5	-5
915		2	-2.75	-2.5	-2.75
916	1		0	-0.25	-0.25
917	1		-5.75	-5.75	-5.75
918	1		-0.25	-0.25	-0.25
919	1		-3	-3	-3
920	1		-0.25	0	-0.25
921		2	-6	-6	-6
922		2	-5.75	-3.75	-5.75
923		2	-4.5	-2.25	-4.5
924	1		-5	-5.5	-5.5
925		2	-4.25	-4	-4.25
926	1		-0.25	-0.25	-0.25
927		2	-0.25	0	-0.25
928	1		-4	-4.75	-4.75
929	1		-4.75	-4.25	-4.75
930	1		0	-0.25	-0.25
931		2	0	0	0
932		2	-0.75	-2.5	-2.5
933		2	-4.25	-5.5	-5.5
934	1		-6	-6.5	-6.5
935	1		-4.25	-4.5	-4.5
936	1		-0.25	-0.25	-0.25
937		2	0	-0.25	-0.25
938	1		-2.25	-2.5	-2.5
939	1		-2.25	-3	-3
940	1		-2.75	-2.5	-2.75
941	1		-1	-1.75	-1.75
942		2	-9.75	-9	-9.75
943		2	-5.5	-3.5	-5.5
944		2	-2.5	-1.5	-2.5
945		2	-5.25	-5.25	-5.25
946	1		-5.75	-5.75	-5.75
947	1		-3.75	-3.75	-3.75
948	1		0.25	-0.25	-0.25
949	1		0.25	-0.25	-0.25
950		2	-0.25	-0.25	-0.25
951	1		-4.5	-4.75	-4.75
952		2	-5.25	-5.75	-5.75
953	1		-0.25	0	-0.25
954	1		-2	-2.75	-2.75
955		2	0.25	0	0
956		2	-2.25	-2.75	-2.75
957	1		-5.5	-4.5	-5.5
958		2	-4.75	-5.5	-5.5
959	1		0	-0.25	-0.25
960		2	-2.25	-2.75	-2.75
961		2	0	0	0
962	1		-1.75	-2.75	-2.75
963	1		-3.5	-5.75	-5.75
964		2	-3.75	-4.75	-4.75
965	1		-2.75	-2.5	-2.75
966		2	-4.25	-5.5	-5.5
967		2	-9.5	-9.5	-9.5
968		2	-0.25	0	-0.25
969	1		-2	-2	-2
970		2	-4	-5.75	-5.75
971	1		0	-0.25	-0.25
972	1		-4.5	-5.75	-5.75
973	1		-0.25	-0.25	-0.25
974	1		-2.25	-2.75	-2.75
975		2	-5.25	-5.5	-5.5
976		2	-5.75	-5	-5.75
977		2	0	0	0
978	1		-0.25	-0.25	-0.25
979		2	-5.25	-5.5	-5.5
980		2	-5.25	-3.25	-5.25
981	1		-1.5	-2.5	-2.5
982	1		0	-0.25	-0.25
983		2	-4	-4	-4
984		2	-4.5	-4.5	-4.5
985	1		-0.25	-0.25	-0.25
986	1		0	0.25	0
987	1		-3.75	-5.75	-5.75
988		2	0	-0.25	-0.25
989		2	-1.75	-2.25	-2.25
990		2	-3.25	-6	-6
991	1		0	-0.25	-0.25
992		2	-3.75	-5.75	-5.75
993	1		0	-0.25	-0.25
994	1		-2.25	-3	-3
995	1		-2	-2.75	-2.75
996	1		-0.25	-0.25	-0.25
997	1		-1.75	-1.25	-1.75
998		2	-5.25	-5.25	-5.25
999		2	-2.5	-2.75	-2.75
1000		2	-5.25	-5.75	-5.75
1001	1		-2.75	-2.75	-2.75
1002	1		-4.5	-5	-5
1003	1		-2.25	-2.25	-2.25
1004	1		0	-0.25	-0.25
1005	1		-0.25	-0.25	-0.25
1006		2	-3.25	-5.75	-5.75
1007		2	0	-0.25	-0.25
1008		2	0.25	-0.25	-0.25
1009	1		-2	-2.75	-2.75
1010	1		-0.25	-0.25	-0.25
1011		2	0.25	-0.25	-0.25
1012	1		-2.25	-2.75	-2.75
1013	1		-1.75	-2	-2
1014	1		0	0.25	0
1015	1		-5.5	-5.75	-5.75
1016	1		-4.75	-4.5	-4.75
1017	1		0	-0.5	-0.5
1018	1		-0.25	-0.25	-0.25
1019		2	-3.75	-5	-5
1020		2	-2.75	-2	-2.75
1021	1		-4.75	-4.25	-4.75
1022	1		-2.75	-2	-2.75
1023		2	-2	-2.25	-2.25
1024	1		-4	-5.25	-5.25
1025		2	-0.25	-0.25	-0.25
1026		2	-7.5	-7.75	-7.75
1027		2	-2.75	-2.75	-2.75
1028		2	0	0	0
1029		2	0.25	-0.25	-0.25
1030	1		-2.5	-2	-2.5
1031	1		-2.5	-5.5	-5.5
1032		2	0	0	0
1033	1		-2.75	-1	-2.75
1034		2	-0.25	-0.25	-0.25
1035	1		-8.25	-8.5	-8.5
1036	1		-2.25	-2.25	-2.25
1037		2	-5.25	-5.75	-5.75
1038		2	-1.5	-2.25	-2.25
1039	1		-0.25	-0.25	-0.25
1040		2	-4	-4.25	-4.25
1041		2	-8.5	-11.5	-11.5
1042	1		-5	-5	-5
1043		2	0	0	0
1044	1		0	-0.25	-0.25
1045		2	-1.75	-2.5	-2.5
1046		2	-0.25	0	-0.25
1047	1		-4.5	-5.25	-5.25
1048	1		-4.5	-4.5	-4.5
1049		2	-2.75	-2.75	-2.75
1050		2	-2	-2.25	-2.25
1051		2	-4.25	-4.25	-4.25
1052		2	0	-0.25	-0.25
1053		2	-1.75	-1.25	-1.75
1054	1		-2	-2.5	-2.5
1055		2	-0.25	0	-0.25
1056	1		0	0	0
1057		2	-0.25	-0.25	-0.25
1058		2	-1.75	-2.75	-2.75
1059	1		-5.25	-4.25	-5.25
1060		2	-4.75	-5.5	-5.5
1061	1		0	0	0
1062		2	-2.5	-2	-2.5
1063	1		-2.5	-2.25	-2.5
1064	1		-2	-1.5	-2
1065		2	-0.25	-0.25	-0.25
1066		2	0	-0.25	-0.25
1067	1		-2.75	-1.75	-2.75
1068		2	0	-0.25	-0.25
1069	1		-1.75	-2.5	-2.5
1070		2	-8.25	-9	-9
1071	1		-2.5	-2.75	-2.75
1072		2	-1.75	-2.75	-2.75
1073		2	-0.25	0	-0.25
1074		2	-9.75	-10.5	-10.5
1075		2	-5.25	-5.5	-5.5
1076	1		-0.25	-0.25	-0.25
1077	1		-0.25	0	-0.25
1078	1		0.25	0.25	0.25
1079	1		-5	-5.5	-5.5
1080	1		-7.75	-9.5	-9.5
1081	1		-2	-2.5	-2.5
1082	1		-0.5	-0.5	-0.5
1083	1		-5	-5.75	-5.75
1084	1		0.25	0.25	0.25
1085		2	-4.25	-4.75	-4.75
1086		2	-8.75	-8	-8.75
1087	1		-2.25	-2.25	-2.25
1088		2	-5.25	-5.25	-5.25
1089		2	-3	-3.25	-3.25
1090		2	-4.5	-5.25	-5.25
1091	1		-2	-2	-2
1092		2	-3.5	-5.75	-5.75
1093		2	-2.5	-2.25	-2.5
1094		2	-2.75	-2.75	-2.75
1095		2	-3.5	-5	-5
1096		2	-0.25	-0.25	-0.25
1097	1		-4.25	-5.75	-5.75
1098		2	-2	-2.25	-2.25
1099		2	-0.5	-1	-1
1100	1		-0.25	0	-0.25
1101	1		-2.75	-2.75	-2.75
1102		2	-0.25	0.25	-0.25
1103	1		0	-0.25	-0.25
1104		2	-0.25	-0.25	-0.25
1105		2	-2.25	-2.25	-2.25
1106		2	-4.75	-4.25	-4.75
1107	1		-0.25	-0.25	-0.25
1108		2	0.25	0	0
1109	1		-0.25	-0.25	-0.25
1110		2	-6.25	-6.25	-6.25
1111		2	-1.75	-1.75	-1.75
1112	1		0.25	0	0
1113		2	-9.25	-9.75	-9.75
1114	1		-5.75	-5.75	-5.75
1115	1		-0.25	0.25	-0.25
1116	1		-0.5	-0.5	-0.5
1117		2	-1.75	-1.75	-1.75
1118	1		-3.75	-4.5	-4.5
1119		2	-2.5	-2.5	-2.5
1120	1		-5.75	-5.5	-5.75
1121		2	-5.5	-5.25	-5.5
1122	1		-0.25	-0.25	-0.25
1123		2	-0.25	0	-0.25
1124	1		-4.75	-3.25	-4.75
1125		2	-1.75	-5.25	-5.25
1126	1		0	-0.25	-0.25
1127		2	0.25	-0.25	-0.25
1128	1		0.25	-0.25	-0.25
1129	1		-4.5	-4.5	-4.5
1130		2	-5.5	-4.75	-5.5
1131		2	0	0	0
1132		2	-3.25	-4.5	-4.5
1133	1		-2.75	-2.25	-2.75
1134		2	-0.25	-0.25	-0.25
1135		2	-2	-2.25	-2.25
1136	1		0	-0.25	-0.25
1137		2	-2.5	-2.5	-2.5
1138		2	0.25	-0.25	-0.25
1139		2	-1.75	-2.75	-2.75
1140	1		0	-0.25	-0.25
1141		2	0	-0.25	-0.25
1142	1		0	0	0
1143		2	-3.25	-4.25	-4.25
1144		2	-0.25	0	-0.25
1145		2	-2.25	-2.75	-2.75
1146		2	-0.25	-0.25	-0.25
1147		2	-2.75	-2.75	-2.75
1148		2	-4.5	-4.5	-4.5
1149		2	0	-0.25	-0.25
1150		2	-1	-1.25	-1.25
1151	1		-0.25	-0.25	-0.25
1152	1		-2	-2	-2
1153	1		-0.25	0	-0.25
1154	1		-2.25	-3	-3
1155	1		-0.25	-0.25	-0.25
1156		2	-4.5	-5	-5
1157		2	-5.5	-4.5	-5.5
1158	1		-2.5	-4.25	-4.25
1159		2	-1	-2.25	-2.25
1160	1		-1.75	-2.25	-2.25
1161	1		-5.5	-4.75	-5.5
1162	1		0.25	-0.25	-0.25
1163		2	-0.25	-0.25	-0.25
1164	1		-2.5	-2.5	-2.5
1165	1		-1.75	-2.25	-2.25
1166	1		0	-0.25	-0.25
1167	1		-4.5	-4.5	-4.5
1168	1		0.25	-0.25	-0.25
1169	1		-1.75	-2	-2
1170		2	-8.75	-9	-9
1171		2	-0.25	-0.25	-0.25
1172	1		0	0	0
1173		2	-2.75	-2.75	-2.75
1174		2	0	0.25	0
1175		2	-4.25	-3.5	-4.25
1176		2	0.25	0	0
1177	1		-5	-4.75	-5
1178	1		-2.25	-5	-5
1179		2	-2.25	-2.25	-2.25
1180	1		-8.5	-8	-8.5
1181	1		-1.75	-1.75	-1.75
1182	1		0.25	-0.25	-0.25
1183	1		0.25	-0.25	-0.25
1184	1		-0.25	0.25	-0.25
1185		2	-1	-2.25	-2.25
1186		2	-0.25	-0.25	-0.25
1187		2	0.25	-0.25	-0.25
1188		2	-5	-4.5	-5
1189	1		-1.5	-3	-3
1190		2	-2	-1.5	-2
1191	1		-2	-1.25	-2
1192		2	-4.75	-5.5	-5.5
1193	1		-9.5	-7.5	-9.5
1194		2	-5	-5	-5
1195		2	-0.25	0	-0.25
1196		2	-0.25	-0.25	-0.25
1197	1		-0.25	-0.25	-0.25
1198	1		-0.25	0	-0.25
1199	1		0.25	0	0
1200	1		-7.5	-8.25	-8.25
1201		2	-0.25	-0.25	-0.25
1202	1		-0.25	0	-0.25
1203		2	-5	-5	-5
1204		2	-0.25	-0.25	-0.25
1205		2	-0.25	-0.25	-0.25
1206	1		-0.25	0	-0.25
1207		2	-0.25	0.25	-0.25
1208		2	-0.5	-0.5	-0.5
1209	1		0.25	-0.25	-0.25
1210		2	0.25	-0.25	-0.25
1211		2	0.25	0.25	0.25
1212		2	-7.5	-7.5	-7.5
1213	1		-3.25	-5.75	-5.75
1214	1		-2.75	-2	-2.75
1215	1		-2	-2.25	-2.25
1216	1		-2	-1.5	-2
1217		2	0	-0.25	-0.25
1218		2	-5.25	-4.75	-5.25
1219		2	-0.25	-0.25	-0.25
1220	1		-0.25	-0.25	-0.25
1221		2	-5.5	-5.25	-5.5
1222	1		-0.25	0	-0.25
1223	1		-2.75	-2	-2.75
1224		2	-0.25	-0.25	-0.25
1225		2	-0.25	-0.25	-0.25
1226	1		-5.75	-5.5	-5.75
1227	1		-1.75	-2.75	-2.75
1228		2	-0.25	-0.25	-0.25
1229	1		-0.25	0	-0.25
1230		2	-0.25	-0.25	-0.25
1231	1		0.25	-0.25	-0.25
1232		2	-5.75	-5.25	-5.75
1233		2	-1.75	-1.75	-1.75
1234	1		-2.75	-2.75	-2.75
1235		2	-5.25	-5.25	-5.25
1236	1		0	-0.25	-0.25
1237	1		-0.25	-0.25	-0.25
1238	1		-8.75	-10.25	-10.25
1239	1		0	0	0
1240	1		-2.75	-2.25	-2.75
1241		2	-2.25	-2.5	-2.5
1242		2	0	-0.25	-0.25
1243	1		-5.25	-4.25	-5.25
1244		2	0	-0.25	-0.25
1245	1		-0.25	-0.25	-0.25
1246	1		-2.5	-2.25	-2.5
1247	1		-2.75	-2.25	-2.75
1248		2	-0.25	0	-0.25
1249		2	-1.5	-2.75	-2.75
1250		2	-2.25	-2	-2.25
1251		2	0	-0.25	-0.25
1252		2	-4	-4.75	-4.75
1253		2	-5.25	-5.5	-5.5
1254		2	-2.5	-2.5	-2.5
1255		2	-2	-1.5	-2
1256	1		0	0	0
1257	1		-0.25	-0.25	-0.25
1258		2	-5.25	-5.5	-5.5
1259		2	-0.25	0.25	-0.25
1260	1		0	-0.25	-0.25
1261		2	-2.75	-2.75	-2.75
1262	1		-0.25	-0.25	-0.25
1263		2	-0.5	-0.5	-0.5
1264	1		0.25	-0.25	-0.25
1265	1		-0.25	-0.25	-0.25
1266	1		-1	-1.75	-1.75
1267		2	-0.25	0	-0.25
1268		2	-0.25	-0.25	-0.25
1269	1		-4.25	-4.25	-4.25
1270		2	-2.75	-2.75	-2.75
1271		2	-1.75	-2.75	-2.75
1272		2	-1.75	-2.75	-2.75
1273	1		-5	-5	-5
1274		2	-4.25	-5.25	-5.25
1275	1		-0.25	0	-0.25
1276		2	-3.75	-5.75	-5.75
1277	1		-2.5	-2.75	-2.75
1278	1		-11	-12.5	-12.5
1279	1		0.5	0	0
1280		2	-5.75	-3.5	-5.75
1281	1		-2.5	-3	-3
1282		2	-0.25	-0.25	-0.25
1283	1		-0.25	0	-0.25
1284		2	-2	-2.5	-2.5
1285		2	-0.5	-0.5	-0.5
1286	1		-4	-5.75	-5.75
1287	1		-0.25	-0.5	-0.5
1288	1		-9.25	-9.25	-9.25
1289	1		-2	-2.5	-2.5
1290		2	0.25	-0.25	-0.25
1291	1		0	-0.25	-0.25
1292	1		-4.75	-4.75	-4.75
1293		2	-5.75	-5.75	-5.75
1294		2	-2.75	-2	-2.75
1295		2	-2	-2.5	-2.5
1296	1		-2.5	-2.25	-2.5
1297	1		-2.75	-2.25	-2.75
1298		2	-4	-4.75	-4.75
1299	1		-4.5	-4.25	-4.5
1300		2	-0.25	-0.25	-0.25
1301		2	-5.75	-5.75	-5.75
1302	1		0	-0.25	-0.25
1303	1		-1.5	-1.25	-1.5
1304	1		-0.25	-0.25	-0.25
1305		2	-2.25	-1.5	-2.25
1306		2	-5	-5.75	-5.75
1307		2	-8.5	-10.75	-10.75
1308	1		-5.25	-5.5	-5.5
1309		2	-2	-2.25	-2.25
1310		2	-4.25	-5.5	-5.5
1311	1		0.25	0	0
1312		2	0.25	-0.25	-0.25
1313		2	-8.75	-8.5	-8.75
1314		2	0.25	-0.25	-0.25
1315		2	-0.25	-0.25	-0.25
1316	1		-8.5	-10	-10
1317	1		0	0.25	0
1318		2	-2	-1.75	-2
1319	1		-2.75	-2.75	-2.75
1320		2	-2.25	-1	-2.25
1321	1		-2.5	-1.75	-2.5
1322		2	-0.25	0	-0.25
1323	1		-4.5	-5.5	-5.5
1324		2	-5.75	-4.5	-5.75
1325		2	-1.75	-2.75	-2.75
1326		2	0	-0.25	-0.25
1327		2	0	-0.25	-0.25
1328	1		0	0	0
1329		2	-0.25	-0.25	-0.25
1330		2	-5.25	-4.5	-5.25
1331		2	0.25	-0.25	-0.25
1332		2	-4.5	-5	-5
1333	1		-2.5	-2.25	-2.5
1334		2	0.25	0	0
1335		2	-0.25	-0.25	-0.25
1336		2	-5.5	-5.75	-5.75
1337		2	-5.5	-4	-5.5
1338		2	-2	-1.75	-2
1339	1		-4.25	-4.75	-4.75
1340	1		-2.75	-2.75	-2.75
1341		2	-3.5	-5.5	-5.5
1342		2	-0.25	-0.25	-0.25
1343		2	-0.25	-0.25	-0.25
1344	1		-2.25	-3.75	-3.75
1345	1		-5.75	-4.25	-5.75
1346	1		-3.25	-3.75	-3.75
1347	1		-0.25	-0.25	-0.25
1348	1		-0.25	-0.25	-0.25
1349		2	-4.5	-5	-5
1350	1		-5.25	-5.25	-5.25
1351		2	-6.25	-6	-6.25
1352		2	0	0	0
1353	1		-4.5	-5.5	-5.5
1354	1		-0.25	-0.25	-0.25
1355	1		-0.25	-0.25	-0.25
1356		2	-4.5	-5.25	-5.25
1357	1		-2.5	-2.25	-2.5
1358	1		-0.25	0	-0.25
1359		2	-8.75	-10	-10
1360	1		-2.5	-2	-2.5
1361		2	0.25	0	0
1362	1		-4.5	-3	-4.5
1363		2	-5.75	-4.75	-5.75
1364	1		-2.5	-2	-2.5
1365	1		-5.75	-4.5	-5.75
1366		2	-0.25	0	-0.25
1367		2	-3.5	-5.25	-5.25
1368		2	-2.5	-2.5	-2.5
1369		2	-2.75	-2	-2.75
1370		2	-3.5	-3.75	-3.75
1371	1		-3.75	-5	-5
1372	1		-1.5	-2.75	-2.75
1373		2	-3.75	-3.5	-3.75
1374	1		-3	-5.5	-5.5
1375	1		0.25	-0.25	-0.25
1376		2	-2.75	-2	-2.75
1377	1		-4.25	-3.75	-4.25
1378		2	0	-0.25	-0.25
1379	1		-4.5	-4.5	-4.5
1380	1		-4	-5	-5
1381		2	0	-0.25	-0.25
1382	1		-5.5	-5.5	-5.5
1383	1		-2.25	-1.75	-2.25
1384		2	-1	-1.25	-1.25
1385		2	-7.75	-7	-7.75
1386		2	-4.75	-4.25	-4.75
1387	1		-5	-5	-5
1388	1		-1.75	-1.75	-1.75
1389	1		0	0.25	0
1390	1		-0.25	0	-0.25
1391		2	-1.75	-2.75	-2.75
1392	1		0	0	0
1393	1		-2.25	-2.5	-2.5
1394		2	-2.75	-5.5	-5.5
1395		2	-5.75	-5.25	-5.75
1396		2	-10	-11.75	-11.75
1397		2	-4.75	-6	-6
1398	1		0	-0.25	-0.25
1399	1		-2.25	-2.25	-2.25
1400	1		-0.25	-0.25	-0.25
1401		2	-4.25	-5.25	-5.25
1402		2	-2.5	-2.25	-2.5
1403		2	-2.5	-2.5	-2.5
1404		2	-0.25	0	-0.25
1405	1		-4.25	-4.25	-4.25
1406		2	-9.25	-9	-9.25
1407	1		0	-0.25	-0.25
1408	1		0.25	0	0
1409		2	-5.75	-5.25	-5.75
1410		2	-4.25	-5.5	-5.5
1411		2	-11	-11.75	-11.75
1412	1		0	0	0
1413	1		-1.75	-2.75	-2.75
1414	1		0.25	-0.25	-0.25
1415	1		-2.75	-1.75	-2.75
1416		2	-0.25	0	-0.25
1417		2	-6	-6	-6
1418		2	-0.25	-0.25	-0.25
1419		2	-0.25	-0.25	-0.25
1420		2	-2.25	-2	-2.25
1421	1		-0.25	0	-0.25
1422		2	-1.75	-2	-2
1423	1		-3.5	-5.75	-5.75
1424	1		-5.25	-5.25	-5.25
1425		2	-5	-5.25	-5.25
1426		2	-1.75	-2.5	-2.5
1427	1		-1.5	-2.75	-2.75
1428	1		-3.75	-5.25	-5.25
1429	1		0.25	-0.25	-0.25
1430		2	-2.25	-2.75	-2.75
1431	1		-1.75	-2.75	-2.75
1432	1		-5.75	-5.75	-5.75
1433		2	-0.25	-0.25	-0.25
1434	1		-4.75	-5.25	-5.25
1435		2	0	-0.25	-0.25
1436	1		-0.25	-0.25	-0.25
1437	1		-2.5	-2.75	-2.75
1438	1		0.25	-0.25	-0.25
1439	1		0	0	0
1440		2	-0.25	-0.25	-0.25
1441		2	-2	-1.25	-2
1442	1		-1.75	-2	-2
1443		2	-0.25	-0.25	-0.25
1444	1		-1.75	-2	-2
1445		2	-0.25	-0.25	-0.25
1446		2	-8	-7.5	-8
1447	1		-5	-4	-5
1448		2	0	0.5	0
1449		2	-7.25	-7.25	-7.25
1450	1		-1.75	-5.75	-5.75
1451		2	-0.25	-0.25	-0.25
1452		2	-4.25	-4.5	-4.5
1453		2	-1.75	-2.75	-2.75
1454		2	-3.25	-5.75	-5.75
1455		2	-0.25	-0.25	-0.25
1456		2	-9.25	-10.75	-10.75
1457	1		-2.25	-2.25	-2.25
1458	1		-4.25	-4.75	-4.75
1459		2	-0.25	-0.25	-0.25
1460		2	-5.75	-5	-5.75
1461	1		0	-0.25	-0.25
1462	1		-3	-4.5	-4.5
1463		2	-2.75	-2.25	-2.75
1464	1		-2	-2.75	-2.75
1465	1		-0.25	0	-0.25
1466		2	-5	-5.25	-5.25
1467	1		-4.5	-5	-5
1468		2	-0.25	-0.25	-0.25
1469	1		-4	-5	-5
1470		2	-2.75	-2.75	-2.75
1471	1		-5.25	-5	-5.25
1472		2	-0.75	-2.25	-2.25
1473		2	0.25	-0.25	-0.25
1474		2	-5.25	-4.75	-5.25
1475		2	-0.75	-2.25	-2.25
1476		2	-2.25	-2.5	-2.5
1477	1		-2	-1.75	-2
1478	1		-0.5	-0.25	-0.5
1479	1		-3	-4.75	-4.75
1480		2	-5.5	-4.5	-5.5
1481		2	0	-0.25	-0.25
1482		2	-5.25	-5.25	-5.25
1483	1		-0.25	0	-0.25
1484	1		-2.25	-2.5	-2.5
1485		2	-1.5	-2.75	-2.75
1486	1		-9	-10.5	-10.5
1487		2	-4.75	-5	-5
1488	1		-5.5	-4.5	-5.5
1489	1		0	0	0
1490		2	-2.25	-2.25	-2.25
1491		2	-1.75	-1.75	-1.75
1492		2	-0.25	-0.25	-0.25
1493	1		-2.25	-2.25	-2.25
1494	1		-4.25	-4.25	-4.25
1495	1		-5.25	-5.75	-5.75
1496	1		-0.25	-0.25	-0.25
1497		2	-0.25	-0.25	-0.25
1498		2	-2	-2	-2
1499	1		0	0	0
1500	1		-4.25	-5.5	-5.5
1501	1		0	0	0
1502		2	-2.5	-2	-2.5
1503	1		0.25	-0.25	-0.25
1504		2	-4	-5.25	-5.25
1505	1		-10	-11.25	-11.25
1506	1		-0.25	0	-0.25
1507		2	-2.25	-2.5	-2.5
1508	1		-1.75	-2.75	-2.75
1509		2	-0.25	-0.25	-0.25
1510	1		-2.75	-2.75	-2.75
1511		2	-2.25	-2.5	-2.5
1512	1		-4.75	-4.75	-4.75
1513	1		-3.75	-2.75	-3.75
1514	1		-2.75	-2.75	-2.75
1515	1		-2.25	-5.75	-5.75
1516		2	-3.25	-5.75	-5.75
1517	1		-0.25	-0.25	-0.25
1518	1		0	0	0
1519		2	-0.25	-0.25	-0.25
1520		2	-4	-5.75	-5.75
1521	1		-0.25	-0.25	-0.25
1522	1		-4.75	-3.75	-4.75
1523	1		0.25	-0.25	-0.25
1524	1		-4.75	-4.25	-4.75
1525	1		-5.75	-4.75	-5.75
1526	1		-7.25	-10.5	-10.5
1527	1		-0.25	-0.25	-0.25
1528		2	-3.5	-3.75	-3.75
1529	1		0	-0.25	-0.25
1530		2	-1.75	-2	-2
1531		2	-5	-5.75	-5.75
1532		2	-5.25	-3.5	-5.25
1533	1		-1.75	-2.75	-2.75
1534	1		-4.25	-5.25	-5.25
1535	1		-0.25	-0.25	-0.25
1536		2	-0.25	-0.5	-0.5
1537		2	-5	-5.75	-5.75
1538		2	-5.5	-5.5	-5.5
1539		2	-2.5	-2.5	-2.5
1540	1		-2.25	-2.25	-2.25
1541	1		-4.25	-4.5	-4.5
1542	1		-0.25	-0.25	-0.25
1543		2	-5.25	-5	-5.25
1544		2	-0.25	-0.25	-0.25
1545	1		-2.5	-2	-2.5
1546		2	-5.75	-4.25	-5.75
1547	1		-4	-4	-4
1548	1		-2.25	-2.75	-2.75
1549		2	-0.5	-0.25	-0.5
1550		2	-5.5	-5.5	-5.5
1551	1		-2.75	-2.75	-2.75
1552		2	0	-0.25	-0.25
1553	1		-2.5	-2.75	-2.75
1554		2	0	-0.25	-0.25
1555		2	0	-0.25	-0.25
1556		2	-0.25	-0.25	-0.25
1557	1		-0.25	0	-0.25
1558		2	-2.5	-2.5	-2.5
1559		2	-0.25	-0.25	-0.25
1560		2	0.25	-0.25	-0.25
1561	1		0	-0.25	-0.25
1562		2	-0.25	-0.25	-0.25
1563	1		-4.75	-5	-5
1564	1		-2.25	-2.75	-2.75
1565	1		-5.5	-4.75	-5.5
1566		2	-0.25	-0.25	-0.25
1567		2	-5.75	-4	-5.75
1568	1		-8.75	-8.5	-8.75
1569	1		-2	-1.75	-2
1570		2	-0.25	-0.25	-0.25
1571	1		-0.25	-0.25	-0.25
1572		2	-5.25	-4	-5.25
1573		2	-0.25	-0.25	-0.25
1574		2	-5	-5	-5
1575		2	-2.5	-2.5	-2.5
1576	1		-4.25	-3.75	-4.25
1577		2	0.25	0.25	0.25
1578	1		0	-0.25	-0.25
1579	1		-0.25	0.25	-0.25
1580	1		-2.25	-1.5	-2.25
1581	1		-0.25	-0.25	-0.25
1582		2	0	-0.25	-0.25
1583		2	-0.25	-0.25	-0.25
1584		2	-5.5	-5.25	-5.5
1585	1		-3.25	-4.25	-4.25
1586	1		0	-0.25	-0.25
1587		2	-2.5	-2.5	-2.5
1588		2	-2.5	-2.5	-2.5
1589	1		-2.5	-2.75	-2.75
1590	1		-1.75	-3	-3
1591		2	-4.5	-5	-5
1592	1		-1.5	-1.5	-1.5
1593		2	0.25	-0.25	-0.25
1594	1		-2.5	-1.75	-2.5
1595		2	-1.75	-1.5	-1.75
1596	1		-2.5	-5.5	-5.5
1597		2	-1.75	-1.75	-1.75
1598	1		-3.75	-5	-5
1599	1		-0.5	-0.5	-0.5
1600		2	0	-0.25	-0.25
1601	1		-3.5	-5.5	-5.5
1602		2	-0.25	-0.25	-0.25
1603	1		-9	-10.5	-10.5
1604	1		-2.5	-2.75	-2.75
1605		2	-2	-2.75	-2.75
1606	1		0	-0.25	-0.25
1607	1		-5	-4.5	-5
1608		2	0	0	0
1609		2	-0.25	-0.25	-0.25
1610	1		0	-0.25	-0.25
1611		2	0	-0.25	-0.25
1612	1		0.25	0	0
1613		2	-1.75	-2.5	-2.5
1614		2	-2	-4.25	-4.25
1615		2	-2	-2	-2
1616	1		0.25	-0.25	-0.25
1617	1		-3.75	-5.5	-5.5
1618		2	-4	-4	-4
1619		2	-0.25	-0.25	-0.25
1620	1		0	-0.25	-0.25
1621	1		-3.75	-5.25	-5.25
1622	1		-2.75	-2.5	-2.75
1623		2	0	0	0
1624	1		-4.5	-4.25	-4.5
1625		2	-3.5	-4.5	-4.5
1626		2	-1.75	-2.75	-2.75
1627	1		0	-0.25	-0.25
1628	1		-0.25	0	-0.25
1629	1		0.25	-0.25	-0.25
1630		2	-4.75	-5.75	-5.75
1631		2	-2.75	-2	-2.75
1632		2	-2.5	-2.5	-2.5
1633	1		0.25	0.25	0.25
1634	1		-2.75	-2	-2.75
1635		2	0.25	-0.25	-0.25
1636		2	-4.75	-4.5	-4.75
1637	1		-0.25	-0.25	-0.25
1638	1		0.25	0	0
1639	1		0	0	0
1640		2	-2.5	-2	-2.5
1641		2	-8.25	-8.25	-8.25
1642	1		-3.5	-4.75	-4.75
1643		2	0.25	-0.25	-0.25
1644	1		0	0	0
1645		2	-4	-5	-5
1646	1		-3.5	-5.5	-5.5
1647		2	0.25	-0.25	-0.25
1648		2	0	-0.25	-0.25
1649	1		0	-0.25	-0.25
1650		2	-2.25	-2.25	-2.25
1651	1		-5.25	-5.25	-5.25
1652	1		-4.25	-2.25	-4.25
1653		2	-8.75	-8.75	-8.75
1654		2	-2	-2	-2
1655		2	-5.75	-4.5	-5.75
1656		2	-0.25	-0.25	-0.25
1657		2	-5.25	-5.5	-5.5
1658		2	0	-0.25	-0.25
1659	1		-1.75	-2	-2
1660	1		-3.75	-5.75	-5.75
1661		2	-1	-2.5	-2.5
1662	1		-2.75	-2.75	-2.75
1663	1		-0.75	-2.25	-2.25
1664	1		-5	-5	-5
1665		2	-0.25	0	-0.25
1666	1		-5.25	-5.25	-5.25
1667		2	-2.5	-2.5	-2.5
1668		2	-2.75	-2.75	-2.75
1669	1		0	-0.25	-0.25
1670		2	-0.25	-0.25	-0.25
1671	1		-2.75	-2.5	-2.75
1672		2	-2.5	-5.5	-5.5
1673	1		-2.5	-2.75	-2.75
1674	1		-0.5	-0.5	-0.5
1675		2	-4.5	-5.75	-5.75
1676	1		-2.75	-2	-2.75
1677	1		-4	-3.5	-4
1678		2	-0.75	-2.75	-2.75
1679		2	-3.5	-5.25	-5.25
1680		2	-2.75	-2.5	-2.75
1681	1		-2.75	-5.25	-5.25
1682	1		-5.25	-5.75	-5.75
1683		2	-2	-2	-2
1684		2	-0.5	-0.75	-0.75
1685		2	0.25	0.25	0.25
1686		2	0	-0.25	-0.25
1687	1		-3.5	-4.5	-4.5
1688	1		-0.25	-0.25	-0.25
1689	1		-2.75	-2.75	-2.75
1690	1		-4.5	-4.5	-4.5
1691	1		-1.5	-2	-2
1692	1		0.25	-0.25	-0.25
1693	1		-2.75	-2.75	-2.75
1694	1		-0.25	-0.25	-0.25
1695	1		-0.25	0	-0.25
1696		2	-5.25	-5.25	-5.25
1697	1		-0.25	-0.25	-0.25
1698	1		-2	-2	-2
1699	1		-2.25	-2.75	-2.75
1700		2	0	-0.25	-0.25
1701		2	-8.75	-9	-9
1702		2	-2.75	-4.5	-4.5
1703	1		-0.25	-0.25	-0.25
1704		2	-4.25	-4.5	-4.5
1705	1		-2.75	-2.5	-2.75
1706		2	-0.25	0	-0.25
1707	1		-2.5	-1.75	-2.5
1708		2	-3.25	-3.25	-3.25
1709	1		-0.25	-0.25	-0.25
1710		2	0	0	0
1711		2	-0.25	-0.25	-0.25
1712		2	-0.25	-0.25	-0.25
1713	1		0	0	0
1714		2	-5.75	-5.75	-5.75
1715	1		-0.25	0	-0.25
1716		2	0	0	0
1717		2	-0.25	-0.25	-0.25
1718	1		-5.25	-5.75	-5.75
1719	1		-5.5	-5.75	-5.75
1720	1		-0.25	0	-0.25
1721		2	-1	-2.5	-2.5
1722		2	0	-0.25	-0.25
1723		2	-2.25	-2.75	-2.75
1724		2	-0.25	-0.25	-0.25
1725		2	-1.75	-2.75	-2.75
1726		2	-3	-3.75	-3.75
1727		2	0.25	0	0
1728	1		-0.25	0	-0.25
1729	1		-2.25	-2	-2.25
1730		2	-7	-7.25	-7.25
1731	1		-2.5	-2	-2.5
1732	1		-2.25	-3	-3
1733	1		-5.25	-5.25	-5.25
1734		2	-0.25	-0.25	-0.25
1735	1		-1.75	-2	-2
1736		2	-0.25	0	-0.25
1737		2	-4.5	-5	-5
1738		2	0.25	-0.25	-0.25
1739		2	-0.25	-0.25	-0.25
1740		2	0	-0.25	-0.25
1741		2	-1.5	-1.5	-1.5
1742	1		-4.75	-5	-5
1743		2	-3.5	-5	-5
1744	1		-7.75	-8	-8
1745		2	-3.75	-5	-5
1746	1		-3.75	-3.75	-3.75
1747	1		-3.25	-4.25	-4.25
1748	1		-2.5	-2.5	-2.5
1749	1		0	-0.25	-0.25
1750	1		-2.75	-2	-2.75
1751		2	-2.25	-1.75	-2.25
1752		2	0.25	0	0
1753		2	-8.75	-7.75	-8.75
1754		2	-0.25	-0.25	-0.25
1755	1		-1.5	-1.75	-1.75
1756	1		0.25	-0.25	-0.25
1757	1		-0.25	-0.25	-0.25
1758	1		-5.75	-5	-5.75
1759	1		-3.5	-5.75	-5.75
1760		2	-4.25	-2.75	-4.25
1761		2	-4	-5.25	-5.25
1762		2	-0.25	-0.25	-0.25
1763		2	-0.25	-0.25	-0.25
1764		2	-5.75	-5.75	-5.75
1765	1		-2	-2.25	-2.25
1766		2	-0.25	0	-0.25
1767		2	-3.75	-4.5	-4.5
1768	1		-2	-2.25	-2.25
1769		2	-8.75	-8.5	-8.75
1770	1		-0.25	-0.25	-0.25
1771		2	-3.5	-5.5	-5.5
1772	1		-2	-2.75	-2.75
1773	1		0	0	0
1774		2	-8.5	-8	-8.5
1775		2	-1.25	-2.5	-2.5
1776		2	-2.75	-3	-3
1777	1		-0.25	0.25	-0.25
1778	1		-0.25	-0.25	-0.25
1779		2	-5	-4.5	-5
1780		2	-4	-4.5	-4.5
1781	1		-5.5	-4.25	-5.5
1782	1		-2	-2	-2
1783		2	-2.5	-1.5	-2.5
1784		2	-3.5	-3.5	-3.5
1785	1		-2.25	-2.5	-2.5
1786	1		-0.25	0	-0.25
1787		2	-5.5	-3.75	-5.5
1788		2	-2	-1.75	-2
1789	1		-8.25	-8.5	-8.5
1790		2	-2.25	-2.75	-2.75
1791	1		-5.75	-5.75	-5.75
1792	1		-5	-5.25	-5.25
1793	1		0	0	0
1794	1		-1	-1.75	-1.75
1795	1		-0.25	0	-0.25
1796		2	-2.75	-2.75	-2.75
1797	1		-1.75	-1.75	-1.75
1798	1		-2	-2.5	-2.5
1799	1		-5.5	-3.5	-5.5
1800		2	-4.5	-5.75	-5.75
1801		2	-0.25	-0.25	-0.25
1802		2	0	-0.25	-0.25
1803		2	-2.25	-2.5	-2.5
1804		2	-4.25	-4.25	-4.25
1805	1		-0.25	0.25	-0.25
1806	1		-1.75	-2.75	-2.75
1807	1		-0.5	-0.5	-0.5
1808	1		-2	-2.5	-2.5
1809	1		0.25	-0.25	-0.25
1810	1		0	-0.25	-0.25
1811		2	-2	-2.25	-2.25
1812		2	0.25	-0.25	-0.25
1813		2	-2.5	-2.5	-2.5
1814	1		-0.25	-0.25	-0.25
1815	1		-7.5	-7.5	-7.5
1816	1		-0.25	0	-0.25
1817	1		-0.25	-0.25	-0.25
1818	1		-8.75	-9	-9
1819		2	-2	-2.25	-2.25
1820		2	-10	-10.75	-10.75
1821		2	-0.25	-0.25	-0.25
1822	1		-0.25	-0.25	-0.25
1823	1		-7.25	-8.25	-8.25
1824		2	-1.25	-2	-2
1825		2	-1.5	-2.5	-2.5
1826	1		-0.25	-0.25	-0.25
1827		2	-1	-3	-3
1828		2	-0.25	0	-0.25
1829		2	0.25	-0.25	-0.25
1830		2	-0.25	0	-0.25
1831	1		-2.5	-2.5	-2.5
1832	1		0	0	0
1833		2	-4	-5.5	-5.5
1834		2	-5.5	-3.5	-5.5
1835		2	-2.25	-2.5	-2.5
1836	1		-0.5	-0.25	-0.5
1837		2	-2.75	-2.75	-2.75
1838	1		-4.75	-4.75	-4.75
1839	1		-2.75	-2.5	-2.75
1840		2	-0.25	-0.25	-0.25
1841	1		0	0.25	0
1842		2	-4.25	-4.5	-4.5
1843		2	-2	-1.25	-2
1844		2	-9	-9.25	-9.25
1845		2	-5.75	-4.5	-5.75
1846	1		-0.5	-0.25	-0.5
1847		2	-2.5	-3.5	-3.5
1848		2	-3	-4.75	-4.75
1849	1		-3.25	-5.75	-5.75
1850	1		-5.5	-5	-5.5
1851		2	-0.25	0	-0.25
1852		2	-0.75	-1	-1
1853		2	-0.25	-0.25	-0.25
1854		2	-2.75	-2	-2.75
1855	1		-0.25	-0.25	-0.25
1856		2	-3.75	-4.75	-4.75
1857	1		-2.5	-2.75	-2.75
1858	1		-8.5	-9.5	-9.5
1859		2	-2.5	-2.5	-2.5
1860	1		-3.25	-5.5	-5.5
1861	1		-2.75	-1.75	-2.75
1862		2	-1	-2.5	-2.5
1863		2	-5.75	-4.75	-5.75
1864	1		-3.25	-4.25	-4.25
1865		2	-2	-2	-2
1866	1		-9.5	-9.5	-9.5
1867	1		0.25	0.25	0.25
1868	1		-0.25	0	-0.25
1869		2	-0.25	-0.25	-0.25
1870	1		-3.25	-3.25	-3.25
1871	1		0	-0.25	-0.25
1872		2	-5.25	-5	-5.25
1873	1		-1	-2	-2
1874	1		-1.75	-1.75	-1.75
1875	1		-1.5	-1.75	-1.75
1876	1		-1.5	-1.25	-1.5
1877		2	0	-0.25	-0.25
1878		2	-0.25	-0.25	-0.25
1879	1		-0.25	-0.25	-0.25
1880	1		-5.25	-5.25	-5.25
1881		2	-2.25	-2.75	-2.75
1882		2	-2.75	-1	-2.75
1883		2	-4.75	-5.75	-5.75
1884		2	0	-0.25	-0.25
1885	1		-4	-5.75	-5.75
1886	1		0	-0.25	-0.25
1887		2	-1.75	-2	-2
1888	1		0	0	0
1889	1		-4.25	-5.75	-5.75
1890		2	-2.75	-1.5	-2.75
1891	1		0	0	0
1892	1		-1.75	-2.25	-2.25
1893	1		-0.25	-0.25	-0.25
1894		2	0.25	-0.25	-0.25
1895	1		0	-0.25	-0.25
1896	1		-2.5	-2.5	-2.5
1897	1		-3	-4.5	-4.5
1898		2	-0.25	-0.25	-0.25
1899	1		-2.75	-2.75	-2.75
1900	1		-2.25	-2.5	-2.5
1901		2	-1.75	-2	-2
1902	1		0.25	0	0
1903	1		0.25	-0.25	-0.25
1904	1		-5.5	-5.5	-5.5
1905	1		0.25	-0.25	-0.25
1906	1		-3	-4.5	-4.5
1907	1		-2.75	-2.75	-2.75
1908		2	-0.25	-0.25	-0.25
1909	1		-2.75	-2.75	-2.75
1910	1		0.25	-0.25	-0.25
1911	1		-0.25	-0.25	-0.25
1912	1		-5.25	-5.75	-5.75
1913		2	0	0.25	0
1914	1		-1.75	-2.75	-2.75
1915	1		0	-0.25	-0.25
1916	1		-5.5	-5.25	-5.5
1917		2	0.25	-0.25	-0.25
1918		2	-2.5	-2.75	-2.75
1919	1		-2.75	-2.25	-2.75
1920		2	-6.75	-7	-7
1921	1		-8.75	-8.75	-8.75
1922		2	-1.75	-2	-2
1923		2	-2.75	-2.25	-2.75
1924		2	0	0	0
1925		2	-4.25	-5.25	-5.25
1926	1		-8.5	-9.5	-9.5
1927	1		-2.25	-1.75	-2.25
1928	1		0	0	0
1929		2	-2.5	-2.5	-2.5
1930	1		0	0	0
1931	1		-9.75	-9.75	-9.75
1932	1		-2.75	-2.25	-2.75
1933		2	-0.25	-0.25	-0.25
1934	1		-5.5	-5.75	-5.75
1935		2	-0.25	-0.25	-0.25
1936	1		-0.25	-0.25	-0.25
1937	1		0	0.5	0
1938		2	-2.25	-2.75	-2.75
1939	1		-1.75	-2	-2
1940	1		-3.75	-4.25	-4.25
1941		2	-1.75	-2	-2
1942	1		0	-0.25	-0.25
1943	1		-0.25	-0.25	-0.25
1944		2	-2.5	-2.5	-2.5
1945		2	0.25	-0.25	-0.25
1946	1		-4.75	-4.75	-4.75
1947	1		0	-0.25	-0.25
1948		2	-1.25	-2.5	-2.5
1949		2	-2.25	-2.75	-2.75
1950		2	0.25	-0.25	-0.25
1951	1		0	-0.25	-0.25
1952	1		0.25	0	0
1953	1		-1.25	-2	-2
1954		2	-0.25	0	-0.25
1955	1		-3.25	-4.25	-4.25
1956	1		9.5	6.75	6.75
1957	1		0	-0.25	-0.25
1958	1		0.25	-0.25	-0.25
1959	1		-1.75	-1.5	-1.75
1960		2	-0.25	0	-0.25
1961	1		-5.5	-5.75	-5.75
1962	1		-4.25	-5.5	-5.5
1963	1		-2.75	-4.5	-4.5
1964	1		-0.25	0	-0.25
1965	1		-5	-3.75	-5
1966		2	-5.75	-5.5	-5.75
1967	1		-2.75	-2.75	-2.75
1968		2	-0.25	-0.25	-0.25
1969		2	-1.5	-2.75	-2.75
1970		2	-0.25	0	-0.25
1971	1		-5	-4.5	-5
1972	1		0.25	0	0
1973		2	-7.5	-9.5	-9.5
1974		2	-0.25	-0.25	-0.25
1975		2	-0.25	0	-0.25
1976		2	-0.25	0	-0.25
1977	1		-3	-3	-3
1978		2	-4.5	-4.75	-4.75
1979		2	-3.5	-5.5	-5.5
1980		2	-1.75	-2	-2
1981		2	-1.75	-1.5	-1.75
1982	1		0	-0.25	-0.25
1983	1		-4.25	-4.25	-4.25
1984	1		-2.25	-2.75	-2.75
1985		2	-6.25	-6.25	-6.25
1986		2	-1.75	-2.25	-2.25
1987	1		-5	-5.75	-5.75
1988		2	-0.25	0	-0.25
1989		2	-5.75	-5.5	-5.75
1990		2	-8.75	-8.75	-8.75
1991		2	-9.25	-8.75	-9.25
1992	1		0.25	-0.25	-0.25
1993		2	-5.75	-4.5	-5.75
1994		2	-0.25	0.25	-0.25
1995		2	-1.75	-1.75	-1.75
1996	1		0	-0.25	-0.25
1997	1		-0.25	-0.25	-0.25
[truncated: 1,703 more rows]

## Sheet: 2010
Refractive status of all the paticipants (2010)
Patient ID	Gender		Refractive status
	M=1	F=2	OD	OS	Worse eye
1	1		0	0	0
2	1		-8.75	-8.75	-8.75
3	1		-0.25	0	-0.25
4	1		-4.25	-4.5	-4.5
5		2	-0.25	-0.25	-0.25
6		2	-0.25	-0.25	-0.25
7		2	-5.5	-4.75	-5.5
8		2	0.25	-0.25	-0.25
9	1		-5.75	-4.75	-5.75
10	1		-2.75	-2.5	-2.75
11		2	0.25	0.25	0.25
12		2	-5.25	-5.25	-5.25
13	1		-0.25	0.25	-0.25
14	1		-4.5	-5.25	-5.25
15	1		-3	-2.75	-3
16	1		-0.25	0	-0.25
17	1		-3	-5.75	-5.75
18	1		-8.5	-10	-10
19	1		0.25	0.25	0.25
20	1		-4.25	-3.75	-4.25
21	1		-0.25	-0.25	-0.25
22	1		-6.5	-7	-7
23		2	0	-0.25	-0.25
24		2	-2.5	-1.75	-2.5
25	1		-2	-2	-2
26	1		-4	-3.25	-4
27		2	0	-0.25	-0.25
28		2	-1.75	-2.75	-2.75
29		2	0.25	-0.25	-0.25
30		2	-5	-4.25	-5
31		2	-0.25	-0.25	-0.25
32	1		-4.5	-5.75	-5.75
33		2	-2.25	-2.75	-2.75
34	1		-1.25	-0.75	-1.25
35		2	-4.75	-5.5	-5.5
36		2	-4	-5.5	-5.5
37		2	-2.5	-2.5	-2.5
38		2	-4.25	-4.5	-4.5
39		2	-8.25	-8.25	-8.25
40	1		0	-0.25	-0.25
41		2	-1	-2	-2
42	1		0	0	0
43	1		0.25	-0.25	-0.25
44		2	0	-0.25	-0.25
45	1		0	-0.25	-0.25
46	1		-0.25	-0.25	-0.25
47	1		0	0	0
48		2	-1.75	-2.75	-2.75
49	1		-4	-5.25	-5.25
50		2	-1.75	-2.75	-2.75
51		2	-0.25	-0.25	-0.25
52		2	-2.5	-2.25	-2.5
53	1		-1.75	-1.75	-1.75
54	1		-3.75	-4.75	-4.75
55	1		-5.25	-5	-5.25
56	1		-1.75	-2.25	-2.25
57	1		-2.5	-2.25	-2.5
58		2	-1.75	-1.25	-1.75
59	1		-5.75	-3.5	-5.75
60	1		0.25	0	0
61	1		-4.25	-4.25	-4.25
62		2	-2.5	-2.5	-2.5
63		2	0.25	0	0
64	1		-7.25	-6.75	-7.25
65	1		-0.25	-0.25	-0.25
66		2	-0.5	-0.5	-0.5
67	1		-2.5	-2.5	-2.5
68	1		-0.25	-0.25	-0.25
69		2	-0.25	-0.25	-0.25
70	1		-6	-5	-6
71		2	-0.25	-0.25	-0.25
72		2	-1.5	-1.5	-1.5
73		2	-4.25	-5.25	-5.25
74		2	-3.25	-5.75	-5.75
75	1		-0.25	-0.25	-0.25
76		2	-0.25	-0.25	-0.25
77		2	0	-0.25	-0.25
78	1		0.25	0.25	0.25
79		2	-5.5	-5.75	-5.75
80		2	-2	-1	-2
81	1		0	-0.25	-0.25
82		2	-0.25	-0.25	-0.25
83		2	-2.25	-2.5	-2.5
84		2	-3.25	-3.5	-3.5
85		2	-0.75	-2.75	-2.75
86		2	-5.75	-5.25	-5.75
87		2	-2	-2.75	-2.75
88	1		-0.25	-0.25	-0.25
89		2	-0.75	-2.25	-2.25
90		2	-4.25	-5.25	-5.25
91	1		-0.25	-0.25	-0.25
92	1		-9.25	-9.5	-9.5
93		2	0	-0.25	-0.25
94		2	-0.25	-0.25	-0.25
95		2	-4.25	-5.75	-5.75
96	1		0	-0.25	-0.25
97	1		-2.75	-2.75	-2.75
98		2	-1.5	-2.5	-2.5
99		2	-7.75	-8.5	-8.5
100		2	0	0	0
101	1		-5.75	-5.75	-5.75
102		2	-2.25	-1.25	-2.25
103	1		-0.25	-0.25	-0.25
104	1		-2.5	-2.5	-2.5
105		2	0	-0.25	-0.25
106	1		0	-0.25	-0.25
107		2	-2	-2.25	-2.25
108		2	-4	-5.5	-5.5
109		2	-2.75	-5.5	-5.5
110		2	-0.25	-0.25	-0.25
111	1		0	-0.25	-0.25
112		2	-2.5	-2.75	-2.75
113		2	-1	-2.5	-2.5
114		2	-5	-4.75	-5
115		2	-4.25	-4.5	-4.5
116	1		-1.5	-2	-2
117		2	-2.75	-2.5	-2.75
118	1		-0.25	-0.25	-0.25
119	1		0	0	0
120		2	-2.75	-2.25	-2.75
121		2	-0.25	-0.25	-0.25
122		2	-7.25	-9	-9
123		2	-0.25	-0.25	-0.25
124		2	0.25	0.25	0.25
125		2	-4.5	-5.75	-5.75
126		2	-5.75	-5.5	-5.75
127		2	0.25	0.25	0.25
128		2	0	-0.25	-0.25
129		2	-9.25	-8.75	-9.25
130		2	-4.75	-4.25	-4.75
131	1		-8.25	-11.25	-11.25
132	1		0	0	0
133	1		-5	-4.25	-5
134		2	-0.25	0	-0.25
135		2	-4.75	-5.5	-5.5
136	1		-2.5	-2.25	-2.5
137		2	-5.75	-3.75	-5.75
138	1		-0.25	-0.25	-0.25
139		2	-9	-11	-11
140		2	-1.5	-2	-2
141	1		-9	-9	-9
142	1		0	-0.25	-0.25
143	1		-4.5	-4.5	-4.5
144		2	-3	-5.75	-5.75
145	1		-6	-6	-6
146		2	-1.75	-1.75	-1.75
147		2	-0.75	-2.5	-2.5
148		2	0	-0.25	-0.25
149	1		-5.5	-5	-5.5
150		2	-4.5	-4.5	-4.5
151	1		-0.5	0	-0.5
152		2	0.25	0.25	0.25
153		2	-0.25	-0.25	-0.25
154	1		-2.75	-2.75	-2.75
155	1		-1.75	-1.75	-1.75
156		2	-3.75	-3.5	-3.75
157	1		-2.75	-2.5	-2.75
158		2	-0.25	0	-0.25
159		2	-0.25	-0.25	-0.25
160		2	-5.5	-4.5	-5.5
161		2	-0.25	-0.25	-0.25
162		2	-1.75	-2.5	-2.5
163		2	0	0.75	0
164	1		-0.25	0	-0.25
165		2	-4	-2.5	-4
166		2	-2.5	-1.75	-2.5
167	1		-2.25	-2.5	-2.5
168	1		-1.75	-2.75	-2.75
169	1		-2.75	-2.75	-2.75
170		2	-5.5	-6	-6
171	1		0.25	0	0
172	1		0	0	0
173		2	-0.25	0	-0.25
174	1		-1.75	-2.75	-2.75
175		2	-1.5	-2	-2
176		2	-8	-8.75	-8.75
177		2	0	-0.25	-0.25
178	1		-2	-2.75	-2.75
179		2	-5.75	-4.75	-5.75
180	1		0	-0.25	-0.25
181	1		-1.75	-1.75	-1.75
182		2	-0.25	0.25	-0.25
183	1		0	0	0
184		2	-5	-5	-5
185		2	-5.75	-5	-5.75
186		2	-2.75	-2	-2.75
187		2	-4.25	-5.75	-5.75
188	1		-0.25	-0.25	-0.25
189		2	-2.5	-2.25	-2.5
190		2	-0.25	-0.25	-0.25
191	1		0	0	0
192	1		-2.5	-2.5	-2.5
193		2	-2.75	-4.5	-4.5
194		2	-0.25	-0.25	-0.25
195		2	-5.5	-4.25	-5.5
196		2	0	0	0
197	1		-2.25	-2	-2.25
198	1		-1	-1.75	-1.75
199	1		-0.25	-0.25	-0.25
200	1		-0.25	-0.25	-0.25
201		2	-6	-4.5	-6
202		2	-0.25	-0.25	-0.25
203		2	-0.25	0	-0.25
204	1		-2.75	-5.5	-5.5
205		2	-4.5	-5	-5
206		2	-3.75	-5.75	-5.75
207	1		0.25	0	0
208	1		-5.75	-5.75	-5.75
209		2	-4.5	-5.75	-5.75
210	1		-9.75	-9	-9.75
211	1		-0.25	0	-0.25
212	1		-0.25	-0.25	-0.25
213	1		-2.75	-2.75	-2.75
214		2	-0.25	-0.25	-0.25
215	1		-0.25	-0.25	-0.25
216		2	-4.75	-3.5	-4.75
217		2	-8.25	-7.5	-8.25
218		2	-2.25	-2.25	-2.25
219	1		-2.25	-2.5	-2.5
220	1		-0.25	-0.25	-0.25
221		2	-0.25	-0.25	-0.25
222		2	-2.25	-2.75	-2.75
223		2	0	0	0
224		2	-0.25	-0.25	-0.25
225		2	-4.5	-4.5	-4.5
226		2	-0.25	-0.25	-0.25
227	1		-0.25	-0.25	-0.25
228	1		-0.25	-0.25	-0.25
229		2	-3.25	-5.75	-5.75
230	1		-5.75	-5.5	-5.75
231	1		-1.25	-1.75	-1.75
232	1		-2.25	-1.75	-2.25
233		2	-2.25	-2.75	-2.75
234		2	-7.75	-7	-7.75
235		2	-0.25	-0.25	-0.25
236	1		-4.25	-4.25	-4.25
237	1		-2	-2.25	-2.25
238		2	-2.25	-2	-2.25
239	1		0.25	0	0
240	1		-4.5	-5.25	-5.25
241		2	-9.75	-9.25	-9.75
242	1		-0.25	-0.25	-0.25
243		2	-0.5	-1.75	-1.75
244	1		-0.25	-0.25	-0.25
245		2	-3.25	-5	-5
246	1		-0.25	-0.25	-0.25
247	1		-4.25	-5.25	-5.25
248	1		-3.75	-4	-4
249		2	0	-0.25	-0.25
250		2	-1.5	-2.5	-2.5
251		2	-0.25	-0.25	-0.25
252		2	-5.25	-5.25	-5.25
253	1		-2.75	-2.5	-2.75
254	1		-8	-9.25	-9.25
255	1		-0.25	0	-0.25
256	1		-0.25	-0.25	-0.25
257		2	-2.75	-2.25	-2.75
258		2	-1.5	-2.75	-2.75
259	1		-2.75	-2.75	-2.75
260		2	-7.75	-9.25	-9.25
261		2	-0.75	-1.5	-1.5
262		2	-1.75	-1.5	-1.75
263	1		-2.75	-6	-6
264	1		0	-0.25	-0.25
265	1		-2.75	-2.75	-2.75
266		2	0	-0.25	-0.25
267		2	-2.75	-2	-2.75
268		2	-5.5	-5	-5.5
269		2	-2.5	-2.25	-2.5
270	1		-4	-4.5	-4.5
271	1		0.25	0.25	0.25
272		2	-0.25	-0.25	-0.25
273		2	-5.5	-4.25	-5.5
274	1		-2.75	-1.75	-2.75
275	1		-0.25	-0.25	-0.25
276		2	-0.25	-0.25	-0.25
277	1		-0.25	0	-0.25
278		2	-4.75	-5	-5
279	1		-4.5	-5.5	-5.5
280		2	-1.5	-2.5	-2.5
281		2	-0.25	-0.5	-0.5
282		2	0.25	-0.25	-0.25
283	1		-2.25	-3.25	-3.25
284	1		-0.25	-0.25	-0.25
285		2	-4.5	-4.5	-4.5
286		2	-1.75	-2.75	-2.75
287		2	-1	-2.25	-2.25
288		2	-0.25	0	-0.25
289		2	0.25	0.25	0.25
290	1		-2.25	-1	-2.25
291		2	-3.75	-5.75	-5.75
292		2	-5.25	-5.25	-5.25
293	1		-5.5	-5.5	-5.5
294		2	-1.75	-2.25	-2.25
295		2	-2.25	-2.75	-2.75
296	1		-0.25	-0.5	-0.5
297	1		-4.5	-4	-4.5
298		2	0	0.25	0
299		2	0	0	0
300		2	-2.25	-1.5	-2.25
301	1		-1.5	-2.25	-2.25
302		2	-2.75	-2.75	-2.75
303		2	-4.5	-5.25	-5.25
304	1		-0.25	-0.25	-0.25
305		2	-0.25	0	-0.25
306	1		0	0	0
307		2	0.25	0.25	0.25
308		2	-0.25	0	-0.25
309	1		-7.75	-8	-8
310	1		-5	-5.75	-5.75
311		2	-5.25	-5.5	-5.5
312	1		-1.25	-1.5	-1.5
313	1		-4	-3.5	-4
314	1		-0.25	-0.5	-0.5
315		2	0	0	0
316	1		-5.25	-5.5	-5.5
317		2	-2.75	-2.25	-2.75
318		2	-0.25	-0.25	-0.25
319		2	0.25	-0.25	-0.25
320	1		-1.75	-2.5	-2.5
321		2	0	-0.25	-0.25
322		2	-2.75	-1.75	-2.75
323	1		-5	-5.5	-5.5
324	1		-4.75	-3.5	-4.75
325		2	-0.25	0	-0.25
326	1		0.25	-0.25	-0.25
327		2	-5	-5.25	-5.25
328		2	-0.25	-0.25	-0.25
329		2	-0.25	0	-0.25
330		2	-5.5	-5.5	-5.5
331	1		-1.5	-1.5	-1.5
332		2	-5	-5.25	-5.25
333	1		0	-0.25	-0.25
334	1		-6.25	-7	-7
335		2	-0.25	-0.25	-0.25
336		2	-5.75	-5.5	-5.75
337	1		-1.5	-2.5	-2.5
338		2	-4	-5.25	-5.25
339		2	0	0	0
340	1		-5	-4.5	-5
341		2	-1.25	-2	-2
342		2	-9	-8.25	-9
343	1		-2	-2	-2
344	1		-9.25	-8.75	-9.25
345		2	-0.25	-0.25	-0.25
346	1		-2.25	-2	-2.25
347	1		-0.25	-0.25	-0.25
348	1		-5.25	-5.25	-5.25
349	1		-8.75	-9	-9
350	1		-1.75	-1.75	-1.75
351	1		-9.5	-10	-10
352		2	-1.75	-2.25	-2.25
353	1		-0.25	-0.25	-0.25
354		2	-2.25	-1.75	-2.25
355	1		-0.25	-0.25	-0.25
356		2	-0.25	0.25	-0.25
357	1		-5.5	-5.75	-5.75
358	1		-0.25	-0.25	-0.25
359	1		0	-0.25	-0.25
360		2	-2.75	-2.5	-2.75
361		2	0	0	0
362		2	-0.25	0	-0.25
363	1		-3	-3.75	-3.75
364	1		-0.25	0	-0.25
365	1		-0.25	-0.25	-0.25
366		2	-2.75	-2.75	-2.75
367	1		-1.75	-2	-2
368	1		-2	-1.5	-2
369		2	-6	-6	-6
370	1		-2.75	-2.75	-2.75
371		2	-4.25	-5.5	-5.5
372	1		-3	-2.5	-3
373		2	-4.5	-5.5	-5.5
374	1		-8.75	-9	-9
375	1		-8.25	-7.75	-8.25
376	1		-2	-2.75	-2.75
377		2	-8.5	-7.75	-8.5
378		2	-0.25	-0.25	-0.25
379		2	-2.75	-2.75	-2.75
380	1		-1.75	-2.75	-2.75
381		2	-2	-2	-2
382		2	-0.25	-0.25	-0.25
383		2	-5.75	-2.5	-5.75
384		2	-2.75	-2.25	-2.75
385		2	-8.75	-9.75	-9.75
386		2	-5.25	-5.25	-5.25
387	1		0	0	0
388	1		-2.5	-2	-2.5
389	1		-0.25	-0.25	-0.25
390	1		-2	-2.75	-2.75
391	1		4.5	3.75	3.75
392	1		-0.25	0	-0.25
393	1		-5.5	-5.75	-5.75
394		2	-3.5	-4.75	-4.75
395		2	-2.5	-2	-2.5
396		2	-2.5	-2.5	-2.5
397	1		-0.25	-0.25	-0.25
398	1		-1	-2.75	-2.75
399	1		-9.5	-10	-10
400	1		-2	-2.75	-2.75
401	1		-5.75	-5.75	-5.75
402		2	-2.75	-2.5	-2.75
403		2	-2.25	-2.25	-2.25
404	1		-7.75	-8.75	-8.75
405		2	-0.25	-0.25	-0.25
406		2	-2.25	-1.25	-2.25
407		2	-5.25	-5.25	-5.25
408		2	-0.25	-0.25	-0.25
409		2	-5	-5	-5
410	1		-5.75	-4.25	-5.75
411		2	-5.75	-4.5	-5.75
412		2	-5.25	-4.75	-5.25
413		2	-5	-1.75	-5
414	1		-0.25	-0.25	-0.25
415	1		-0.5	-0.5	-0.5
416		2	-4.75	-4.25	-4.75
417		2	-5.5	-4.5	-5.5
418	1		-2.75	-2.5	-2.75
419		2	-4.5	-5	-5
420		2	-0.25	-0.25	-0.25
421	1		-4.5	-4.5	-4.5
422		2	-0.25	-0.25	-0.25
423	1		-0.25	-0.25	-0.25
424	1		-4.25	-4.25	-4.25
425	1		-4.75	-4.5	-4.75
426		2	-2.75	-2.75	-2.75
427	1		0	-0.25	-0.25
428	1		0	0	0
429		2	-4.25	-4	-4.25
430		2	-5.75	-4.5	-5.75
431	1		-2	-2.75	-2.75
432	1		-5.75	-3.75	-5.75
433	1		-2.5	-2.5	-2.5
434		2	-8.5	-7.75	-8.5
435	1		-0.25	-0.25	-0.25
436	1		-2.25	-2.5	-2.5
437		2	-0.25	-0.25	-0.25
438	1		0.25	-0.25	-0.25
439		2	-0.75	-2.75	-2.75
440	1		-3.25	-5.25	-5.25
441		2	-5.5	-4.5	-5.5
442	1		-4.5	-5.25	-5.25
443		2	-2.5	-2.5	-2.5
444		2	-6	-6	-6
445		2	-8.5	-8.75	-8.75
446	1		-0.25	-0.25	-0.25
447		2	-7.75	-8	-8
448	1		-2	-2.75	-2.75
449	1		-1.5	-2	-2
450		2	-0.25	-0.25	-0.25
451		2	-2.75	-2.75	-2.75
452		2	-4.75	-5.25	-5.25
453	1		-3.5	-4.75	-4.75
454		2	-4.75	-5.75	-5.75
455	1		-10	-11	-11
456	1		-2.75	-2.75	-2.75
457		2	-0.25	-0.25	-0.25
458	1		-1.75	-2.25	-2.25
459	1		-0.25	-0.25	-0.25
460		2	-0.75	-2	-2
461		2	-4.25	-5.75	-5.75
462		2	-5	-3.5	-5
463		2	-2.25	-1.75	-2.25
464	1		0	-0.25	-0.25
465	1		0	-0.25	-0.25
466	1		-0.25	0	-0.25
467		2	-1.25	-2.25	-2.25
468		2	-8.75	-8.5	-8.75
469		2	0.25	0	0
470		2	-1.75	-2	-2
471	1		-0.25	-0.25	-0.25
472	1		-2.25	-2.75	-2.75
473		2	-2.5	-2.75	-2.75
474		2	-3	-4.5	-4.5
475		2	1	1.25	1
476	1		-5.25	-5.25	-5.25
477		2	0	-0.25	-0.25
478	1		-2	-2.25	-2.25
479	1		0	0	0
480		2	-5	-4.75	-5
481		2	0	-0.25	-0.25
482		2	-1.5	-1.5	-1.5
483		2	-0.25	0	-0.25
484	1		-0.25	-0.25	-0.25
485	1		-9	-8.5	-9
486		2	0	0.25	0
487	1		-2	-2	-2
488		2	-5.5	-5.5	-5.5
489	1		-0.25	0	-0.25
490	1		0	-0.25	-0.25
491	1		-4.25	-5.25	-5.25
492		2	-5.25	-5	-5.25
493		2	-0.25	-0.25	-0.25
494	1		-2.75	-2.75	-2.75
495		2	-4.5	-5.75	-5.75
496	1		-4.75	-4.75	-4.75
497	1		-0.25	-0.25	-0.25
498		2	0	-0.25	-0.25
499		2	-5	-5.5	-5.5
500	1		-0.25	-0.25	-0.25
501		2	-4.25	-5.75	-5.75
502	1		-3	-4.25	-4.25
503		2	-2.25	-2	-2.25
504		2	-1.5	-2	-2
505	1		-0.25	-0.25	-0.25
506		2	-0.25	-0.25	-0.25
507	1		0.25	0.25	0.25
508	1		0	-0.25	-0.25
509	1		-0.25	-0.25	-0.25
510		2	-3	-5.75	-5.75
511		2	0	0	0
512		2	-8.5	-8.25	-8.5
513	1		-2.75	-2.75	-2.75
514	1		-0.25	-0.25	-0.25
515	1		-8.25	-9	-9
516	1		-0.25	-0.25	-0.25
517	1		-4.75	-2.75	-4.75
518		2	-2.5	-2.75	-2.75
519	1		-1.75	-2.25	-2.25
520	1		-4.75	-4.75	-4.75
521		2	-2	-2.75	-2.75
522		2	-0.25	-0.25	-0.25
523	1		0	-0.25	-0.25
524	1		-0.25	-0.25	-0.25
525	1		-0.25	-0.25	-0.25
526	1		-2.25	-2.75	-2.75
527	1		-0.25	0	-0.25
528		2	-0.25	-0.25	-0.25
529		2	-2.5	-2.5	-2.5
530	1		-2.5	-2.25	-2.5
531	1		-5.25	-5.25	-5.25
532		2	-5.25	-4.5	-5.25
533	1		0	0.25	0
534		2	-4.25	-4.5	-4.5
535	1		-4	-5.5	-5.5
536		2	0.25	0.25	0.25
537		2	-4.5	-5.5	-5.5
538	1		-5.25	-5.5	-5.5
539	1		0	-0.25	-0.25
540		2	-0.25	-0.25	-0.25
541		2	0.25	0.25	0.25
542	1		-0.25	-0.25	-0.25
543		2	-2.25	-1.75	-2.25
544	1		-3.75	-4.75	-4.75
545		2	0.25	-0.25	-0.25
546		2	-5.75	-5.25	-5.75
547		2	-3.25	-5.75	-5.75
548		2	-2.75	-2.75	-2.75
549	1		0	-0.25	-0.25
550		2	-4.75	-5.75	-5.75
551		2	0.25	-0.25	-0.25
552	1		-0.25	0	-0.25
553	1		-2.75	-2.75	-2.75
554		2	-0.25	-0.25	-0.25
555		2	-2.25	-1.25	-2.25
556	1		-1	-1.25	-1.25
557		2	-4.75	-5	-5
558		2	-9.75	-8.75	-9.75
559	1		-0.25	-0.25	-0.25
560		2	-4	-4.25	-4.25
561		2	0	0	0
562	1		-2.75	-2.25	-2.75
563	1		-2	-1.75	-2
564	1		-2.75	-2.75	-2.75
565	1		-3.5	-4.75	-4.75
566		2	-0.25	0.25	-0.25
567	1		0.25	-0.25	-0.25
568	1		-0.25	-0.25	-0.25
569		2	-2.25	-1.5	-2.25
570		2	-0.25	-0.25	-0.25
571		2	-4.5	-4	-4.5
572	1		-0.25	-0.25	-0.25
573		2	-1.75	-2.75	-2.75
574	1		-4.25	-5.5	-5.5
575		2	-1	-2.75	-2.75
576		2	-2.75	-2.75	-2.75
577	1		-1.75	-2.5	-2.5
578	1		-0.25	-0.25	-0.25
579		2	-2.75	-2.75	-2.75
580		2	-4.5	-5.5	-5.5
581		2	-3	-5.75	-5.75
582	1		0	-0.25	-0.25
583		2	-1.75	-1.75	-1.75
584		2	-2.5	-2.5	-2.5
585		2	-2	-2.25	-2.25
586		2	-7.5	-9.75	-9.75
587	1		-2.25	-3	-3
588		2	-3.5	-3.75	-3.75
589		2	-0.25	-0.25	-0.25
590	1		0.25	0.25	0.25
591	1		-2.75	-2.75	-2.75
592		2	-1.25	-2.75	-2.75
593		2	-4.5	-3.5	-4.5
594	1		-2.75	-2.75	-2.75
595	1		-2.5	-4.25	-4.25
596		2	-5.5	-5.75	-5.75
597		2	-5	-2	-5
598	1		-0.25	-0.25	-0.25
599		2	-0.25	-0.25	-0.25
600	1		-0.25	0	-0.25
601		2	0	-0.25	-0.25
602		2	-5.5	-4.5	-5.5
603	1		-0.25	0.25	-0.25
604		2	-5.25	-5.25	-5.25
605		2	-3.75	-5	-5
606		2	0	-0.25	-0.25
607	1		-0.25	-0.25	-0.25
608		2	-3.25	-4.5	-4.5
609	1		-1.75	-2	-2
610	1		-0.25	0.25	-0.25
611	1		-1	-2.25	-2.25
612		2	-1.25	-2	-2
613		2	-0.75	-2.25	-2.25
614	1		-1.75	-2	-2
615	1		0	-0.25	-0.25
616		2	0	0	0
617	1		-0.25	0	-0.25
618	1		0	-0.25	-0.25
619	1		-0.25	-0.25	-0.25
620		2	-3.25	-5.75	-5.75
621	1		-2.5	-2.5	-2.5
622	1		0	0	0
623	1		-3.25	-4.5	-4.5
624	1		-0.75	-1	-1
625	1		-2.75	-2.5	-2.75
626		2	-1.75	-1.75	-1.75
627		2	-2	-2.5	-2.5
628	1		0	-0.25	-0.25
629		2	0	0	0
630	1		0.25	0	0
631	1		-2	-2.5	-2.5
632		2	-5.5	-4.75	-5.5
633	1		-1.75	-1.75	-1.75
634		2	-9.75	-9.5	-9.75
635	1		-1.5	-2.75	-2.75
636	1		0.25	0.25	0.25
637		2	0	-0.25	-0.25
638		2	-3.25	-4.5	-4.5
639	1		0.25	0.25	0.25
640		2	-4.25	-3	-4.25
641	1		-5	-5.25	-5.25
642		2	-5.25	-4.75	-5.25
643		2	-0.5	-2.5	-2.5
644		2	-1.75	-2.75	-2.75
645	1		-2	-2.5	-2.5
646	1		-5.5	-4.75	-5.5
647	1		-2.5	-2.5	-2.5
648		2	-5.25	-2.75	-5.25
649		2	-0.25	-0.25	-0.25
650	1		-3.25	-3.75	-3.75
651	1		-2.5	-2.25	-2.5
652		2	-4.75	-4.75	-4.75
653		2	-5.25	-5.5	-5.5
654		2	0	-0.25	-0.25
655	1		-1.25	-1.25	-1.25
656		2	-2.75	-2.5	-2.75
657	1		-2.75	-3	-3
658		2	-6.25	-6.5	-6.5
659	1		-4.75	-3.75	-4.75
660		2	0.5	0	0
661		2	0	0	0
662	1		-0.25	-0.25	-0.25
663		2	-7.5	-7.5	-7.5
664	1		0	-0.25	-0.25
665		2	-4.75	-4.75	-4.75
666	1		0	-0.25	-0.25
667		2	-2.25	-2.75	-2.75
668	1		0	0.25	0
669		2	-4.75	-5	-5
670		2	-0.25	0	-0.25
671	1		-2	-2.25	-2.25
672	1		0	-0.25	-0.25
673	1		-1.75	-1.75	-1.75
674		2	-4.5	-5.5	-5.5
675		2	-0.25	-0.25	-0.25
676	1		0	0	0
677		2	-0.25	-0.25	-0.25
678		2	-0.25	-0.25	-0.25
679	1		-5.5	-2.5	-5.5
680	1		0	-0.25	-0.25
681	1		-4.75	-5.75	-5.75
682	1		-2.5	-2.75	-2.75
683		2	-2.25	-2.5	-2.5
684	1		-1.5	-2.75	-2.75
685	1		-2	-1.5	-2
686	1		-0.25	-0.25	-0.25
687	1		0	-0.25	-0.25
688		2	-8.25	-9	-9
689		2	-0.75	-1.5	-1.5
690	1		-2.5	-2.75	-2.75
691	1		0	0	0
692	1		-2.25	-3.75	-3.75
693	1		-2.25	-2.25	-2.25
694	1		0.25	-0.25	-0.25
695		2	-0.25	-0.25	-0.25
696		2	-9.5	-9.5	-9.5
697		2	-3.5	-4.25	-4.25
698	1		-2.5	-1.75	-2.5
699	1		-0.25	-0.25	-0.25
700	1		-2.5	-2.75	-2.75
701		2	-2.25	-2.5	-2.5
702	1		-8.25	-8.25	-8.25
703		2	-5.25	-5.25	-5.25
704	1		-4.25	-5.5	-5.5
705	1		-2	-2.75	-2.75
706		2	-2.75	-2.5	-2.75
707		2	-5.25	-4.5	-5.25
708		2	0	-0.25	-0.25
709	1		-0.25	0	-0.25
710	1		-2.75	-2.75	-2.75
711		2	-4.25	-4.5	-4.5
712	1		-2.75	-1.75	-2.75
713	1		-0.25	-0.25	-0.25
714		2	-3	-3.25	-3.25
715	1		-3.5	-5.75	-5.75
716		2	-3.5	-5.5	-5.5
717	1		-4.75	-5	-5
718		2	-5.5	-5.25	-5.5
719		2	-8.25	-7.5	-8.25
720	1		0	-0.25	-0.25
721		2	0	0.25	0
722		2	-3.75	-4.75	-4.75
723		2	0	-0.25	-0.25
724		2	-3	-3	-3
725	1		-0.25	-0.25	-0.25
726		2	-2.75	-2.25	-2.75
727		2	-4.5	-5.75	-5.75
728		2	-5.25	-4.75	-5.25
729		2	-0.25	0	-0.25
730	1		-6	-6	-6
731		2	-5.5	-3.5	-5.5
732	1		-0.25	-0.25	-0.25
733	1		0.25	0.25	0.25
734		2	-5.25	-4.75	-5.25
735	1		-3	-3.5	-3.5
736	1		-5.75	-5.5	-5.75
737	1		-2.5	-2.5	-2.5
738		2	-0.25	-0.25	-0.25
739		2	-0.25	0	-0.25
740		2	0.25	-0.25	-0.25
741	1		-0.25	-0.25	-0.25
742		2	0	-0.25	-0.25
743	1		-1.75	-1.75	-1.75
744	1		-0.25	0	-0.25
745		2	-3.75	-5.75	-5.75
746		2	-3.25	-5.75	-5.75
747	1		-2	-1.75	-2
748	1		0.25	-0.25	-0.25
749	1		-0.25	-0.25	-0.25
750	1		-4.75	-5.5	-5.5
751		2	-2	-1.75	-2
752		2	-2	-1.75	-2
753		2	-4.25	-4.5	-4.5
754		2	-2.25	-1.75	-2.25
755	1		0	0	0
756		2	-0.5	-0.25	-0.5
757	1		0	-0.25	-0.25
758	1		-5.5	-4.75	-5.5
759	1		-2.5	-2	-2.5
760		2	0	0	0
761		2	-5.5	-5.75	-5.75
762		2	-5.5	-5.5	-5.5
763		2	-4	-5	-5
764		2	-9.75	-8.25	-9.75
765		2	-2.25	-2.75	-2.75
766	1		-1.25	-3	-3
767	1		-0.25	-0.25	-0.25
768	1		-0.25	-0.25	-0.25
769		2	-5.5	-5.25	-5.5
770		2	0.25	-0.25	-0.25
771	1		-5.5	-4.25	-5.5
772	1		-9.75	-7.75	-9.75
773		2	-2.25	-2.75	-2.75
774		2	-2	-2.25	-2.25
775		2	-2.25	-2	-2.25
776		2	-5.75	-5.75	-5.75
777		2	-5.5	-5.25	-5.5
778	1		-2.25	-1.75	-2.25
779	1		0.25	-0.25	-0.25
780	1		0	-0.25	-0.25
781	1		-0.25	-0.25	-0.25
782	1		-4.75	-5.75	-5.75
783	1		-2.25	-5	-5
784	1		-2	-2.25	-2.25
785	1		-1	-2.75	-2.75
786	1		-4.25	-5.25	-5.25
787		2	0	-0.25	-0.25
788		2	0.25	0	0
789		2	-0.25	-0.25	-0.25
790	1		-2	-1.75	-2
791		2	0	-0.25	-0.25
792	1		-0.25	-0.25	-0.25
793	1		-5.75	-5	-5.75
794	1		-0.25	-0.25	-0.25
795	1		-9.75	-10.25	-10.25
796		2	-0.25	0	-0.25
797		2	-0.25	0	-0.25
798	1		-0.25	-0.25	-0.25
799	1		-2.75	-2.5	-2.75
800		2	-2	-1.5	-2
801	1		-5.75	-5.5	-5.75
802		2	-1	-1.25	-1.25
803		2	-0.75	-2	-2
804	1		0.25	-0.25	-0.25
805	1		-2.25	-2.25	-2.25
806		2	-1.25	-2	-2
807	1		-0.25	-0.25	-0.25
808		2	-2.75	-2.5	-2.75
809		2	-2.75	-3.75	-3.75
810		2	-0.25	0.25	-0.25
811	1		0.25	0.25	0.25
812		2	-2	-1.75	-2
813	1		0	-0.25	-0.25
814		2	-3.25	-4	-4
815		2	-3.5	-3.5	-3.5
816	1		-0.25	-0.25	-0.25
817		2	0	-0.25	-0.25
818		2	-5.25	-5.5	-5.5
819	1		-2.5	-2.75	-2.75
820		2	-5	-4.25	-5
821	1		-0.5	-0.5	-0.5
822		2	0.25	0	0
823	1		-5.75	-5.75	-5.75
824		2	-0.25	-0.25	-0.25
825		2	-0.25	-0.25	-0.25
826	1		-5.75	-4.75	-5.75
827		2	-2.25	-2.75	-2.75
828	1		-0.25	-0.5	-0.5
829	1		-2.75	-2.5	-2.75
830		2	-2.5	-2.25	-2.5
831	1		-2	-1.75	-2
832		2	-2.25	-2.75	-2.75
833		2	0	0	0
834	1		-1.75	-2.25	-2.25
835	1		-0.25	-0.25	-0.25
836		2	-4.75	-5.75	-5.75
837		2	-0.25	-0.25	-0.25
838		2	-5.5	-5.5	-5.5
839		2	-4.5	-4.5	-4.5
840	1		-2.75	-2.25	-2.75
841	1		-0.25	0	-0.25
842	1		-3.5	-5.25	-5.25
843	1		-7.5	-8	-8
844		2	-0.75	-2.5	-2.5
845		2	0	-0.25	-0.25
846		2	-4.25	-4.75	-4.75
847		2	-5	-5.5	-5.5
848		2	-0.25	0	-0.25
849		2	0	-0.25	-0.25
850		2	-3	-3	-3
851	1		-0.25	0.25	-0.25
852		2	-0.25	-0.25	-0.25
853	1		-8.5	-10	-10
854		2	-2.75	-2	-2.75
855		2	-3.5	-5.75	-5.75
856		2	0.25	-0.25	-0.25
857	1		-5.25	-4.75	-5.25
858		2	-0.25	0	-0.25
859	1		-4.25	-5.5	-5.5
860	1		0	0	0
861	1		-1.5	-2.25	-2.25
862		2	0	0	0
863	1		-3.75	-5.75	-5.75
864	1		-3.5	-4.5	-4.5
865	1		0	-0.25	-0.25
866		2	-2	-2	-2
867	1		-2.5	-2.5	-2.5
868	1		-5.25	-5.25	-5.25
869		2	-4.25	-4.5	-4.5
870	1		-2.75	-2.5	-2.75
871		2	-1.75	-2.75	-2.75
872		2	-3.5	-5.5	-5.5
873		2	-3.75	-5.75	-5.75
874	1		-2.25	-2.25	-2.25
875		2	-0.75	-2.75	-2.75
876		2	-3.25	-5.5	-5.5
877	1		-0.25	0	-0.25
878	1		-6	-2.75	-6
879	1		0	0	0
880	1		-0.25	-0.25	-0.25
881	1		-0.25	-0.25	-0.25
882		2	-3.25	-5.75	-5.75
883	1		0	0.25	0
884		2	-2.75	-4.5	-4.5
885		2	-0.25	-0.25	-0.25
886		2	-5	-3.5	-5
887	1		-2.5	-2.5	-2.5
888		2	-0.5	-0.25	-0.5
889		2	-0.25	0.25	-0.25
890		2	-5.75	-4.5	-5.75
891		2	-5.75	-2.75	-5.75
892		2	-0.25	-0.25	-0.25
893	1		0	-0.25	-0.25
894	1		-4.25	-4.75	-4.75
895		2	-5	-5.5	-5.5
896	1		-4.5	-4.5	-4.5
897		2	-0.25	-0.25	-0.25
898		2	-5	-4.5	-5
899	1		0.25	0.25	0.25
900		2	-2.75	-2.5	-2.75
901	1		-1.75	-2.75	-2.75
902	1		-2.25	-2.75	-2.75
903		2	-2.25	-2.75	-2.75
904		2	-0.25	-0.25	-0.25
905	1		-2.25	-2.75	-2.75
906	1		-0.25	-0.25	-0.25
907	1		-2.75	-4.75	-4.75
908		2	-0.25	0	-0.25
909	1		-2.25	-2.75	-2.75
910	1		-1.75	-1.75	-1.75
911	1		-0.25	-0.25	-0.25
912		2	-3.75	-5.25	-5.25
913	1		-0.25	-0.25	-0.25
914	1		-4	-6	-6
915		2	-4.75	-5.75	-5.75
916	1		-2.5	-2	-2.5
917	1		-3.75	-5.25	-5.25
918		2	-0.5	-1.25	-1.25
919	1		-3.5	-6	-6
920	1		-4.25	-5.75	-5.75
921	1		-2.75	-2.75	-2.75
922		2	-8.75	-8.75	-8.75
923	1		-2.75	-2.75	-2.75
924		2	-4.5	-4.5	-4.5
925	1		-0.25	0	-0.25
926		2	-2.75	-2.75	-2.75
927	1		0	-0.25	-0.25
928		2	-4.75	-4.25	-4.75
929		2	0	-0.25	-0.25
930	1		-5.5	-5.5	-5.5
931		2	-2	-2.75	-2.75
932		2	0	0	0
933	1		-0.25	-0.25	-0.25
934	1		-0.25	-0.25	-0.25
935	1		0	-0.25	-0.25
936		2	-0.25	-0.25	-0.25
937		2	-2.75	-1.25	-2.75
938		2	-0.5	-0.5	-0.5
939		2	-4.25	-4.75	-4.75
940	1		-9	-11	-11
941		2	-1.5	-2.25	-2.25
942		2	0	0	0
943	1		-0.75	-2.75	-2.75
944	1		0.25	0.25	0.25
945		2	-0.25	-0.25	-0.25
946		2	-0.25	-0.25	-0.25
947	1		-2	-1.75	-2
948		2	-4.75	-4.5	-4.75
949	1		0	-0.25	-0.25
950		2	0.25	0	0
951	1		-2.75	-3	-3
952	1		-2.25	-3.75	-3.75
953	1		-5.5	-5.25	-5.5
954		2	-8.25	-9	-9
955	1		0	-0.25	-0.25
956		2	-0.25	0	-0.25
957	1		0	0	0
958	1		-2.25	-2.75	-2.75
959	1		-7.75	-8	-8
960	1		0	-0.25	-0.25
961	1		-1	-2.75	-2.75
962		2	0.25	0	0
963		2	0	0	0
964		2	0	0	0
965		2	0	-0.25	-0.25
966		2	0.5	0	0
967	1		-3	-3.25	-3.25
968		2	0	0	0
969		2	-4.5	-5.75	-5.75
970	1		-4	-4.5	-4.5
971		2	-2	-2.25	-2.25
972	1		-6	-6.25	-6.25
973		2	-4	-5.25	-5.25
974		2	-2.25	-2.75	-2.75
975	1		-1.75	-2.75	-2.75
976	1		-0.25	0	-0.25
977	1		-0.25	-0.25	-0.25
978		2	-2.25	-2.5	-2.5
979	1		-1.75	-1.75	-1.75
980	1		-2	-2	-2
981	1		0	-0.25	-0.25
982		2	-4.25	-5.25	-5.25
983	1		-5.25	-3.25	-5.25
984		2	-3.25	-4	-4
985		2	-2.75	-2.75	-2.75
986		2	-2.25	-2.75	-2.75
987	1		-9.5	-9	-9.5
988		2	0	0	0
989		2	-5.25	-5.5	-5.5
990		2	-7.25	-8.25	-8.25
991	1		0	-0.25	-0.25
992		2	-7.75	-10	-10
993	1		0.25	-0.25	-0.25
994		2	-0.25	-0.25	-0.25
995		2	-8.75	-9.5	-9.5
996		2	-2	-2.5	-2.5
997	1		-3.5	-5.75	-5.75
998		2	-0.75	-1.75	-1.75
999	1		-0.25	0	-0.25
1000		2	-0.25	-0.25	-0.25
1001	1		-2.75	-2.75	-2.75
1002		2	-2.75	-2	-2.75
1003	1		-0.25	-0.25	-0.25
1004	1		-2.75	-2.75	-2.75
1005		2	0	0	0
1006	1		-1	-0.75	-1
1007		2	-2.25	-1.75	-2.25
1008		2	-2	-1.25	-2
1009	1		-0.25	-0.5	-0.5
1010		2	-8.75	-10	-10
1011		2	-3	-4.5	-4.5
1012	1		-2.75	-2.75	-2.75
1013	1		0.25	-0.25	-0.25
1014		2	-0.25	-0.25	-0.25
1015		2	-4.25	-5	-5
1016	1		-3	-5.25	-5.25
1017	1		-0.25	-0.25	-0.25
1018	1		0	0	0
1019		2	-2.75	-2.75	-2.75
1020	1		-2	-1.5	-2
1021	1		-0.25	-0.25	-0.25
1022		2	-2.75	-1.5	-2.75
1023		2	-4.5	-4.25	-4.5
1024	1		-0.25	0	-0.25
1025	1		-6	-6	-6
1026		2	0	-0.25	-0.25
1027		2	-4.75	-3.75	-4.75
1028		2	-3.75	-5.5	-5.5
1029		2	-4.25	-5	-5
1030		2	-2.75	-2	-2.75
1031	1		-3.5	-5	-5
1032		2	-4.5	-3.25	-4.5
1033		2	-9.75	-10.25	-10.25
1034		2	-0.25	-0.25	-0.25
1035		2	-8.75	-8	-8.75
1036		2	-5.25	-5.25	-5.25
1037		2	-0.5	-0.5	-0.5
1038		2	-4.75	-5.75	-5.75
1039	1		-2	-2.75	-2.75
1040	1		-0.25	-0.25	-0.25
1041		2	-0.75	-2.75	-2.75
1042	1		-4.5	-4.5	-4.5
1043		2	-4.5	-6	-6
1044		2	-5.75	-5	-5.75
1045		2	0.25	-0.25	-0.25
1046		2	-4.25	-5.5	-5.5
1047		2	-5.75	-5.75	-5.75
1048		2	-3.75	-5.25	-5.25
1049	1		0.25	-0.25	-0.25
1050	1		-1	-2	-2
1051	1		-1.5	-2.25	-2.25
1052		2	-0.5	-1.75	-1.75
1053		2	-0.25	0	-0.25
1054		2	0	0	0
1055	1		-0.25	0	-0.25
1056	1		-1.75	-2	-2
1057		2	-0.25	-0.25	-0.25
1058		2	-0.25	-0.25	-0.25
1059		2	0	0	0
1060		2	-8.5	-8	-8.5
1061		2	-8.5	-9.25	-9.25
1062		2	-0.25	0.25	-0.25
1063		2	-2.5	-1.5	-2.5
1064	1		-1.75	-2.75	-2.75
1065	1		-4	-5.75	-5.75
1066		2	-0.25	-0.25	-0.25
1067		2	-5.75	-6	-6
1068	1		0	0	0
1069		2	-4.5	-5.75	-5.75
1070	1		-4.75	-4.5	-4.75
1071	1		-1.75	-2	-2
1072	1		-0.25	-0.25	-0.25
1073		2	0.5	0	0
1074	1		-5.25	-5.5	-5.5
1075		2	-6.5	-6.75	-6.75
1076		2	-2	-2.75	-2.75
1077		2	0	-0.25	-0.25
1078		2	-2.25	-2.75	-2.75
1079		2	-0.25	-0.25	-0.25
1080	1		-2.75	-2.75	-2.75
1081		2	-3.5	-4.25	-4.25
1082	1		-2.75	-2.25	-2.75
1083	1		0	-0.25	-0.25
1084	1		-0.5	-0.5	-0.5
1085	1		-5.5	-5.25	-5.5
1086		2	0	-0.25	-0.25
1087		2	-0.25	0	-0.25
1088	1		0	0	0
1089	1		-0.25	-0.25	-0.25
1090	1		-0.25	-0.5	-0.5
1091		2	0	-0.25	-0.25
1092		2	0.25	0	0
1093	1		-0.25	-0.25	-0.25
1094		2	-5.5	-4.5	-5.5
1095		2	-8.75	-10.75	-10.75
1096	1		-4.5	-3.25	-4.5
1097	1		-0.25	-0.25	-0.25
1098	1		-3.5	-4.5	-4.5
1099		2	-3.25	-5.75	-5.75
1100		2	-5.5	-5.5	-5.5
1101	1		-1.75	-2	-2
1102		2	-4.75	-5.75	-5.75
1103		2	-5.5	-6	-6
1104	1		-2	-2.75	-2.75
1105		2	-5.25	-3.75	-5.25
1106	1		-2.75	-2.75	-2.75
1107		2	-4.25	-4.5	-4.5
1108		2	0	-0.25	-0.25
1109		2	-5.5	-5.75	-5.75
1110	1		-0.25	-0.25	-0.25
1111	1		0.25	-0.25	-0.25
1112		2	-0.25	-0.25	-0.25
1113		2	-2.75	-2.25	-2.75
1114		2	-0.25	-0.25	-0.25
1115		2	0	-0.25	-0.25
1116	1		0	0	0
1117	1		-1.75	-1.75	-1.75
1118	1		-2.75	-3	-3
1119	1		0	-0.25	-0.25
1120	1		-2.75	-2.5	-2.75
1121		2	-5	-5.5	-5.5
1122		2	-2.75	-2.75	-2.75
1123		2	-3.75	-5	-5
1124		2	1	0.75	0.75
1125	1		-4.75	-4	-4.75
1126	1		1.25	1	1
1127	1		-2.75	-1.75	-2.75
1128	1		-0.25	-0.25	-0.25
1129		2	-0.25	-0.25	-0.25
1130	1		-5.5	-4	-5.5
1131	1		0	-0.25	-0.25
1132	1		-0.25	-0.25	-0.25
1133		2	-3.25	-4.75	-4.75
1134	1		-7.5	-9	-9
1135	1		-0.25	0.25	-0.25
1136	1		-4.25	-5.75	-5.75
1137		2	-4.5	-4.5	-4.5
1138		2	-2	-2.5	-2.5
1139	1		-3.75	-6	-6
1140	1		0	-0.25	-0.25
1141		2	0.25	-0.25	-0.25
1142	1		-0.25	-0.25	-0.25
1143		2	-5	-5.5	-5.5
1144		2	0	-0.25	-0.25
1145		2	0.25	-0.25	-0.25
1146	1		-1.75	-2	-2
1147	1		-0.25	-0.25	-0.25
1148	1		0.25	0	0
1149	1		-2.75	-2.25	-2.75
1150	1		0	0	0
1151		2	0	-0.25	-0.25
1152		2	-5.75	-4.5	-5.75
1153		2	-1.5	-2.75	-2.75
1154	1		-2.75	-1.75	-2.75
1155	1		-11	-9	-11
1156		2	-5.25	-4.5	-5.25
1157		2	-2.25	-1	-2.25
1158		2	-4.5	-5	-5
1159	1		-2.25	-1.25	-2.25
1160	1		-10.25	-10.75	-10.75
1161	1		-0.25	-0.25	-0.25
1162		2	0	-0.25	-0.25
1163	1		0	-0.25	-0.25
1164	1		-0.25	0.25	-0.25
1165	1		-9	-9.25	-9.25
1166	1		-2.75	-2.5	-2.75
1167		2	-3.25	-2.75	-3.25
1168	1		0.25	0	0
1169		2	-5.5	-6	-6
1170	1		-2.25	-5.5	-5.5
1171		2	-2.75	-2.75	-2.75
1172	1		-0.25	0	-0.25
1173	1		0	0	0
1174	1		-0.25	-0.25	-0.25
1175		2	-2.25	-2.75	-2.75
1176	1		-3	-5.5	-5.5
1177		2	0	0	0
1178		2	0	0	0
1179	1		0.25	0.25	0.25
1180		2	-0.25	-0.25	-0.25
1181		2	-5.5	-5.5	-5.5
1182		2	-1.75	-2	-2
1183	1		-2.5	-2.5	-2.5
1184	1		-5.75	-4.25	-5.75
1185	1		-0.25	-0.25	-0.25
1186	1		-0.25	-0.25	-0.25
1187	1		-2.75	-2	-2.75
1188		2	-5.5	-5.5	-5.5
1189	1		-0.75	-2.75	-2.75
1190		2	-0.25	-0.25	-0.25
1191	1		0	0	0
1192	1		0	-0.25	-0.25
1193		2	-7.5	-9	-9
1194	1		0	-0.25	-0.25
1195		2	-2.75	-2.25	-2.75
1196	1		-2	-2	-2
1197	1		-2.5	-5.5	-5.5
1198		2	-7	-8.25	-8.25
1199		2	-0.25	-0.25	-0.25
1200	1		-1.75	-2.5	-2.5
1201	1		-1.5	-2.25	-2.25
1202		2	-0.25	-0.25	-0.25
1203		2	-8.5	-8.75	-8.75
1204		2	-5.75	-2.75	-5.75
1205	1		-2	-2.75	-2.75
1206	1		-5.5	-5.75	-5.75
1207	1		-0.25	-0.25	-0.25
1208		2	-2.75	-2.25	-2.75
1209	1		-2.25	-1.5	-2.25
1210		2	-0.25	-0.25	-0.25
1211		2	-4.5	-5.75	-5.75
1212		2	-5.5	-5.5	-5.5
1213	1		-1.5	-1.75	-1.75
1214		2	-2.5	-1.5	-2.5
1215		2	0	-0.25	-0.25
1216		2	-5.75	-4.5	-5.75
1217	1		0.25	0	0
1218		2	-0.5	0	-0.5
1219	1		-1.75	-2.75	-2.75
1220		2	-3.25	-4.5	-4.5
1221	1		-2	-2.5	-2.5
1222	1		-3.25	-3.25	-3.25
1223	1		-6.75	-7	-7
1224	1		0	-0.25	-0.25
1225		2	-4.75	-4.75	-4.75
1226	1		-1.75	-2	-2
1227		2	0	-0.25	-0.25
1228		2	-4.75	-5.5	-5.5
1229	1		-2.25	-1.75	-2.25
1230		2	0	0	0
1231		2	-0.25	-0.25	-0.25
1232	1		-0.25	-0.25	-0.25
1233	1		-2.25	-2.5	-2.5
1234		2	-3	-3	-3
1235		2	-0.25	-0.25	-0.25
1236		2	-2.75	-5.75	-5.75
1237	1		-1	-1.5	-1.5
1238	1		-1.25	-1.75	-1.75
1239	1		-0.5	-0.5	-0.5
1240		2	0	-0.25	-0.25
1241		2	-0.25	0	-0.25
1242	1		-2	-3.5	-3.5
1243		2	-4.25	-4	-4.25
1244	1		0.25	-0.25	-0.25
1245	1		-1.75	-1.5	-1.75
1246	1		0	-0.25	-0.25
1247	1		-0.25	0	-0.25
1248	1		-1.75	-2.75	-2.75
1249	1		-0.25	-0.25	-0.25
1250	1		0	-0.25	-0.25
1251		2	-5.75	-4.5	-5.75
1252	1		-0.25	0	-0.25
1253	1		-1.5	-2.25	-2.25
1254	1		-7.25	-7	-7.25
1255		2	-0.25	0	-0.25
1256	1		-4.75	-3.25	-4.75
1257		2	-0.5	-0.25	-0.5
1258	1		-5.75	-5.75	-5.75
1259	1		-2.25	-2.25	-2.25
1260		2	-5.5	-5.25	-5.5
1261	1		-0.25	-0.25	-0.25
1262	1		-0.75	-2.5	-2.5
1263	1		-1.5	-2	-2
1264		2	-0.25	0	-0.25
1265	1		-2.5	-2.25	-2.5
1266	1		0.25	0	0
1267	1		0.25	-0.25	-0.25
1268	1		-0.25	-0.25	-0.25
1269	1		0.25	0.25	0.25
1270		2	0	0.25	0
1271		2	-5	-5.25	-5.25
1272		2	-3.5	-5.5	-5.5
1273		2	-0.25	-0.25	-0.25
1274	1		-4.75	-4.5	-4.75
1275	1		-4.5	-4.5	-4.5
1276	1		0	0	0
1277	1		-4.75	-5.25	-5.25
1278		2	-0.25	-0.25	-0.25
1279		2	0	-0.25	-0.25
1280		2	-10.75	-11.5	-11.5
1281		2	-5.25	-4.75	-5.25
1282	1		-2	-2.75	-2.75
1283		2	-1.75	-1.5	-1.75
1284		2	-4.25	-4.5	-4.5
1285		2	-5.25	-6	-6
1286	1		-5.25	-5.75	-5.75
1287	1		0	0	0
1288	1		-2.75	-2.75	-2.75
1289	1		-2.75	-2.75	-2.75
1290		2	-2	-2.75	-2.75
1291		2	-4.5	-4.5	-4.5
1292	1		-3.25	-3.75	-3.75
1293		2	-0.5	-0.75	-0.75
1294	1		-0.25	-0.25	-0.25
1295		2	-0.25	0	-0.25
1296		2	-4.75	-5.5	-5.5
1297		2	0	0	0
1298	1		-5.75	-5.75	-5.75
1299		2	-4.5	-5.75	-5.75
1300	1		-2.75	-3	-3
1301		2	-2	-2.25	-2.25
1302	1		-4.25	-4.25	-4.25
1303	1		-5.25	-4.5	-5.25
1304		2	0	0	0
1305		2	0	-0.25	-0.25
1306	1		0	-0.25	-0.25
1307	1		-0.25	-0.25	-0.25
1308		2	-8.75	-9	-9
1309	1		-0.25	-0.25	-0.25
1310		2	-0.75	-2.75	-2.75
1311		2	-0.25	-0.25	-0.25
1312		2	-4.5	-3.75	-4.5
1313		2	-0.25	-0.25	-0.25
1314		2	-2.5	-2.75	-2.75
1315		2	-6.25	-6.25	-6.25
1316		2	0.25	-0.25	-0.25
1317		2	-2	-0.75	-2
1318		2	0.25	0	0
1319	1		0	0	0
1320	1		-2.75	-2.75	-2.75
1321	1		-0.25	-0.25	-0.25
1322		2	-8.25	-11	-11
1323	1		-2.25	-5.75	-5.75
1324	1		-6	-4.5	-6
1325	1		0	0.25	0
1326		2	-5.25	-4.25	-5.25
1327	1		-3.75	-5.5	-5.5
1328		2	-5.75	-5.5	-5.75
1329		2	-4.75	-2.5	-4.75
1330		2	-0.25	-0.25	-0.25
1331	1		0	-0.25	-0.25
1332		2	-1.25	-2.75	-2.75
1333	1		-2	-2.25	-2.25
1334		2	-3	-3	-3
1335	1		-5.25	-5.25	-5.25
1336	1		-2.5	-4.25	-4.25
1337	1		-0.25	0	-0.25
1338	1		0	0	0
1339		2	0	-0.25	-0.25
1340		2	-4.25	-5.25	-5.25
1341	1		0.25	0.25	0.25
1342		2	-4.5	-6	-6
1343		2	-7.5	-10	-10
1344		2	0	-0.25	-0.25
1345	1		-0.25	0	-0.25
1346	1		-5.5	-5.5	-5.5
1347		2	-2.75	-2.25	-2.75
1348		2	-4.75	-3.25	-4.75
1349		2	0.25	-0.25	-0.25
1350	1		-7.5	-5.5	-7.5
1351		2	-9	-8.75	-9
1352		2	-2	-2.5	-2.5
1353	1		-2.25	-2.75	-2.75
1354	1		-0.25	-0.25	-0.25
1355	1		0.25	0.25	0.25
1356	1		0	0.25	0
1357		2	-7.5	-9	-9
1358		2	0	-0.25	-0.25
1359	1		0.25	0.25	0.25
1360	1		-0.25	-0.25	-0.25
1361		2	-2.75	-2.75	-2.75
1362		2	-1.75	-2.5	-2.5
1363	1		-2	-2.75	-2.75
1364	1		0	0.25	0
1365		2	0.25	0	0
1366	1		0	-0.25	-0.25
1367		2	-4.5	-5.25	-5.25
1368	1		-3.25	-5.5	-5.5
1369		2	-0.25	-0.25	-0.25
1370	1		-2.75	-2.75	-2.75
1371	1		-9.25	-9.75	-9.75
1372	1		-5	-5.5	-5.5
1373	1		-2.25	-2.25	-2.25
1374	1		0.25	0.25	0.25
1375	1		-1.75	-2.5	-2.5
1376	1		0.75	0.5	0.5
1377		2	-9.75	-8.75	-9.75
1378		2	-0.25	0	-0.25
1379	1		0	-0.25	-0.25
1380		2	0.25	-0.25	-0.25
1381	1		-0.25	-0.25	-0.25
1382		2	0	0	0
1383	1		-2	-2.25	-2.25
1384		2	-0.5	-0.5	-0.5
1385	1		-2.5	-2.75	-2.75
1386	1		-3	-3	-3
1387		2	-1.5	-1.5	-1.5
1388	1		-0.25	-0.25	-0.25
1389	1		-2.75	-2.75	-2.75
1390		2	-9.25	-10.25	-10.25
1391		2	-0.25	0	-0.25
1392		2	0.25	-0.25	-0.25
1393	1		-0.25	-0.25	-0.25
1394		2	-4.75	-5.5	-5.5
1395		2	-5.75	-5.5	-5.75
1396		2	-2.75	-5.5	-5.5
1397	1		-0.25	-0.25	-0.25
1398		2	-2	-2	-2
1399		2	-2.75	-2.5	-2.75
1400		2	-3.25	-3.5	-3.5
1401	1		-3.75	-5.75	-5.75
1402	1		-0.25	-0.25	-0.25
1403		2	-2.25	-2.5	-2.5
1404	1		-2	-1.75	-2
1405	1		-5.5	-6	-6
1406	1		0	0	0
1407		2	-1	-2.5	-2.5
1408	1		-0.25	0	-0.25
1409		2	0	-0.25	-0.25
1410		2	-4.5	-3.75	-4.5
1411	1		-0.25	-0.25	-0.25
1412	1		-1.25	-1.75	-1.75
1413		2	0.25	0	0
1414	1		-0.25	-0.25	-0.25
1415		2	-5	-4.5	-5
1416	1		0	-0.25	-0.25
1417	1		-5.5	-5.75	-5.75
1418	1		-2.25	-3	-3
1419		2	-2	-2.5	-2.5
1420		2	-2.25	-1.75	-2.25
1421		2	-4.25	-4.5	-4.5
1422	1		-4	-5.75	-5.75
1423	1		-2.75	-1	-2.75
1424		2	0	-0.25	-0.25
1425	1		-5.75	-5.75	-5.75
1426		2	-2.25	-2.75	-2.75
1427	1		0.5	0.25	0.25
1428	1		-0.25	-0.25	-0.25
1429	1		-2.75	-4.75	-4.75
1430	1		0	0	0
1431		2	-2	-2	-2
1432		2	-0.25	0	-0.25
1433		2	-0.25	0	-0.25
1434		2	-4.75	-5	-5
1435	1		-5.25	-5.5	-5.5
1436		2	-0.25	-0.25	-0.25
1437	1		-2.25	-2.75	-2.75
1438		2	-2.75	-2.75	-2.75
1439	1		-5.25	-5.5	-5.5
1440		2	-2.75	-2.25	-2.75
1441	1		0	0	0
1442		2	-5	-4.75	-5
1443		2	-5.5	-5.75	-5.75
1444		2	-5.75	-5.5	-5.75
1445		2	-5.5	-4.5	-5.5
1446		2	-0.25	-0.25	-0.25
1447	1		0.25	-0.25	-0.25
1448		2	-8.25	-8.5	-8.5
1449	1		-0.25	-0.25	-0.25
1450		2	-4.25	-5.25	-5.25
1451	1		-1.5	-1.5	-1.5
1452		2	-0.25	-0.25	-0.25
1453		2	-0.75	-2.75	-2.75
1454	1		-2.5	-2.25	-2.5
1455		2	-6	-6	-6
1456		2	-0.25	-0.25	-0.25
1457		2	0	0	0
1458	1		-3.75	-5.25	-5.25
1459	1		-0.25	0	-0.25
1460	1		-3.25	-5.5	-5.5
1461		2	-2.25	-2.25	-2.25
1462	1		-0.25	-0.25	-0.25
1463		2	-3.75	-5.5	-5.5
1464	1		-2.25	-1.75	-2.25
1465		2	-0.25	-0.25	-0.25
1466		2	0.25	0.25	0.25
1467	1		-1.5	-2.75	-2.75
1468	1		-8.75	-8.5	-8.75
1469		2	-2.5	-2.25	-2.5
1470	1		-0.25	0	-0.25
1471		2	-2.5	-2.5	-2.5
1472		2	-2.25	-2.75	-2.75
1473		2	-1.5	-3	-3
1474	1		-1.75	-2.75	-2.75
1475		2	-0.25	-0.25	-0.25
1476	1		-5.5	-5.75	-5.75
1477		2	-5.5	-5.75	-5.75
1478		2	-0.5	-2.5	-2.5
1479		2	-0.25	-0.25	-0.25
1480		2	-3.5	-5	-5
1481		2	-2	-2.75	-2.75
1482	1		-2.75	-2.75	-2.75
1483		2	-2	-1.75	-2
1484		2	0.25	0	0
1485		2	-2	-2.75	-2.75
1486	1		-0.25	-0.25	-0.25
1487		2	-7.5	-8.75	-8.75
1488	1		-0.25	-0.25	-0.25
1489		2	-1.75	-2.75	-2.75
1490		2	-4.25	-5	-5
1491		2	-2.25	-2.75	-2.75
1492	1		-2.75	-2.5	-2.75
1493	1		-2.5	-2.75	-2.75
1494		2	-5.5	-5.5	-5.5
1495		2	-3.5	-5.75	-5.75
1496	1		-4.75	-5.5	-5.5
1497	1		0.25	-0.25	-0.25
1498		2	-9	-9.75	-9.75
1499	1		0.25	0.25	0.25
1500	1		-7.25	-9	-9
1501		2	-2.75	-1.75	-2.75
1502	1		-1.75	-1.5	-1.75
1503		2	-4.25	-4.25	-4.25
1504	1		-2.5	-2.25	-2.5
1505		2	-2.25	-2.5	-2.5
1506		2	0	0	0
1507	1		-4.75	-4.75	-4.75
1508	1		0	0	0
1509	1		-4.5	-2.75	-4.5
1510	1		-6	-4.5	-6
1511	1		0	0	0
1512		2	-2.5	-4.5	-4.5
1513		2	-7.5	-7.5	-7.5
1514	1		0	-0.25	-0.25
1515		2	0	-0.25	-0.25
1516		2	-1.25	-2.25	-2.25
1517	1		-5.25	-5.25	-5.25
1518		2	-4.25	-5.25	-5.25
1519		2	-1.25	-1.75	-1.75
1520	1		-2.25	-2.25	-2.25
1521		2	-2.5	-2.5	-2.5
1522	1		-4.5	-5.5	-5.5
1523	1		-4.75	-6	-6
1524		2	-0.25	-0.25	-0.25
1525		2	-0.25	-0.25	-0.25
1526		2	-2.75	-2.75	-2.75
1527		2	-9.25	-8.75	-9.25
1528	1		-4.5	-5	-5
1529	1		0.25	-0.25	-0.25
1530	1		-1.75	-2	-2
1531		2	-0.25	0	-0.25
1532	1		-9	-10.5	-10.5
1533		2	-2.75	-2.75	-2.75
1534		2	-0.25	0	-0.25
1535		2	-0.25	-0.25	-0.25
1536		2	-0.25	0	-0.25
1537		2	-10.25	-10.5	-10.5
1538		2	-2.75	-2.75	-2.75
1539	1		-5.5	-4.5	-5.5
1540	1		-2.75	-2.75	-2.75
1541		2	-0.25	-0.25	-0.25
1542		2	-2.25	-2.5	-2.5
1543	1		-2.25	-2.5	-2.5
1544	1		-5	-6	-6
1545	1		-3.5	-3.5	-3.5
1546	1		0.25	0.25	0.25
1547		2	-4.25	-5.5	-5.5
1548		2	-3.75	-4	-4
1549		2	-1.5	-1.75	-1.75
1550	1		-4	-5.25	-5.25
1551	1		-0.25	-0.25	-0.25
1552	1		-2.25	-2.75	-2.75
1553		2	-0.25	-0.25	-0.25
1554	1		-2.25	-3.5	-3.5
1555	1		-1.5	-1.75	-1.75
1556	1		-2.25	-1.5	-2.25
1557		2	-3	-5.5	-5.5
1558	1		-1.75	-2	-2
1559	1		-2.25	-0.75	-2.25
1560	1		0	0	0
1561	1		-1.75	-2	-2
1562		2	-9.5	-8	-9.5
1563	1		-0.25	-0.25	-0.25
1564		2	-7.5	-6.5	-7.5
1565		2	-6	-5.75	-6
1566		2	-1.5	-2.5	-2.5
1567		2	-5.5	-5.75	-5.75
1568	1		-3.75	-3.5	-3.75
1569		2	-7.75	-8.75	-8.75
1570		2	-0.25	-0.25	-0.25
1571		2	-0.25	0	-0.25
1572	1		-0.25	-0.25	-0.25
1573	1		-5.75	-5.75	-5.75
1574		2	0	0	0
1575	1		0.25	0	0
1576		2	-1.75	-2.5	-2.5
1577	1		0	0.25	0
1578		2	0	-0.25	-0.25
1579		2	-0.25	-0.25	-0.25
1580	1		-5.5	-4.5	-5.5
1581	1		0	-0.25	-0.25
1582	1		-1.25	-2.5	-2.5
1583	1		-2.75	-2.75	-2.75
1584	1		-0.25	0	-0.25
1585		2	-4.25	-5.25	-5.25
1586		2	-2.75	-2.75	-2.75
1587		2	-7.25	-9.25	-9.25
1588	1		-0.5	-0.5	-0.5
1589		2	-5.5	-4.25	-5.5
1590	1		-2.25	-2.5	-2.5
1591	1		-3.25	-3.5	-3.5
1592		2	-5.5	-5.5	-5.5
1593		2	-5.25	-3.5	-5.25
1594	1		-6.5	-7.25	-7.25
1595		2	-0.25	-0.25	-0.25
1596		2	0	-0.25	-0.25
1597		2	-1.5	-2.5	-2.5
1598	1		-2.75	-2.75	-2.75
1599		2	0	-0.25	-0.25
1600		2	-4.25	-3.25	-4.25
1601	1		-2.25	-2.25	-2.25
1602		2	-0.25	0.25	-0.25
1603	1		-0.25	0	-0.25
1604	1		-0.25	0	-0.25
1605		2	-3.75	-5.25	-5.25
1606	1		-2.25	-3	-3
1607		2	-1.5	-1.25	-1.5
1608	1		-2.75	-2.5	-2.75
1609	1		-2	-2.25	-2.25
1610		2	-4.75	-4.75	-4.75
1611		2	0	0.25	0
1612		2	-1.75	-3.25	-3.25
1613		2	-0.25	-0.25	-0.25
1614		2	-5.5	-4.75	-5.5
1615		2	-1.75	-1.5	-1.75
1616		2	-1.5	-2.75	-2.75
1617	1		-5.5	-6	-6
1618		2	-3.5	-5.25	-5.25
1619	1		-3.75	-4	-4
1620		2	-1.75	-2	-2
1621		2	-5.75	-4	-5.75
1622	1		-0.25	-0.25	-0.25
1623	1		-1.75	-2.75	-2.75
1624	1		0.25	-0.25	-0.25
1625	1		-2	-2	-2
1626		2	-2.5	-2.5	-2.5
1627		2	-5.5	-4	-5.5
1628		2	-1	-1.75	-1.75
1629		2	-0.25	-0.25	-0.25
1630	1		-1.5	-2.75	-2.75
1631		2	-3.5	-5	-5
1632		2	-7.25	-7.25	-7.25
1633	1		0.25	0.25	0.25
1634		2	-2	-2	-2
1635		2	-0.25	-0.25	-0.25
1636	1		-0.25	0	-0.25
1637	1		-3.25	-5.25	-5.25
1638	1		-0.25	-0.25	-0.25
1639		2	-0.25	0.25	-0.25
1640		2	-0.25	-0.25	-0.25
1641	1		-4	-5.75	-5.75
1642		2	0.25	0.25	0.25
1643	1		0	-0.25	-0.25
1644	1		-9	-10.25	-10.25
1645		2	-4.5	-5.75	-5.75
1646	1		0.25	0.5	0.25
1647		2	-5	-5.75	-5.75
1648		2	0	0	0
1649		2	-1.75	-1.75	-1.75
1650		2	-1.25	-2.5	-2.5
1651	1		-4	-2.5	-4
1652	1		0	-0.25	-0.25
1653		2	-4	-3.5	-4
1654		2	-1	-2.75	-2.75
1655	1		-0.25	-0.25	-0.25
1656	1		-1.5	-1.5	-1.5
1657		2	-3.5	-3.25	-3.5
1658	1		0	0	0
1659	1		-0.25	0	-0.25
1660		2	-4.75	-4.75	-4.75
1661		2	-8.75	-9.5	-9.5
1662		2	-1.75	-1.75	-1.75
1663	1		0	0	0
1664		2	-8.75	-10	-10
1665		2	0.25	0.25	0.25
1666	1		-0.25	-0.25	-0.25
1667	1		-0.25	0.25	-0.25
1668	1		-7	-7.25	-7.25
1669		2	-8.5	-9	-9
1670	1		-3	-5.5	-5.5
1671	1		-1.5	-2.25	-2.25
1672		2	-4.5	-5	-5
1673	1		-3.75	-4.5	-4.5
1674	1		-1.25	-2.75	-2.75
1675	1		-8.5	-7.75	-8.5
1676	1		-6	-4	-6
1677	1		-0.25	-0.25	-0.25
1678	1		-0.25	-0.25	-0.25
1679		2	-2.5	-2.75	-2.75
1680		2	0	0	0
1681	1		0	-0.25	-0.25
1682	1		-0.25	0.25	-0.25
1683	1		-5.5	-5.75	-5.75
1684		2	-2	-2.25	-2.25
1685	1		-0.25	-0.25	-0.25
1686	1		0	0	0
1687		2	-0.25	-0.25	-0.25
1688	1		-0.25	0	-0.25
1689	1		-0.25	-0.25	-0.25
1690	1		-1.75	-1.75	-1.75
1691	1		-0.25	-0.25	-0.25
1692		2	-3.75	-3.5	-3.75
1693	1		0	-0.25	-0.25
1694	1		-3.75	-4.75	-4.75
1695		2	-5.5	-4.75	-5.5
1696		2	-0.25	0	-0.25
1697	1		-0.25	-0.25	-0.25
1698		2	-2	-2.75	-2.75
1699		2	-0.25	-0.25	-0.25
1700		2	-5.25	-4.75	-5.25
1701	1		-0.25	-0.25	-0.25
1702	1		-0.25	0	-0.25
1703		2	-1.5	-2	-2
1704	1		0.25	-0.25	-0.25
1705		2	-3.25	-4.75	-4.75
1706		2	0	-0.25	-0.25
1707		2	-0.25	-0.25	-0.25
1708		2	-0.25	-0.25	-0.25
1709	1		-2	-2.75	-2.75
1710		2	0	0	0
1711		2	-1.75	-2	-2
1712		2	-5.75	-6	-6
1713	1		0	-0.25	-0.25
1714		2	-0.25	-0.25	-0.25
1715	1		-0.25	-0.25	-0.25
1716	1		-3	-4.5	-4.5
1717		2	-0.25	0	-0.25
1718		2	-4.75	-4.25	-4.75
1719		2	-1.75	-2.25	-2.25
1720	1		-0.25	-0.25	-0.25
1721		2	-3.5	-5.5	-5.5
1722		2	0	-0.25	-0.25
1723		2	-4.5	-5.75	-5.75
1724	1		-2.75	-2.5	-2.75
1725	1		0	-0.25	-0.25
1726		2	-5	-5.25	-5.25
1727		2	-1.5	-1	-1.5
1728		2	-4.25	-5	-5
1729	1		-0.25	0	-0.25
1730	1		-1.75	-2.25	-2.25
1731	1		-0.25	-0.25	-0.25
1732		2	-1.75	-2.75	-2.75
1733		2	-2.25	-2.75	-2.75
1734		2	-5.25	-5.5	-5.5
1735	1		-2.75	-2.75	-2.75
1736		2	-0.25	0	-0.25
1737		2	-0.25	0	-0.25
1738		2	-8.5	-10.5	-10.5
1739	1		0	0	0
1740		2	-3.75	-4.25	-4.25
1741	1		-2.75	-2.75	-2.75
1742	1		-2	-2.5	-2.5
1743	1		-0.25	0.25	-0.25
1744	1		-8.5	-9	-9
1745	1		-1.75	-1.5	-1.75
1746		2	0.25	-0.25	-0.25
1747		2	0	0.25	0
1748	1		-2.75	-2.75	-2.75
1749		2	-0.25	-0.25	-0.25
1750		2	-4.75	-5.25	-5.25
1751		2	-5.25	-5.75	-5.75
1752		2	-5.25	-5.25	-5.25
1753	1		-0.25	-0.25	-0.25
1754	1		-3.75	-5	-5
1755	1		-0.25	-0.5	-0.5
1756	1		0.25	0.25	0.25
1757	1		0	0	0
1758	1		0.25	-0.25	-0.25
1759		2	-0.25	-0.25	-0.25
1760		2	-5	-5.5	-5.5
1761	1		0	0	0
1762	1		-3	-3.75	-3.75
1763	1		-2	-2	-2
1764	1		-1.25	-2.75	-2.75
1765	1		-5.5	-4.5	-5.5
1766	1		0.25	0	0
1767	1		-2	-2.5	-2.5
1768		2	-2	-2.25	-2.25
1769	1		-0.25	0	-0.25
1770	1		-0.25	-0.25	-0.25
1771	1		0	0	0
1772		2	-3.75	-5.25	-5.25
1773	1		-10	-9	-10
1774		2	0	0	0
1775	1		0	0	0
1776		2	-1.5	-0.75	-1.5
1777	1		-0.25	0	-0.25
1778		2	-2	-2.25	-2.25
1779	1		-0.75	-1.75	-1.75
1780		2	-4.5	-5	-5
1781		2	-2.5	-2.5	-2.5
1782		2	-3	-4.5	-4.5
1783		2	-3	-2.25	-3
1784		2	-0.25	0	-0.25
1785	1		0.25	-0.25	-0.25
1786		2	-4.25	-5.5	-5.5
1787		2	-2.5	-5.75	-5.75
1788		2	-4.75	-5	-5
1789		2	-5.25	-4.25	-5.25
1790	1		-1.25	-2.5	-2.5
1791		2	-5.25	-5.25	-5.25
1792	1		0	0	0
1793	1		-5.5	-5	-5.5
1794	1		-0.25	0	-0.25
1795		2	-3.75	-5.25	-5.25
1796	1		0	-0.25	-0.25
1797	1		-0.25	-0.25	-0.25
1798		2	-0.25	-0.25	-0.25
1799	1		-5	-4.25	-5
1800		2	0.25	0.25	0.25
1801		2	-1.5	-2.75	-2.75
1802		2	0	0	0
1803		2	0.25	-0.25	-0.25
1804	1		-0.25	-0.5	-0.5
1805		2	-9.75	-10.5	-10.5
1806	1		-2.75	-2.75	-2.75
1807	1		-4.75	-2.75	-4.75
1808	1		-1	-1.25	-1.25
1809		2	-7.75	-10	-10
1810		2	-0.25	-0.25	-0.25
1811	1		-2.25	-1.75	-2.25
1812		2	-0.25	0	-0.25
1813	1		0.25	0	0
1814		2	-0.25	-0.25	-0.25
1815	1		-4	-5.25	-5.25
1816		2	-10.25	-11	-11
1817	1		0.25	0	0
1818	1		-4.5	-4.75	-4.75
1819		2	-1.75	-2.5	-2.5
1820		2	-4	-5	-5
1821	1		-0.25	-0.25	-0.25
1822		2	-2.75	-2	-2.75
1823	1		0	-0.25	-0.25
1824		2	-5.5	-5.25	-5.5
1825	1		-2.75	-1.75	-2.75
1826	1		-4.5	-3	-4.5
1827	1		-10	-11.75	-11.75
1828		2	-6.5	-6.25	-6.5
1829		2	0	-0.25	-0.25
1830		2	-9.5	-10	-10
1831	1		-1.5	-2.5	-2.5
1832	1		0	-0.25	-0.25
1833	1		-4.5	-4.5	-4.5
1834	1		0	0	0
1835	1		0	0	0
1836	1		-6.75	-6.5	-6.75
1837	1		-6	-5.75	-6
1838	1		-4	-5	-5
1839		2	-0.25	0	-0.25
1840	1		-2.5	-1.75	-2.5
1841	1		0	-0.5	-0.5
1842		2	-0.25	-0.25	-0.25
1843		2	0	0.25	0
1844	1		-0.25	-0.25	-0.25
1845	1		-9.25	-9.5	-9.5
1846	1		-2.75	-2.5	-2.75
1847	1		0.25	0	0
1848		2	-11	-11.75	-11.75
1849	1		-2	-2.25	-2.25
1850		2	-0.25	-0.25	-0.25
1851		2	-0.75	-2.75	-2.75
1852		2	-2.5	-1.25	-2.5
1853	1		-1.25	-2.25	-2.25
1854		2	-0.25	0	-0.25
1855		2	-9.75	-10.25	-10.25
1856	1		-3.25	-4	-4
1857		2	0.25	0	0
1858	1		-3.25	-4.75	-4.75
1859		2	-2.25	-2.25	-2.25
1860		2	0.25	-0.25	-0.25
1861	1		-0.25	-0.25	-0.25
1862		2	-3.25	-4.5	-4.5
1863	1		-0.25	0.25	-0.25
1864	1		-5	-4.25	-5
1865	1		-0.25	0	-0.25
1866	1		0.25	-0.25	-0.25
1867	1		-1.75	-2	-2
1868		2	-4.25	-3.5	-4.25
1869		2	-5	-3.75	-5
1870	1		0.25	0.25	0.25
1871	1		-2.25	-1.5	-2.25
1872	1		-0.25	0.25	-0.25
1873	1		-2.5	-2.5	-2.5
1874		2	-5.5	-5.25	-5.5
1875		2	-2.5	-4	-4
1876	1		-2	-2	-2
1877	1		0	-0.25	-0.25
1878		2	-0.25	0.25	-0.25
1879		2	-3.25	-3.5	-3.5
1880	1		-0.25	-0.25	-0.25
1881		2	-4.75	-4.5	-4.75
1882		2	-7.5	-7.25	-7.5
1883	1		-5	-5.5	-5.5
1884		2	0	0	0
1885		2	-6	-3.75	-6
1886	1		-1.5	-1.75	-1.75
1887	1		0	0	0
1888		2	-1.5	-1.25	-1.5
1889	1		-4.5	-5.75	-5.75
1890		2	-0.25	-1.75	-1.75
1891		2	-4.5	-4.75	-4.75
1892		2	-2.5	-1.75	-2.5
1893	1		0.25	0	0
1894		2	-4.25	-5.5	-5.5
1895		2	-9	-11	-11
1896		2	-0.25	-0.25	-0.25
1897	1		-0.25	0	-0.25
1898		2	-5.5	-5	-5.5
1899		2	-1.5	-2	-2
1900	1		-2	-2.75	-2.75
1901		2	-4.25	-5.75	-5.75
1902	1		-0.75	-1.75	-1.75
1903		2	-1.5	-0.75	-1.5
1904		2	-2.25	-2.75	-2.75
1905		2	-9.75	-9.75	-9.75
1906	1		-6	-6	-6
1907		2	-2.5	-2.5	-2.5
1908		2	0	-0.25	-0.25
1909		2	-5.5	-5.5	-5.5
1910	1		-0.25	-0.25	-0.25
1911	1		-2	-4.75	-4.75
1912	1		-0.25	-0.25	-0.25
1913	1		10.25	8.25	8.25
1914		2	0.5	0.5	0.5
1915	1		-0.25	-0.25	-0.25
1916	1		-3.75	-4.25	-4.25
1917		2	-1.5	-2.25	-2.25
1918		2	-2.5	-1.75	-2.5
1919	1		-1.5	-1.75	-1.75
1920	1		-5.5	-4	-5.5
1921	1		0	0	0
1922	1		-0.25	-0.25	-0.25
1923	1		-1.75	-2.5	-2.5
1924		2	0.25	0.25	0.25
1925		2	-2.5	-2.5	-2.5
1926	1		-1	-2.75	-2.75
1927		2	-4.25	-5.5	-5.5
1928		2	-9.75	-10.5	-10.5
1929		2	-3.5	-3.5	-3.5
1930		2	-5	-5.25	-5.25
1931		2	-0.25	0	-0.25
1932	1		0	-0.25	-0.25
1933	1		-0.25	0.25	-0.25
1934	1		-0.25	-0.25	-0.25
1935	1		0	0	0
1936		2	-0.25	-0.25	-0.25
1937	1		-5.75	-3.25	-5.75
1938		2	0	-0.25	-0.25
1939	1		0	-0.25	-0.25
1940		2	-8.25	-9	-9
1941		2	0	-0.25	-0.25
1942	1		0	-0.25	-0.25
1943	1		-0.25	-0.25	-0.25
1944	1		-1.75	-2	-2
1945	1		-3.25	-5.75	-5.75
1946	1		-2	-2	-2
1947		2	-4.75	-3.75	-4.75
1948		2	-5.75	-5.75	-5.75
1949		2	-3.75	-4.5	-4.5
1950		2	-0.25	-0.25	-0.25
1951	1		-3.5	-3.5	-3.5
1952	1		-3	-3	-3
1953	1		-2.75	-1.75	-2.75
1954	1		-2.75	-2.75	-2.75
1955		2	-8.25	-9	-9
1956	1		-0.25	0	-0.25
1957	1		-5.25	-5.25	-5.25
1958	1		0.25	0.25	0.25
1959	1		-6	-4	-6
1960		2	0	-0.25	-0.25
1961		2	-2	-2.75	-2.75
1962		2	-1.5	-2.5	-2.5
1963	1		-2.5	-2.5	-2.5
1964		2	0	-0.25	-0.25
1965		2	-2.25	-1.25	-2.25
1966		2	-2.75	-2.75	-2.75
1967	1		0.25	0	0
1968	1		-0.25	-0.25	-0.25
1969	1		-2.75	-5.25	-5.25
1970		2	-1.75	-2.75	-2.75
1971	1		-0.5	-0.5	-0.5
1972	1		-5.5	-4.75	-5.5
1973	1		-2.25	-1.25	-2.25
1974	1		-0.75	-2.25	-2.25
1975	1		-2.25	-2.75	-2.75
1976		2	-2.5	-2	-2.5
1977	1		-2.25	-2.5	-2.5
1978	1		-0.5	-0.75	-0.75
1979	1		-2.5	-2.5	-2.5
1980		2	-0.25	-0.25	-0.25
1981	1		-2.75	-2.75	-2.75
1982	1		-3.5	-5.75	-5.75
1983		2	-4	-4.25	-4.25
1984		2	-0.25	-0.25	-0.25
1985	1		-2.25	-1	-2.25
1986		2	-1.75	-1.75	-1.75
1987	1		-0.25	0.25	-0.25
1988		2	-5	-5.25	-5.25
1989		2	-0.25	-0.25	-0.25
1990		2	-0.25	0.25	-0.25
1991	1		-2.75	-2.75	-2.75
1992		2	0.25	0	0
1993		2	0	-0.25	-0.25
1994	1		-5.25	-5.5	-5.5
1995	1		-2.25	-2.5	-2.5
1996		2	-4	-3.75	-4
1997	1		-2.5	-2.25	-2.5
[truncated: 1,903 more rows]

## Sheet: 2011
Refractive status of all the paticipants (2011)
Patient ID	Gender		Refractive status
	M=1	F=2	OD	OS	Worse eye
1	1		-2.75	-2.75	-2.75
2		2	0	0	0
3	1		-2	-2.75	-2.75
4		2	-2	-2	-2
5		2	0	0	0
6	1		-1.5	-2.5	-2.5
7	1		-1.75	-2.75	-2.75
8	1		-0.25	-0.25	-0.25
9		2	-0.25	0	-0.25
10	1		-3.25	-3.5	-3.5
11	1		-4.5	-4.75	-4.75
12	1		-0.25	-0.25	-0.25
13	1		-2.25	-2.75	-2.75
14	1		0	0	0
15		2	-2.75	-3	-3
16	1		0	0	0
17	1		-1.5	-2	-2
18		2	-0.25	0	-0.25
19	1		-1.5	-2.25	-2.25
20	1		-5.5	-5	-5.5
21	1		-9.75	-10.25	-10.25
22		2	-0.25	-0.25	-0.25
23	1		-1.75	-2.75	-2.75
24	1		0	0	0
25		2	-2.25	-4.25	-4.25
26	1		-5.25	-5.25	-5.25
27		2	-7.5	-9.75	-9.75
28		2	-2	-2.75	-2.75
29		2	-0.25	-0.25	-0.25
30		2	-5.25	-5.5	-5.5
31	1		-0.75	-2.25	-2.25
32		2	-0.25	-0.25	-0.25
33		2	-0.25	0	-0.25
34		2	-3	-5.75	-5.75
35	1		-2	-1.5	-2
36	1		-8.5	-8.75	-8.75
37	1		-0.25	-0.25	-0.25
38	1		-4.5	-4.5	-4.5
39	1		-3.5	-3	-3.5
40	1		-5	-3.75	-5
41		2	-0.25	0	-0.25
42		2	-0.25	-0.25	-0.25
43	1		-5	-5	-5
44	1		-0.25	0	-0.25
45		2	-4	-5.75	-5.75
46		2	-2.75	-2.75	-2.75
47	1		0	-0.25	-0.25
48	1		-0.25	-0.25	-0.25
49		2	-5.5	-4.25	-5.5
50	1		-5	-4.5	-5
51		2	0.25	-0.25	-0.25
52	1		-2.25	-2.75	-2.75
53		2	0	-0.25	-0.25
54		2	-8.25	-8.25	-8.25
55		2	-0.25	0	-0.25
56	1		-2.75	-2.75	-2.75
57		2	0	-0.25	-0.25
58	1		-2	-2.25	-2.25
59	1		-0.25	-0.25	-0.25
60	1		-0.25	-0.25	-0.25
61		2	-4	-5.75	-5.75
62	1		-4	-4	-4
63	1		-0.25	-0.25	-0.25
64		2	-3.75	-5	-5
65		2	-5.75	-5.5	-5.75
66		2	-2.5	-2	-2.5
67		2	0.25	-0.25	-0.25
68	1		-2	-2.25	-2.25
69		2	-2.75	-2.25	-2.75
70	1		-0.25	-0.25	-0.25
71		2	-3	-3.25	-3.25
72	1		-1.75	-2	-2
73	1		-2.75	-4.5	-4.5
74	1		-8.25	-8.5	-8.5
75	1		-2	-1	-2
76		2	-2	-2.5	-2.5
77		2	-5.25	-4	-5.25
78		2	-8.75	-8.5	-8.75
79	1		0.25	-0.25	-0.25
80	1		-1.25	-1.5	-1.5
81		2	-0.25	-0.25	-0.25
82	1		-0.25	-0.25	-0.25
83	1		-2.5	-2.5	-2.5
84	1		-2.75	-2.75	-2.75
85		2	-7.75	-10	-10
86		2	-2	-2.75	-2.75
87	1		0.25	-0.25	-0.25
88	1		-1.75	-2	-2
89		2	-2.75	-2.75	-2.75
90		2	-7	-8.25	-8.25
91	1		0	-0.25	-0.25
92	1		0	0	0
93	1		-0.25	-0.25	-0.25
94		2	-0.25	0	-0.25
95	1		0	0	0
96	1		-1.25	-2.75	-2.75
97	1		-0.25	0	-0.25
98		2	-2.75	-2.75	-2.75
99	1		-6.25	-4.25	-6.25
100		2	0.25	0	0
101		2	-0.25	0.25	-0.25
102		2	0	0	0
103	1		-2	-2.75	-2.75
104	1		-0.25	-0.25	-0.25
105		2	-2.75	-1	-2.75
106	1		-5.25	-5.25	-5.25
107		2	-0.75	-0.75	-0.75
108	1		-2.75	-2.75	-2.75
109		2	-1.75	-2	-2
110	1		-0.25	-0.25	-0.25
111	1		-5.5	-5.75	-5.75
112	1		-0.25	-0.25	-0.25
113		2	-0.25	-0.25	-0.25
114		2	0.25	-0.25	-0.25
115		2	-3.75	-4.75	-4.75
116		2	-7	-7.5	-7.5
117	1		-0.25	-0.25	-0.25
118	1		-1.5	-1.5	-1.5
119		2	0	-0.25	-0.25
120		2	-5	-3.25	-5
121		2	0	0	0
122	1		0	0	0
123	1		-4.5	-5.5	-5.5
124		2	-5.5	-4.25	-5.5
125	1		-2.75	-2.5	-2.75
126		2	-2.25	-2.5	-2.5
127	1		-1.75	-2	-2
128		2	-5.25	-5.75	-5.75
129		2	-4.75	-5.5	-5.5
130	1		0	0	0
131		2	-0.25	0.25	-0.25
132	1		-2.5	-2.75	-2.75
133	1		-3.75	-4.25	-4.25
134		2	0	-0.25	-0.25
135	1		-6	-4.75	-6
136	1		-1	-2.75	-2.75
137	1		0.25	-0.25	-0.25
138	1		-0.25	-0.25	-0.25
139	1		-1.75	-2.75	-2.75
140	1		-3.5	-5.25	-5.25
141	1		0	-0.25	-0.25
142		2	-1.75	-2.5	-2.5
143		2	-1.5	-2.5	-2.5
144		2	-5.5	-3.5	-5.5
145		2	-9.25	-10	-10
146		2	-3.25	-5.75	-5.75
147	1		-0.25	-0.25	-0.25
148	1		-2.75	-2.75	-2.75
149		2	-5.75	-3.5	-5.75
150		2	-2.5	-2	-2.5
151	1		-5	-5.25	-5.25
152	1		0	0	0
153	1		0	-0.25	-0.25
154		2	-5	-4.5	-5
155		2	-10	-7.75	-10
156		2	-0.25	-0.25	-0.25
157		2	-2	-5.75	-5.75
158	1		-2.25	-2.25	-2.25
159	1		-0.25	-0.25	-0.25
160		2	-5	-5.75	-5.75
161		2	-3	-5.5	-5.5
162		2	-7.5	-8.5	-8.5
163		2	-2.25	-2.25	-2.25
164	1		-2.5	-2	-2.5
165		2	-0.25	-0.25	-0.25
166		2	-2	-2.5	-2.5
167		2	-8.5	-10	-10
168	1		-5.75	-5.75	-5.75
169	1		-2.5	-5	-5
170		2	-2.5	-2.25	-2.5
171	1		-5	-4.75	-5
172		2	-5	-4.5	-5
173	1		-5.75	-5.25	-5.75
174		2	-5.25	-5.25	-5.25
175	1		-4.25	-5	-5
176	1		-0.25	-0.25	-0.25
177		2	-2.25	-2.75	-2.75
178		2	-0.25	0	-0.25
179		2	-3.5	-4.5	-4.5
180		2	-0.25	-0.25	-0.25
181		2	-0.25	-0.25	-0.25
182	1		0	0.25	0
183		2	-2	-2.75	-2.75
184		2	0	0	0
185		2	0.25	-0.25	-0.25
186	1		-4	-4.25	-4.25
187		2	-2.5	-2.75	-2.75
188	1		0.25	-0.25	-0.25
189	1		-3.25	-5.75	-5.75
190		2	0	-0.25	-0.25
191	1		-4.5	-3.75	-4.5
192		2	-0.25	-0.25	-0.25
193		2	-0.25	-0.25	-0.25
194		2	-5.25	-5.25	-5.25
195	1		-0.25	0	-0.25
196		2	0	-0.25	-0.25
197		2	-2.75	-2.25	-2.75
198	1		0.25	-0.25	-0.25
199		2	0	-0.25	-0.25
200		2	-2.75	-2.75	-2.75
201	1		-0.25	-0.25	-0.25
202		2	-5.5	-4.75	-5.5
203		2	-3	-3	-3
204		2	-7.5	-7.25	-7.5
205	1		-0.25	-0.25	-0.25
206		2	-0.25	0	-0.25
207		2	-0.25	-0.25	-0.25
208	1		-0.25	-0.25	-0.25
209		2	0	0	0
210	1		0	-0.25	-0.25
211	1		-3	-4	-4
212	1		-0.25	0.25	-0.25
213	1		-3	-5.5	-5.5
214	1		-0.25	-0.25	-0.25
215		2	-1.5	-2.75	-2.75
216		2	-5.75	-3.5	-5.75
217	1		-2.75	-2.75	-2.75
218	1		-0.25	-0.25	-0.25
219	1		-5.5	-4.25	-5.5
220		2	-5	-5.5	-5.5
221	1		0.25	0	0
222	1		-3.75	-5	-5
223		2	-2.25	-2.25	-2.25
224		2	-4.25	-4.25	-4.25
225	1		-1.5	-2.25	-2.25
226	1		-0.5	-0.5	-0.5
227		2	-4.25	-4.75	-4.75
228		2	-2.25	-2.25	-2.25
229		2	-0.25	-0.5	-0.5
230	1		-1	-2	-2
231		2	-5.25	-5.75	-5.75
232		2	0.25	-0.25	-0.25
233	1		-4.75	-5.25	-5.25
234		2	-3.5	-5.5	-5.5
235	1		-5.75	-3.75	-5.75
236		2	-8.5	-8	-8.5
237	1		-5.75	-5.75	-5.75
238	1		-1.75	-1.5	-1.75
239		2	-0.25	-0.25	-0.25
240	1		-6.5	-4.5	-6.5
241	1		0	0	0
242		2	0.25	0.25	0.25
243	1		-2.75	-2.75	-2.75
244		2	0	0	0
245		2	-5.75	-5	-5.75
246	1		-5.25	-4	-5.25
247	1		-2.75	-2.75	-2.75
248		2	-5.5	-5.5	-5.5
249		2	0	0	0
250	1		-0.25	-0.25	-0.25
251		2	-2	-2.75	-2.75
252	1		-0.25	-0.25	-0.25
253	1		-5.75	-5.75	-5.75
254	1		-2	-2	-2
255	1		0	-0.25	-0.25
256		2	-4.5	-4.75	-4.75
257	1		-0.25	0	-0.25
258		2	0	-0.25	-0.25
259		2	-5.5	-5.25	-5.5
260		2	-0.25	-0.25	-0.25
261		2	-4.25	-3.25	-4.25
262		2	-0.25	-0.25	-0.25
263	1		-0.25	0	-0.25
264		2	-5.75	-2.75	-5.75
265	1		-0.5	-0.5	-0.5
266	1		-0.75	-1.75	-1.75
267	1		0.25	-0.25	-0.25
268		2	-4.75	-5.25	-5.25
269		2	-5.5	-4	-5.5
270		2	-0.5	-0.5	-0.5
271		2	-2.75	-2	-2.75
272		2	-3.25	-4.75	-4.75
273		2	-1.75	-1.75	-1.75
274		2	-4.5	-5.75	-5.75
275		2	-0.75	-0.75	-0.75
276		2	-3.25	-5	-5
277	1		0	-0.25	-0.25
278		2	-2.75	-2.75	-2.75
279	1		-5.75	-4.75	-5.75
280	1		-0.5	-0.5	-0.5
281	1		-0.25	-0.25	-0.25
282		2	-0.25	-0.25	-0.25
283	1		-0.25	-0.25	-0.25
284		2	-0.5	-0.5	-0.5
285		2	-5.25	-4.75	-5.25
286		2	0	0.25	0
287	1		-2	-2.75	-2.75
288	1		0.25	0.25	0.25
289		2	0	0	0
290	1		-4.5	-4.75	-4.75
291		2	-1.75	-1.25	-1.75
292		2	-4	-6	-6
293	1		-4.25	-4.5	-4.5
294	1		-5.5	-4.75	-5.5
295		2	-2.5	-2.75	-2.75
296		2	-5.25	-5	-5.25
297	1		-0.25	-0.25	-0.25
298	1		-3.75	-3.75	-3.75
299	1		-3	-5.5	-5.5
300		2	-5.25	-5.25	-5.25
301		2	-4.75	-5	-5
302	1		-5.25	-5.75	-5.75
303	1		-5.75	-5.5	-5.75
304	1		-2.25	-2.5	-2.5
305	1		-0.25	-0.25	-0.25
306	1		-2.75	-2.75	-2.75
307	1		-1.5	-2.5	-2.5
308		2	-0.25	-0.25	-0.25
309		2	2.25	2	2
310		2	-2	-2.25	-2.25
311		2	-4.25	-5.75	-5.75
312		2	-0.25	-0.25	-0.25
313	1		-0.25	-0.25	-0.25
314	1		-0.25	-0.25	-0.25
315		2	-4.25	-4.25	-4.25
316	1		-0.25	-1	-1
317	1		-0.25	-0.25	-0.25
318	1		-0.25	-0.25	-0.25
319	1		-0.25	-0.25	-0.25
320		2	-4.5	-5.75	-5.75
321	1		0	-0.25	-0.25
322	1		-0.25	-0.25	-0.25
323	1		0	-0.25	-0.25
324		2	-5.75	-3.75	-5.75
325		2	0.25	0.25	0.25
326	1		0	0.25	0
327	1		-2.75	-2.75	-2.75
328	1		0	0	0
329		2	-8.75	-8	-8.75
330	1		-4.75	-4	-4.75
331		2	-2.5	-3.25	-3.25
332	1		-1.5	-2.75	-2.75
333		2	-8.25	-7.5	-8.25
334		2	-10	-11.75	-11.75
335	1		-0.5	-0.5	-0.5
336	1		-4.5	-4.75	-4.75
337		2	-1.75	-2	-2
338		2	-3.25	-5.75	-5.75
339	1		-1.5	-2.75	-2.75
340		2	-3.75	-4.25	-4.25
341		2	-4.75	-3.5	-4.75
342	1		-5	-4.25	-5
343	1		-0.25	0	-0.25
344	1		-4.75	-5.75	-5.75
345	1		-0.25	-0.25	-0.25
346		2	-2	-2.25	-2.25
347		2	-4.5	-4.5	-4.5
348	1		-2.75	-2.75	-2.75
349		2	0.25	0	0
350	1		-2.75	-2.75	-2.75
351		2	-1.75	-2.5	-2.5
352	1		-0.25	0.25	-0.25
353	1		-1.75	-5.75	-5.75
354	1		-5.5	-5.25	-5.5
355		2	-0.25	-0.25	-0.25
356	1		-9	-9.25	-9.25
357		2	-4.75	-4	-4.75
358		2	-4.25	-4.75	-4.75
359		2	-2	-2	-2
360		2	-4.5	-5.5	-5.5
361		2	-2.75	-1.5	-2.75
362		2	-4.75	-4.75	-4.75
363		2	-2.75	-2.75	-2.75
364	1		-3.75	-5.75	-5.75
365		2	-2	-2.75	-2.75
366		2	-3.5	-5.75	-5.75
367		2	0	0	0
368		2	-0.25	0	-0.25
369	1		-0.5	-2	-2
370	1		-1.25	-2.75	-2.75
371		2	-2	-2	-2
372		2	-2.5	-2.75	-2.75
373		2	-5.75	-3.75	-5.75
374		2	-0.25	-0.25	-0.25
375	1		-2.25	-2.5	-2.5
376	1		-2.75	-2.75	-2.75
377		2	-2.25	-2.75	-2.75
378		2	-8.5	-11.5	-11.5
379		2	-1.75	-1.75	-1.75
380		2	-0.25	0	-0.25
381	1		-0.5	-0.25	-0.5
382		2	-0.25	-0.25	-0.25
383		2	-4.5	-3	-4.5
384	1		-4.25	-5.75	-5.75
385	1		-0.25	-0.25	-0.25
386	1		-2.25	-2.5	-2.5
387	1		-1.5	-2	-2
388	1		-0.5	-0.5	-0.5
389		2	0	0	0
390		2	0	0	0
391	1		-4.5	-5.25	-5.25
392		2	-5.75	-3.25	-5.75
393	1		-5.5	-4.5	-5.5
394		2	0	-0.25	-0.25
395	1		-6.5	-6.25	-6.5
396		2	-0.25	-0.25	-0.25
397	1		-5.25	-5.75	-5.75
398	1		-4.75	-5.75	-5.75
399		2	-0.5	-0.25	-0.5
400	1		-3	-5.5	-5.5
401	1		-3.25	-5.5	-5.5
402	1		-0.25	0	-0.25
403		2	0	0	0
404		2	-2.25	-2.5	-2.5
405	1		-0.25	-0.25	-0.25
406		2	-2.25	-3	-3
407	1		-0.25	0	-0.25
408	1		-0.25	-0.25	-0.25
409		2	-2	-2	-2
410		2	-0.25	-0.25	-0.25
411		2	-0.75	-2	-2
412	1		-1.75	-2.5	-2.5
413	1		-5.5	-3.75	-5.5
414	1		0.25	-0.25	-0.25
415	1		-2.5	-4.5	-4.5
416	1		0.25	-0.25	-0.25
417		2	0.25	-0.25	-0.25
418	1		-1.25	-1.75	-1.75
419	1		0	-0.25	-0.25
420	1		-3.5	-4.75	-4.75
421	1		0	0.25	0
422		2	0	0.25	0
423	1		-0.25	0.25	-0.25
424		2	-2.5	-2.75	-2.75
425		2	-2	-1.5	-2
426	1		-3.5	-5.5	-5.5
427		2	-5.25	-5	-5.25
428		2	-1.75	-2	-2
429		2	0	-0.25	-0.25
430	1		0	-0.25	-0.25
431	1		-2.75	-2.75	-2.75
432		2	-4.5	-5.5	-5.5
433	1		0	0.25	0
434		2	-3	-4.5	-4.5
435		2	-2.5	-2	-2.5
436	1		-5.5	-5.5	-5.5
437	1		-0.25	-0.25	-0.25
438	1		0	-0.25	-0.25
439	1		-0.25	0	-0.25
440	1		-0.25	-0.25	-0.25
441	1		-5.75	-5.75	-5.75
442	1		-0.25	-0.25	-0.25
443		2	-5.25	-5.25	-5.25
444		2	-0.25	0	-0.25
445	1		-0.25	0	-0.25
446		2	-4.5	-2.5	-4.5
447		2	0	0	0
448		2	-1.25	-2.75	-2.75
449	1		-0.25	0	-0.25
450	1		-0.25	0	-0.25
451		2	-2.75	-2.75	-2.75
452		2	-4.75	-4.75	-4.75
453		2	-4.5	-5.5	-5.5
454	1		-4	-4	-4
455	1		-0.25	0.25	-0.25
456	1		-0.25	-0.25	-0.25
457		2	-3.25	-4.75	-4.75
458		2	-0.25	-0.25	-0.25
459		2	-0.25	-0.5	-0.5
460	1		0.25	0	0
461	1		-1	-1.75	-1.75
462	1		-5.5	-5.75	-5.75
463	1		-2.25	-2	-2.25
464	1		-2	-2	-2
465	1		-5.5	-4.75	-5.5
466		2	-4.75	-5	-5
467	1		-1.5	-2.75	-2.75
468		2	-11.25	-10.75	-11.25
469		2	-2	-2.25	-2.25
470		2	-5.5	-5.5	-5.5
471		2	0	0	0
472		2	-2	-2.5	-2.5
473	1		0	-0.25	-0.25
474		2	-2	-1.75	-2
475		2	-2.5	-5.5	-5.5
476	1		-4	-5	-5
477		2	0.25	-0.25	-0.25
478	1		0	0	0
479		2	-1.75	-1.5	-1.75
480		2	-4.75	-4.5	-4.75
481	1		-1.75	-2.75	-2.75
482		2	-5.5	-5.75	-5.75
483	1		-2.75	-2.75	-2.75
484		2	-7.5	-10	-10
485		2	-5.25	-4.5	-5.25
486	1		-2.75	-2.75	-2.75
487	1		-2.75	-2.75	-2.75
488		2	-8	-8.25	-8.25
489	1		-2.5	-2.5	-2.5
490	1		-5.5	-5.5	-5.5
491	1		-4.5	-5.75	-5.75
492		2	-2.75	-5.75	-5.75
493		2	-2.25	-1.5	-2.25
494		2	-4.5	-5.5	-5.5
495	1		-0.75	-2	-2
496		2	0	0	0
497	1		-0.25	-0.25	-0.25
498		2	0	0	0
499		2	-6.25	-6.25	-6.25
500		2	-0.25	0	-0.25
501		2	0	-0.25	-0.25
502	1		0	-0.25	-0.25
503		2	-4.5	-5.25	-5.25
504	1		-0.25	-0.25	-0.25
505	1		-1.5	-2	-2
506		2	-4.5	-4.5	-4.5
507	1		-0.25	-0.25	-0.25
508	1		-2	-2	-2
509	1		-0.75	-2.25	-2.25
510	1		-5.75	-3.75	-5.75
511	1		-2.75	-2.75	-2.75
512	1		-1.75	-2.25	-2.25
513	1		-2.25	-2.75	-2.75
514		2	0	-0.25	-0.25
515		2	-0.25	-0.25	-0.25
516	1		-2.75	-2.75	-2.75
517	1		0	0	0
518		2	-4.5	-5.5	-5.5
519	1		-0.25	-0.25	-0.25
520	1		-0.25	-0.25	-0.25
521	1		-5.5	-5.25	-5.5
522		2	-1.75	-1.75	-1.75
523	1		-2.5	-2.75	-2.75
524		2	-2.75	-2.5	-2.75
525		2	0.25	-0.25	-0.25
526		2	-5.75	-5.5	-5.75
527	1		-3.75	-3.25	-3.75
528		2	-1.5	-2.75	-2.75
529		2	-0.25	0	-0.25
530	1		-0.25	0	-0.25
531		2	-0.25	0	-0.25
532	1		-0.25	-0.25	-0.25
533		2	-4	-4.75	-4.75
534	1		0	-0.25	-0.25
535		2	-0.25	-0.5	-0.5
536	1		-2.75	-2.75	-2.75
537		2	-5.75	-4.25	-5.75
538		2	-1.5	-2.75	-2.75
539	1		-8.75	-8.75	-8.75
540	1		-0.25	-0.25	-0.25
541	1		0	-0.5	-0.5
542		2	-0.25	0	-0.25
543	1		-2.25	-2.75	-2.75
544		2	-0.25	0	-0.25
545	1		-4	-4	-4
546	1		-2.75	-2.75	-2.75
547	1		-0.25	-0.25	-0.25
548		2	-5.5	-5.75	-5.75
549		2	-0.25	0.25	-0.25
550	1		-0.25	-0.25	-0.25
551	1		-2.75	-1.25	-2.75
552	1		-2.75	-2.75	-2.75
553	1		-5	-5.25	-5.25
554	1		-5.75	-5.75	-5.75
555		2	-5.5	-4.75	-5.5
556		2	-5.25	-4.75	-5.25
557	1		0	-0.25	-0.25
558	1		-1.75	-2.75	-2.75
559		2	-1.75	-1.75	-1.75
560	1		-3.5	-5.25	-5.25
561		2	-0.25	-0.25	-0.25
562	1		-0.25	-0.25	-0.25
563		2	-2.75	-2.75	-2.75
564		2	0.25	0	0
565	1		-0.25	0	-0.25
566		2	-10	-11.5	-11.5
567		2	0	-0.25	-0.25
568	1		0	-0.25	-0.25
569		2	-0.5	0	-0.5
570	1		-0.25	-0.25	-0.25
571		2	-2.5	-1.5	-2.5
572		2	-2.25	-2	-2.25
573		2	-0.25	-0.25	-0.25
574	1		-4.25	-5.5	-5.5
575		2	-3.75	-4.5	-4.5
576	1		-2	-2	-2
577		2	-0.25	-0.25	-0.25
578	1		-2.75	-2.75	-2.75
579	1		-0.25	-0.25	-0.25
580	1		-0.5	-0.5	-0.5
581	1		-2.25	-1.75	-2.25
582	1		-0.25	0.25	-0.25
583	1		0	-0.25	-0.25
584	1		-4.25	-4.25	-4.25
585	1		-2.5	-2.5	-2.5
586		2	0	-0.25	-0.25
587	1		0.25	0	0
588		2	0	-0.25	-0.25
589		2	-0.25	-0.25	-0.25
590	1		-0.25	0	-0.25
591	1		-1.5	-1.75	-1.75
592		2	-0.25	-0.25	-0.25
593		2	-6	-5	-6
594		2	0	-0.25	-0.25
595	1		-5.25	-3.75	-5.25
596	1		-2.75	-2	-2.75
597		2	-0.25	-0.25	-0.25
598		2	-0.25	-0.25	-0.25
599	1		-2	-2	-2
600		2	-0.25	-0.25	-0.25
601	1		-2	-2.25	-2.25
602		2	-0.25	0	-0.25
603		2	-2.75	-2	-2.75
604	1		-0.25	-0.25	-0.25
605		2	-2.75	-1.75	-2.75
606		2	-0.25	-0.25	-0.25
607		2	-5.75	-5.75	-5.75
608	1		0.25	-0.25	-0.25
609	1		-0.25	-0.25	-0.25
610		2	-4.25	-5	-5
611	1		-5	-6	-6
612		2	-2	-2	-2
613	1		-4	-5.75	-5.75
614	1		-1.75	-2.75	-2.75
615		2	-2.25	-2	-2.25
616		2	-0.25	-0.25	-0.25
617		2	-0.25	-0.25	-0.25
618		2	-5.75	-5.5	-5.75
619		2	-9.75	-8.5	-9.75
620	1		-3.75	-5.75	-5.75
621		2	-5.25	-5.75	-5.75
622		2	-2.5	-2.75	-2.75
623	1		-0.25	-0.25	-0.25
624	1		-0.25	-0.5	-0.5
625		2	-5.5	-5.75	-5.75
626	1		-2.75	-2.75	-2.75
627		2	-1.75	-2	-2
628	1		0	0	0
629		2	-2	-2.5	-2.5
630	1		-6.25	-5.75	-6.25
631	1		-5.75	-3.25	-5.75
632	1		-1.25	-1.75	-1.75
633	1		0.25	0.25	0.25
634	1		-0.25	-0.25	-0.25
635		2	-0.25	0	-0.25
636	1		-0.25	-0.25	-0.25
637		2	-5.5	-4.75	-5.5
638	1		-0.25	-0.25	-0.25
639		2	-0.25	-0.25	-0.25
640		2	-0.25	-0.25	-0.25
641		2	-0.25	0	-0.25
642	1		-0.25	0	-0.25
643	1		-5.75	-5.5	-5.75
644	1		-5.75	-4.75	-5.75
645		2	-4.5	-4.5	-4.5
646		2	-5.75	-4.25	-5.75
647		2	0.25	0.25	0.25
648		2	-0.25	-0.25	-0.25
649		2	0	-0.25	-0.25
650		2	4.25	4.25	4.25
651		2	-5.75	-4	-5.75
652	1		-5	-4.75	-5
653	1		-5	-5	-5
654	1		0	-0.25	-0.25
655		2	-1.5	-2.75	-2.75
656		2	-0.5	-0.5	-0.5
657		2	-4	-3.75	-4
658		2	-5.5	-4.75	-5.5
659		2	-2.75	-2.75	-2.75
660	1		-4.25	-5.5	-5.5
661	1		-4	-6.75	-6.75
662	1		-1	-2.75	-2.75
663		2	0	-0.25	-0.25
664	1		-3	-2.5	-3
665	1		-0.75	-2.75	-2.75
666		2	-3.75	-5.5	-5.5
667		2	-9.75	-8.75	-9.75
668	1		-9	-8.25	-9
669		2	-2.75	-2	-2.75
670		2	-4.5	-5.5	-5.5
671	1		-2	-2	-2
672		2	-4.5	-5	-5
673	1		-4	-4.5	-4.5
674	1		-3.5	-5.5	-5.5
675	1		0	0	0
676	1		-3.75	-4.5	-4.5
677	1		-0.25	-0.25	-0.25
678	1		-9	-8	-9
679	1		-6.75	-6	-6.75
680	1		-2	-1.25	-2
681		2	-2.25	-2.75	-2.75
682		2	-2	-2.75	-2.75
683	1		-2	-2	-2
684		2	0.25	-0.25	-0.25
685		2	-5.75	-5.75	-5.75
686		2	-4.25	-4.5	-4.5
687		2	-10	-8.25	-10
688		2	-2	-2	-2
689		2	-5	-5.25	-5.25
690		2	-4.25	-5.5	-5.5
691		2	-7.5	-8.75	-8.75
692	1		-2.25	-2.25	-2.25
693	1		-3.25	-5.75	-5.75
694		2	0	-0.25	-0.25
695	1		-0.5	-0.5	-0.5
696		2	-0.25	-0.25	-0.25
697	1		-2.75	-2.75	-2.75
698	1		0.25	0.25	0.25
699	1		-5.25	-5.5	-5.5
700		2	-2.75	-2.25	-2.75
701	1		-4	-5.5	-5.5
702	1		-0.25	-0.25	-0.25
703		2	-4	-4	-4
704	1		-0.25	-0.25	-0.25
705		2	-4.25	-4.75	-4.75
706	1		-6	-6.25	-6.25
707		2	-2.5	-3	-3
708	1		-5.75	-5.75	-5.75
709	1		0	0	0
710	1		-1.75	-2.75	-2.75
711	1		-4	-4.25	-4.25
712	1		0.25	0	0
713		2	0	0	0
714	1		2	2.25	2
715		2	-2	-1.5	-2
716		2	-4.75	-3.25	-4.75
717		2	0	0	0
718	1		-0.25	0	-0.25
719		2	-4.5	-4.5	-4.5
720	1		-2	-2	-2
721		2	0	0	0
722	1		-1	-3	-3
723	1		-1.5	-1.25	-1.5
724	1		-0.25	-0.25	-0.25
725	1		-7.75	-10	-10
726		2	-1.75	-2.5	-2.5
727	1		-2	-2.5	-2.5
728	1		-5.75	-5.25	-5.75
729		2	0	-0.25	-0.25
730		2	-1.75	-2.25	-2.25
731		2	-2.75	-1.75	-2.75
732	1		-2.5	-2.75	-2.75
733	1		-0.25	-0.25	-0.25
734		2	-4.5	-5.75	-5.75
735		2	0	0	0
736		2	0	0	0
737	1		-9.75	-10	-10
738	1		-2.25	-2.25	-2.25
739		2	-5.5	-5	-5.5
740		2	-5.5	-4.75	-5.5
741		2	0	-0.25	-0.25
742	1		-1.5	-2.5	-2.5
743		2	-0.25	-0.25	-0.25
744	1		-0.25	-0.25	-0.25
745	1		-0.25	-0.25	-0.25
746		2	-3	-4.75	-4.75
747	1		-2.25	-2.75	-2.75
748	1		-0.25	-0.25	-0.25
749		2	-1	-2.75	-2.75
750		2	-0.25	-0.25	-0.25
751		2	-5.25	-5.25	-5.25
752		2	-1.5	-2.25	-2.25
753	1		-5.75	-6	-6
754	1		-6	-6	-6
755	1		-1.25	-2	-2
756		2	0.25	0.25	0.25
757	1		-5.75	-6.25	-6.25
758		2	0.25	0	0
759		2	-1.75	-1.5	-1.75
760		2	-0.25	-0.25	-0.25
761	1		-1.5	-2	-2
762		2	-0.25	0.25	-0.25
763	1		-0.25	-0.25	-0.25
764	1		0.25	0.25	0.25
765		2	-5.25	-4.25	-5.25
766	1		-2.75	-2.5	-2.75
767	1		-5.25	-4.25	-5.25
768	1		-0.5	-2.5	-2.5
769		2	-0.25	-0.25	-0.25
770		2	-5.5	-5.5	-5.5
771		2	-2.75	-2.75	-2.75
772		2	-10	-11.75	-11.75
773	1		-2.25	-2	-2.25
774	1		-1.5	-2	-2
775	1		0	0	0
776		2	-0.25	0	-0.25
777	1		-4.5	-4.25	-4.5
778		2	-8.75	-8.75	-8.75
779		2	-0.25	-0.25	-0.25
780	1		0	-0.25	-0.25
781	1		-2.75	-2.75	-2.75
782		2	-3.75	-5.5	-5.5
783	1		-2.25	-1.75	-2.25
784		2	-3.5	-4	-4
785	1		-4.75	-4.75	-4.75
786		2	-0.25	-0.25	-0.25
787	1		-0.25	-0.25	-0.25
788	1		-3.25	-5.75	-5.75
789		2	0	0.25	0
790		2	0.25	-0.25	-0.25
791	1		0	-0.25	-0.25
792	1		0	-0.25	-0.25
793		2	-0.5	-0.5	-0.5
794		2	-10	-10.75	-10.75
795		2	-0.25	0	-0.25
796		2	-9.75	-7.75	-9.75
797		2	-2.75	-2.25	-2.75
798		2	-0.25	-0.25	-0.25
799	1		-2.75	-2.5	-2.75
800	1		-5.5	-5.5	-5.5
801		2	-0.25	-0.25	-0.25
802	1		-5.35	-5.35	-5.35
803		2	-2.5	-2	-2.5
804	1		-0.75	-2	-2
805		2	0	-0.25	-0.25
806		2	0	0	0
807		2	-1.75	-2.75	-2.75
808		2	-3.5	-5.25	-5.25
809	1		-2.75	-2.75	-2.75
810		2	-0.25	-0.25	-0.25
811	1		-2	-2.5	-2.5
812	1		-1.5	-1.75	-1.75
813	1		-4	-4	-4
814	1		-0.25	0	-0.25
815		2	-1.75	-2	-2
816		2	-2	-2	-2
817		2	-6.25	-7	-7
818	1		-4.75	-5.75	-5.75
819		2	-0.25	0	-0.25
820	1		0	-0.25	-0.25
821		2	-0.25	-0.25	-0.25
822	1		-2.25	-2.25	-2.25
823	1		-0.25	-0.25	-0.25
824		2	-5.25	-4	-5.25
825		2	-2.75	-2.5	-2.75
826		2	-6	-5.75	-6
827	1		-0.75	-2.75	-2.75
828		2	-0.25	-0.25	-0.25
829		2	-4.5	-5.75	-5.75
830	1		-0.75	-2	-2
831		2	-4.75	-3.5	-4.75
832	1		0	-0.25	-0.25
833	1		-5	-5.5	-5.5
834		2	-0.25	-0.25	-0.25
835		2	-3.25	-3.5	-3.5
836	1		-5.25	-4.75	-5.25
837	1		-0.25	-0.25	-0.25
838	1		-5	-5.75	-5.75
839	1		-6.25	-6.5	-6.5
840	1		-0.5	-0.5	-0.5
841	1		-6.25	-6.5	-6.5
842		2	0	0.25	0
843	1		-2.75	-1.75	-2.75
844		2	0.25	-0.25	-0.25
845		2	-2.75	-5.75	-5.75
846	1		-6.75	-6.5	-6.75
847		2	0	0	0
848	1		-4.75	-5.5	-5.5
849		2	-4.25	-5	-5
850	1		-4.25	-5.5	-5.5
851	1		-2.5	-2.75	-2.75
852	1		-2.25	-1.75	-2.25
853		2	-2.25	-2.25	-2.25
854		2	-0.25	-0.25	-0.25
855	1		0	-0.25	-0.25
856		2	-3.5	-3.75	-3.75
857	1		-1.5	-2.25	-2.25
858		2	-2.25	-3	-3
859		2	-0.25	0	-0.25
860		2	-3	-2.75	-3
861		2	-2.5	-2.25	-2.5
862	1		0	0	0
863		2	0	0	0
864		2	-2.25	-2.75	-2.75
865	1		-1.5	-2.25	-2.25
866	1		-4	-4.75	-4.75
867		2	-0.25	-0.25	-0.25
868		2	-0.75	-1.5	-1.5
869	1		-1.75	-2	-2
870	1		-0.5	-0.5	-0.5
871	1		-2.75	-2.5	-2.75
872	1		-0.25	0	-0.25
873	1		-3	-5.5	-5.5
874		2	-3.75	-5.75	-5.75
875	1		-0.25	0	-0.25
876		2	0	-0.25	-0.25
877		2	0	0	0
878	1		0	-0.25	-0.25
879	1		-0.25	0	-0.25
880	1		-9	-9	-9
881	1		-3	-5.5	-5.5
882	1		-1.75	-1.75	-1.75
883	1		-0.5	0	-0.5
884	1		0	0.25	0
885		2	-0.25	-0.25	-0.25
886	1		-4.5	-4.75	-4.75
887		2	-8.5	-9.25	-9.25
888		2	0.25	0	0
889	1		-1.25	-2	-2
890		2	-1.25	-1.25	-1.25
891	1		-4.75	-6	-6
892	1		-4.25	-5.75	-5.75
893		2	-0.25	0	-0.25
894	1		-1.75	-1.5	-1.75
895	1		-0.25	-0.25	-0.25
896		2	-0.25	-0.25	-0.25
897		2	0	0.25	0
898	1		-1.25	-1.5	-1.5
899	1		-0.25	-0.25	-0.25
900		2	-0.25	0	-0.25
901	1		-4.75	-5	-5
902		2	-2.75	-2.75	-2.75
903	1		0	-0.25	-0.25
904		2	0	0	0
905		2	-4.5	-4.5	-4.5
906	1		-2	-2.75	-2.75
907	1		-8.75	-8.25	-8.75
908	1		-4.5	-3.5	-4.5
909		2	0	-0.25	-0.25
910		2	-10.25	-10.5	-10.5
911	1		-5.25	-5.75	-5.75
912		2	0.25	-0.25	-0.25
913	1		-5.75	-4.5	-5.75
914		2	-4.75	-5.75	-5.75
915	1		-0.25	-0.25	-0.25
916		2	0	-0.25	-0.25
917		2	-4	-5.75	-5.75
918		2	-2	-2	-2
919	1		-0.25	0	-0.25
920		2	-5.25	-5.75	-5.75
921	1		-1.75	-2	-2
922		2	-0.25	-0.25	-0.25
923	1		-0.25	-0.25	-0.25
924	1		-2.75	-2.75	-2.75
925		2	0.25	-0.25	-0.25
926	1		-5.5	-5.5	-5.5
927		2	0	0	0
928		2	-7	-7.5	-7.5
929		2	0.25	0	0
930	1		-0.25	-0.25	-0.25
931	1		-3.75	-4	-4
932		2	-0.25	-0.25	-0.25
933		2	-5.25	-5.75	-5.75
934		2	-2.75	-2.75	-2.75
935	1		-3.75	-4	-4
936		2	0.25	-0.25	-0.25
937		2	-2.75	-2.5	-2.75
938		2	0.25	0.25	0.25
939	1		-0.25	-0.25	-0.25
940		2	-5.75	-4.75	-5.75
941	1		-2	-2.25	-2.25
942	1		-2	-2.25	-2.25
943	1		-3.5	-5.25	-5.25
944		2	-0.25	0	-0.25
945		2	0.25	-0.25	-0.25
946		2	0.25	0	0
947		2	-0.25	-0.25	-0.25
948		2	0	-0.25	-0.25
949	1		0.25	-0.25	-0.25
950	1		-4.25	-5.5	-5.5
951		2	-0.75	-2.25	-2.25
952	1		-2.25	-2.25	-2.25
953		2	-0.25	-0.25	-0.25
954	1		-1.75	-2	-2
955		2	0	0	0
956	1		-2.75	-2.75	-2.75
957		2	-3.75	-3.75	-3.75
958		2	-1.75	-1.75	-1.75
959		2	0	0	0
960		2	0	-0.25	-0.25
961		2	-3.5	-5.25	-5.25
962	1		-0.75	-2.75	-2.75
963		2	-3.75	-3.75	-3.75
964	1		-0.25	-0.25	-0.25
965	1		-1	-2	-2
966	1		-4.5	-6	-6
967	1		-0.5	-0.5	-0.5
968	1		0.25	-0.25	-0.25
969	1		-2	-2.5	-2.5
970	1		-4.5	-5.5	-5.5
971		2	0.25	0	0
972		2	-1.5	-2.75	-2.75
973	1		0	0	0
974		2	-5	-5.5	-5.5
975		2	-1.75	-2.25	-2.25
976	1		-0.25	0	-0.25
977		2	-3.75	-6	-6
978	1		-5.5	-6.75	-6.75
979	1		0	0	0
980	1		0	-0.25	-0.25
981		2	-5.5	-5.75	-5.75
982		2	-9.25	-8.75	-9.25
983		2	-0.25	-0.25	-0.25
984		2	-4.25	-5.75	-5.75
985		2	0.25	-0.25	-0.25
986	1		-5.5	-5.5	-5.5
987		2	-2.75	-2	-2.75
988		2	-2	-2.75	-2.75
989	1		-2	-2.75	-2.75
990		2	-2.75	-2.75	-2.75
991	1		-5.5	-4.5	-5.5
992		2	-2.5	-2.25	-2.5
993	1		-0.25	-0.25	-0.25
994	1		-4.75	-6	-6
995		2	-8.25	-9	-9
996		2	-1.75	-2.75	-2.75
997	1		0	-0.25	-0.25
998		2	-3.25	-4	-4
999		2	-4	-5.25	-5.25
1000	1		-2	-2.25	-2.25
1001	1		-5.75	-5.75	-5.75
1002		2	-2.5	-1.75	-2.5
1003	1		-1.75	-2.75	-2.75
1004		2	-5.75	-5.5	-5.75
1005		2	-1.75	-2.75	-2.75
1006	1		-5.25	-5.25	-5.25
1007	1		-0.5	-0.5	-0.5
1008		2	-0.25	-0.25	-0.25
1009		2	-4.25	-5.75	-5.75
1010	1		-5.25	-5.75	-5.75
1011		2	-7.5	-8	-8
1012		2	-2.5	-1	-2.5
1013		2	-5.25	-4.5	-5.25
1014		2	0	0	0
1015		2	-4.25	-3.75	-4.25
1016		2	-1.75	-2	-2
1017	1		0	-0.25	-0.25
1018		2	-2.25	-2	-2.25
1019	1		-4.25	-5.5	-5.5
1020		2	-4.5	-5.25	-5.25
1021		2	-0.25	-0.25	-0.25
1022	1		-2.5	-4.5	-4.5
1023	1		-2.75	-5.75	-5.75
1024	1		-1.75	-2.75	-2.75
1025		2	-0.25	-0.25	-0.25
1026		2	-5.5	-3.5	-5.5
1027		2	-2.75	-5.75	-5.75
1028		2	-2	-2.5	-2.5
1029	1		-1.75	-2	-2
1030		2	-11.25	-7.75	-11.25
1031		2	-5	-4	-5
1032		2	-0.25	0	-0.25
1033	1		0	-0.25	-0.25
1034	1		-3	-5	-5
1035		2	-5	-4.5	-5
1036	1		-1.75	-2	-2
1037		2	0	0.25	0
1038	1		-1.5	-1.75	-1.75
1039	1		-0.25	-0.25	-0.25
1040	1		-5	-5.75	-5.75
1041		2	-1	-1	-1
1042		2	-0.25	-0.25	-0.25
1043	1		-5.5	-5.75	-5.75
1044	1		-5.75	-4.25	-5.75
1045	1		-3	-3	-3
1046	1		-0.25	-0.25	-0.25
1047	1		-5.25	-6.5	-6.5
1048	1		-2.25	-2.25	-2.25
1049	1		-2.5	-2.5	-2.5
1050	1		0	-0.25	-0.25
1051		2	-5.25	-5.75	-5.75
1052		2	-9	-7.5	-9
1053	1		0	-0.25	-0.25
1054	1		0.25	-0.25	-0.25
1055	1		0	-0.25	-0.25
1056	1		-4.75	-5.75	-5.75
1057	1		-3	-5.75	-5.75
1058		2	-1.5	-1.75	-1.75
1059	1		-3	-3	-3
1060		2	-2.5	-2.75	-2.75
1061	1		0	0	0
1062		2	-8.75	-9	-9
1063		2	0	0	0
1064		2	-4	-5.5	-5.5
1065	1		-4.5	-5.25	-5.25
1066	1		0	-0.25	-0.25
1067		2	-2.75	-2.75	-2.75
1068	1		-0.25	-0.25	-0.25
1069		2	0	0	0
1070		2	-2.75	-2	-2.75
1071		2	-2	-1.75	-2
1072	1		-2.75	-2.75	-2.75
1073		2	-0.25	-0.25	-0.25
1074		2	-1.5	-2.25	-2.25
1075		2	0	-0.25	-0.25
1076		2	0.25	-0.25	-0.25
1077		2	-3	-4	-4
1078		2	-5.25	-4.75	-5.25
1079		2	-2.5	-5.5	-5.5
1080	1		-5	-5.75	-5.75
1081	1		-8.75	-8.5	-8.75
1082	1		-1.75	-2.75	-2.75
1083	1		-1	-2	-2
1084	1		-5.75	-4.75	-5.75
1085	1		-6.5	-8.75	-8.75
1086	1		0	-0.25	-0.25
1087		2	-0.25	0.25	-0.25
1088		2	-1.75	-2.5	-2.5
1089	1		0	-0.25	-0.25
1090		2	-2.75	-3	-3
1091	1		-2	-2	-2
1092		2	-3.75	-4.75	-4.75
1093	1		0	-0.25	-0.25
1094	1		0.25	-0.25	-0.25
1095		2	-0.25	-0.25	-0.25
1096	1		-2.75	-2.75	-2.75
1097		2	-9.25	-8.75	-9.25
1098	1		-3	-3	-3
1099		2	-3.75	-5.75	-5.75
1100	1		-0.25	-0.25	-0.25
1101	1		-1.25	-2.5	-2.5
1102	1		-0.25	-0.5	-0.5
1103		2	-1.75	-1.5	-1.75
1104		2	-4	-4	-4
1105		2	-7.75	-8	-8
1106		2	-0.25	-0.25	-0.25
1107	1		-2	-1.5	-2
1108		2	-2.5	-2	-2.5
1109		2	-0.25	-0.25	-0.25
1110		2	-4.5	-5.25	-5.25
1111		2	0.25	0.25	0.25
1112		2	-4.25	-4.25	-4.25
1113	1		-0.25	0	-0.25
1114	1		0	-0.5	-0.5
1115		2	-1.5	-2.5	-2.5
1116	1		-0.25	-0.25	-0.25
1117	1		0	-0.25	-0.25
1118		2	0.25	-0.25	-0.25
1119	1		0	-0.25	-0.25
1120		2	-5.75	-5.75	-5.75
1121	1		0.25	-0.25	-0.25
1122		2	-5.75	-5.5	-5.75
1123		2	-4	-6	-6
1124		2	-2.5	-2.75	-2.75
1125	1		-1.75	-2	-2
1126	1		-4.75	-5.75	-5.75
1127		2	-9.75	-9.25	-9.75
1128	1		0	-0.25	-0.25
1129	1		-5.75	-2.75	-5.75
1130	1		0	-0.25	-0.25
1131		2	-2.25	-2.75	-2.75
1132	1		0.25	-0.25	-0.25
1133		2	-5.25	-5.75	-5.75
1134	1		-5.75	-4.25	-5.75
1135		2	-2.5	-2.75	-2.75
1136	1		-1.5	-2	-2
1137	1		-0.25	-0.25	-0.25
1138	1		-3	-3	-3
1139	1		-8.25	-9	-9
1140		2	-9	-8.75	-9
1141	1		-0.25	0	-0.25
1142		2	-5.25	-4.75	-5.25
1143		2	-0.25	-0.5	-0.5
1144		2	-8.75	-9	-9
1145	1		-5.5	-4.75	-5.5
1146		2	-7.5	-9	-9
1147	1		-2.75	-2.75	-2.75
1148	1		-0.25	0.25	-0.25
1149	1		-3.25	-5.75	-5.75
1150	1		-2.25	-2.25	-2.25
1151		2	-0.25	-0.25	-0.25
1152		2	0.25	-0.25	-0.25
1153	1		-5.25	-3.75	-5.25
1154		2	-2	-2.25	-2.25
1155		2	-2.75	-2.75	-2.75
1156		2	-1.75	-2.5	-2.5
1157		2	-10	-7.75	-10
1158	1		0	0.25	0
1159		2	-2	-2.75	-2.75
1160	1		-4.25	-4.75	-4.75
1161	1		0	-0.25	-0.25
1162		2	-2.75	-2.5	-2.75
1163		2	-3	-3	-3
1164	1		-0.25	0	-0.25
1165		2	-2.75	-2	-2.75
1166	1		-3	-4.75	-4.75
1167	1		0	-0.25	-0.25
1168		2	0	0	0
1169	1		-5	-5.75	-5.75
1170		2	-2.5	-2.5	-2.5
1171	1		0	0.25	0
1172		2	0.5	0.25	0.25
1173	1		-0.25	-0.25	-0.25
1174	1		0	-0.25	-0.25
1175	1		-7.5	-7.25	-7.5
1176		2	0	-0.25	-0.25
1177		2	0	0	0
1178		2	0.25	0.25	0.25
1179	1		-4.75	-4.75	-4.75
1180	1		-0.25	-0.25	-0.25
1181		2	-5.25	-3.25	-5.25
1182	1		-0.5	-0.25	-0.5
1183	1		-5.75	-3.75	-5.75
1184	1		-0.25	-0.25	-0.25
1185	1		-2.75	-2.25	-2.75
1186	1		-2.75	-2.75	-2.75
1187		2	-2	-2.75	-2.75
1188	1		-0.25	-0.5	-0.5
1189		2	-3.5	-5.5	-5.5
1190	1		-1.75	-2	-2
1191	1		-3	-3	-3
1192		2	-0.25	0	-0.25
1193		2	-0.25	0.25	-0.25
1194	1		0.25	-0.25	-0.25
1195		2	-2.75	-3	-3
1196		2	-2.75	-2.25	-2.75
1197		2	0	0	0
1198		2	-4.75	-4.75	-4.75
1199	1		-5.5	-5.5	-5.5
1200		2	-4.5	-5.5	-5.5
1201		2	-4.5	-4.25	-4.5
1202	1		-1.75	-1.75	-1.75
1203	1		-5.75	-5.75	-5.75
1204		2	0	-0.25	-0.25
1205		2	-4	-4.25	-4.25
1206		2	-5.5	-5.75	-5.75
1207	1		-2.25	-5	-5
1208		2	-3.5	-5.5	-5.5
1209		2	-3.25	-4.75	-4.75
1210	1		-0.25	-0.25	-0.25
1211	1		-0.25	0	-0.25
1212		2	-0.25	0	-0.25
1213		2	-4.5	-5.5	-5.5
1214	1		0.25	-0.25	-0.25
1215		2	-4.25	-4.5	-4.5
1216		2	0.25	-0.25	-0.25
1217	1		0	-0.25	-0.25
1218		2	-9	-11	-11
1219	1		-6	-6.25	-6.25
1220		2	-2.5	-1.5	-2.5
1221		2	-0.25	-0.25	-0.25
1222	1		-0.25	0	-0.25
1223	1		-2.5	-2.75	-2.75
1224		2	-0.75	-1	-1
1225		2	-4.25	-5.75	-5.75
1226	1		-4.25	-4.5	-4.5
1227		2	-0.5	-0.5	-0.5
1228	1		-0.25	-0.25	-0.25
1229		2	-0.25	-0.25	-0.25
1230	1		-5.75	-3.5	-5.75
1231		2	-2.5	-2	-2.5
1232		2	0	-0.25	-0.25
1233		2	-4.5	-5	-5
1234	1		-0.25	0	-0.25
1235		2	-8.75	-8.75	-8.75
1236	1		-0.25	0.25	-0.25
1237		2	-0.25	-0.25	-0.25
1238	1		-4	-5.5	-5.5
1239		2	0	-0.25	-0.25
1240	1		-0.25	-0.25	-0.25
1241		2	-3.5	-4.5	-4.5
1242		2	0	-0.25	-0.25
1243		2	-2	-2.5	-2.5
1244	1		-2.25	-1.5	-2.25
1245		2	-5.5	-2.5	-5.5
1246	1		-2.75	-2.5	-2.75
1247	1		0.25	0.25	0.25
1248	1		-0.25	-0.25	-0.25
1249	1		-0.5	-0.5	-0.5
1250	1		-0.25	-0.25	-0.25
1251		2	0.25	0.25	0.25
1252	1		-4.75	-5.75	-5.75
1253		2	-9	-11.5	-11.5
1254		2	-5.75	-5.5	-5.75
1255		2	-1.75	-2.75	-2.75
1256		2	-1.75	-2	-2
1257		2	-5.5	-5	-5.5
1258		2	0	-0.25	-0.25
1259		2	-4.5	-4.5	-4.5
1260	1		-0.75	-1	-1
1261		2	0	-0.25	-0.25
1262	1		-5.5	-5.25	-5.5
1263		2	-5.5	-5.5	-5.5
1264	1		0	0.25	0
1265	1		-7.25	-7.25	-7.25
1266		2	0	0	0
1267	1		-5.5	-5.75	-5.75
1268		2	-0.25	0	-0.25
1269		2	-3.5	-6	-6
1270		2	-2.5	-2.75	-2.75
1271	1		-3.75	-4	-4
1272		2	-2.75	-5.75	-5.75
1273		2	-8.75	-10	-10
1274		2	-9.25	-10.25	-10.25
1275	1		-4.75	-5.75	-5.75
1276		2	0.25	-0.25	-0.25
1277		2	-2.25	-3.75	-3.75
1278	1		-2.25	-2.25	-2.25
1279	1		0	-0.25	-0.25
1280		2	-8.5	-10.5	-10.5
1281		2	0.25	0.25	0.25
1282	1		-5.5	-5.75	-5.75
1283	1		-5.75	-5.5	-5.75
1284		2	0	-0.25	-0.25
1285	1		-2.25	-2.25	-2.25
1286		2	0	-0.25	-0.25
1287	1		-2.25	-2.5	-2.5
1288	1		0.25	-0.25	-0.25
1289	1		-4.5	-5	-5
1290	1		-2.25	-2	-2.25
1291		2	-5.75	-3	-5.75
1292	1		-5.25	-4.75	-5.25
1293		2	-3.75	-2.5	-3.75
1294	1		-2.25	-1.25	-2.25
1295		2	-3.25	-5.5	-5.5
1296	1		-4.5	-4.5	-4.5
1297	1		-0.25	0	-0.25
1298		2	0	-0.25	-0.25
1299	1		-4.25	-4.25	-4.25
1300	1		-2.75	-2.75	-2.75
1301	1		-2.5	-2.5	-2.5
1302	1		-0.25	-0.25	-0.25
1303		2	-1.75	-2	-2
1304	1		-0.25	0	-0.25
1305	1		-3	-3.5	-3.5
1306		2	-0.25	-0.25	-0.25
1307	1		-4.75	-5.75	-5.75
1308	1		-0.25	0	-0.25
1309	1		-0.25	-0.25	-0.25
1310		2	-1.25	-2.5	-2.5
1311	1		-4.5	-6	-6
1312	1		-1.25	-1.75	-1.75
1313		2	-4.25	-5.75	-5.75
1314	1		-0.25	-0.25	-0.25
1315	1		-4.5	-5.5	-5.5
1316	1		-1.25	-2.5	-2.5
1317		2	-0.75	-2.25	-2.25
1318		2	0	-0.25	-0.25
1319	1		-2	-2.75	-2.75
1320		2	-0.25	0	-0.25
1321		2	-4.75	-6	-6
1322	1		-0.25	0	-0.25
1323		2	-4.5	-5.5	-5.5
1324	1		0	-0.25	-0.25
1325		2	-1.5	-2.75	-2.75
1326	1		0	0	0
1327	1		0.25	-0.25	-0.25
1328	1		-4.25	-3.75	-4.25
1329		2	-4.25	-5.5	-5.5
1330		2	-2	-2	-2
1331		2	-3	-3	-3
1332		2	-2.75	-2.75	-2.75
1333		2	-4.5	-4.5	-4.5
1334		2	-2.75	-2.75	-2.75
1335	1		-3.5	-5.75	-5.75
1336	1		-3.5	-5.5	-5.5
1337	1		-0.25	-0.25	-0.25
1338	1		-0.5	-0.5	-0.5
1339	1		-0.25	0	-0.25
1340	1		0	-0.25	-0.25
1341	1		-4.5	-4.5	-4.5
1342		2	-3.75	-3.75	-3.75
1343	1		-4.25	-5.25	-5.25
1344	1		-1.75	-2.75	-2.75
1345		2	0.25	-0.25	-0.25
1346	1		-2.25	-2.25	-2.25
1347	1		-0.25	-0.25	-0.25
1348	1		0	-0.25	-0.25
1349	1		-2.75	-2.5	-2.75
1350	1		-0.25	-0.25	-0.25
1351		2	-5.25	-5.25	-5.25
1352	1		-5.5	-5	-5.5
1353	1		-4	-6	-6
1354	1		-1.5	-2.5	-2.5
1355	1		0	-0.25	-0.25
1356	1		-0.25	-0.25	-0.25
1357	1		0	-0.25	-0.25
1358	1		0	-0.25	-0.25
1359		2	-2.75	-2.75	-2.75
1360	1		-2.5	-2	-2.5
1361	1		0	-0.25	-0.25
1362		2	-0.25	0	-0.25
1363		2	0.25	-0.25	-0.25
1364	1		0.25	0	0
1365	1		-5.25	-5.25	-5.25
1366		2	0	0	0
1367	1		-2	-2.25	-2.25
1368	1		-2.25	-2.75	-2.75
1369		2	-0.25	-0.25	-0.25
1370	1		-4.25	-4.75	-4.75
1371		2	-7.5	-9.75	-9.75
1372		2	-5.25	-4.25	-5.25
1373		2	-2.5	-2	-2.5
1374	1		-4.75	-5.5	-5.5
1375		2	-2	-2.75	-2.75
1376		2	-4.5	-4	-4.5
1377	1		-5.75	-4.5	-5.75
1378		2	-3	-4.75	-4.75
1379		2	-3.75	-4.5	-4.5
1380		2	-2.75	-1.75	-2.75
1381		2	-0.25	-0.25	-0.25
1382		2	-5.25	-5	-5.25
1383	1		-2.75	-2.75	-2.75
1384	1		8	7.5	7.5
1385		2	-2.75	-2.75	-2.75
1386		2	-0.25	0	-0.25
1387		2	0	0	0
1388		2	-2.75	-2.5	-2.75
1389	1		-2	-2	-2
1390	1		-7	-7.75	-7.75
1391	1		-0.25	-0.25	-0.25
1392	1		-1.5	-2.75	-2.75
1393	1		-5.5	-5.5	-5.5
1394		2	0	0	0
1395		2	-5	-5.75	-5.75
1396		2	-0.25	0	-0.25
1397		2	-8.75	-8.25	-8.75
1398		2	0.25	-0.25	-0.25
1399		2	-5.25	-3.75	-5.25
1400		2	0	-0.25	-0.25
1401	1		-0.25	-0.25	-0.25
1402		2	-1.5	-3	-3
1403	1		-1.5	-1.75	-1.75
1404	1		-2.5	-2.75	-2.75
1405		2	-8.75	-9	-9
1406		2	-4	-5.75	-5.75
1407	1		0	-0.25	-0.25
1408	1		-5.5	-5.5	-5.5
1409		2	-7.5	-8.5	-8.5
1410		2	-4.25	-5.5	-5.5
1411		2	-3.75	-4.25	-4.25
1412		2	-0.25	0	-0.25
1413		2	-0.25	0	-0.25
1414		2	0	0	0
1415	1		-2.5	-2.25	-2.5
1416		2	-3.5	-5	-5
1417		2	0	-0.25	-0.25
1418		2	-9.25	-10.75	-10.75
1419	1		0	0	0
1420	1		-8.25	-8.5	-8.5
1421	1		-2.5	-2.5	-2.5
1422	1		-2	-2.25	-2.25
1423	1		-5.5	-5.75	-5.75
1424	1		-0.25	0.25	-0.25
1425		2	-2.25	-0.75	-2.25
1426		2	-4.75	-5	-5
1427	1		0	0	0
1428		2	-0.25	-0.25	-0.25
1429	1		-4	-4.75	-4.75
1430		2	-2.5	-2.75	-2.75
1431	1		-2	-2.25	-2.25
1432		2	-3.5	-3.75	-3.75
1433		2	-5.5	-5.5	-5.5
1434		2	-0.25	-0.25	-0.25
1435		2	-5	-5	-5
1436	1		0	-0.25	-0.25
1437	1		-5	-5	-5
1438		2	0	-0.25	-0.25
1439	1		-0.25	-0.25	-0.25
1440		2	-7.25	-9	-9
1441	1		-2	-3.5	-3.5
1442		2	-0.25	0.25	-0.25
1443		2	-4.75	-5.75	-5.75
1444	1		0	-0.25	-0.25
1445	1		-4.75	-5.5	-5.5
1446	1		-2	-2	-2
1447	1		-0.25	-0.25	-0.25
1448		2	-3	-5.75	-5.75
1449		2	-5.75	-5.75	-5.75
1450		2	-2	-2.75	-2.75
1451	1		-0.25	-0.25	-0.25
1452	1		-0.25	0	-0.25
1453		2	-0.25	-0.25	-0.25
1454		2	-0.25	-0.25	-0.25
1455		2	-1.5	-2.25	-2.25
1456	1		-0.25	-0.25	-0.25
1457		2	-0.25	-0.25	-0.25
1458		2	-5.75	-4	-5.75
1459		2	-4.75	-6	-6
1460		2	-4.5	-5.25	-5.25
1461		2	-1.75	-2	-2
1462		2	-0.75	-1.5	-1.5
1463		2	-1	-1.5	-1.5
1464	1		-6	-6.5	-6.5
1465		2	-4.5	-5.25	-5.25
1466	1		0	-0.25	-0.25
1467	1		-3	-3	-3
1468	1		-2.25	-2.25	-2.25
1469	1		-2.5	-2.5	-2.5
1470		2	-3.75	-5.5	-5.5
1471	1		0.25	0	0
1472	1		0.25	-0.25	-0.25
1473	1		0	-0.25	-0.25
1474		2	-3.25	-3.25	-3.25
1475	1		-2.25	-2.5	-2.5
1476		2	-0.25	-0.25	-0.25
1477	1		-5.25	-5	-5.25
1478	1		-0.25	0.25	-0.25
1479		2	-0.25	-0.25	-0.25
1480		2	-0.25	-0.25	-0.25
1481		2	-4.25	-5.75	-5.75
1482		2	0	0	0
1483	1		-4.5	-4.75	-4.75
1484	1		-4.5	-5.5	-5.5
1485		2	-5.75	-4.75	-5.75
1486	1		-4.75	-5.5	-5.5
1487	1		0.25	0	0
1488		2	-4	-5.75	-5.75
1489		2	-0.25	-0.5	-0.5
1490	1		0	0.25	0
1491		2	-2	-2.5	-2.5
1492		2	0	-0.25	-0.25
1493	1		-0.25	-0.25	-0.25
1494	1		-0.25	-0.25	-0.25
1495		2	-2.25	-3.25	-3.25
1496	1		-1.75	-1.5	-1.75
1497	1		-2.75	-0.75	-2.75
1498		2	-5.5	-5.5	-5.5
1499	1		-0.25	0	-0.25
1500	1		0	0	0
1501	1		-4.5	-5.5	-5.5
1502	1		0	0.25	0
1503		2	-3.25	-5.75	-5.75
1504		2	-5.75	-5.75	-5.75
1505	1		0	0	0
1506		2	-5.5	-5	-5.5
1507	1		-0.25	-0.25	-0.25
1508		2	0	0	0
1509		2	0.5	0.5	0.5
1510	1		-6	-6	-6
1511		2	-5.5	-5.25	-5.5
1512	1		-0.25	-0.25	-0.25
1513	1		0	0.25	0
1514		2	-0.25	0	-0.25
1515	1		0	-0.25	-0.25
1516		2	-2.75	-2.75	-2.75
1517		2	-9	-8.75	-9
1518	1		-5.5	-5.75	-5.75
1519	1		0	0	0
1520		2	-5.5	-5.5	-5.5
1521		2	-6.25	-9.75	-9.75
1522		2	-3.75	-3.75	-3.75
1523		2	-2.5	-2.5	-2.5
1524	1		-2.75	-3	-3
1525		2	-7.5	-11.75	-11.75
1526		2	-5.5	-5.5	-5.5
1527		2	-0.5	-0.25	-0.5
1528		2	-0.25	-0.25	-0.25
1529		2	-4.25	-5.75	-5.75
1530	1		-1.5	-1.75	-1.75
1531		2	-8.25	-7.5	-8.25
1532	1		-2.25	-2.75	-2.75
1533	1		1.5	0.5	0.5
1534	1		-2.25	-2.25	-2.25
1535	1		1.25	1.75	1.25
1536		2	-7	-7.25	-7.25
1537	1		-0.25	-0.25	-0.25
1538	1		-0.5	0	-0.5
1539	1		0.25	0	0
1540	1		-5.5	-5.5	-5.5
1541	1		-0.25	-0.25	-0.25
1542		2	-2.75	-2.25	-2.75
1543		2	-9.75	-10.5	-10.5
1544		2	0.5	0.5	0.5
1545	1		-2.75	-2.75	-2.75
1546		2	-2.25	-2.25	-2.25
1547		2	-5.25	-5.5	-5.5
1548	1		-5.25	-3.25	-5.25
1549	1		0.25	0.25	0.25
1550		2	-4.75	-5.5	-5.5
1551		2	-1.75	-2.25	-2.25
1552	1		-4.5	-4.5	-4.5
1553		2	-3.25	-5.75	-5.75
1554		2	-3.25	-3.25	-3.25
1555		2	-4.25	-5.75	-5.75
1556	1		-1.75	-1.75	-1.75
1557	1		-3.75	-5	-5
1558		2	-2.75	-2.75	-2.75
1559	1		-0.25	-0.25	-0.25
1560	1		0	-0.25	-0.25
1561		2	-0.25	-0.25	-0.25
1562	1		-2	-2	-2
1563		2	-7.75	-7.5	-7.75
1564	1		-0.25	-0.25	-0.25
1565	1		-2.25	-2.25	-2.25
1566	1		-5	-5.75	-5.75
1567	1		-2.75	-2.75	-2.75
1568		2	-3	-4.75	-4.75
1569	1		-2.75	-2.75	-2.75
1570		2	-4.5	-4.5	-4.5
1571		2	-0.25	-0.25	-0.25
1572		2	-0.25	0	-0.25
1573		2	-0.5	-0.5	-0.5
1574		2	-8	-8.75	-8.75
1575	1		-5	-5.5	-5.5
1576	1		-6.5	-8.5	-8.5
1577		2	-1.5	-2	-2
1578	1		-4.75	-4.25	-4.75
1579		2	-5	-5.75	-5.75
1580		2	-5.25	-4.25	-5.25
1581	1		-0.25	0	-0.25
1582	1		-2.25	-2	-2.25
1583	1		-8.25	-8.75	-8.75
1584	1		-2	-2.25	-2.25
1585	1		-0.25	-0.25	-0.25
1586	1		-0.25	0	-0.25
1587	1		-0.25	-0.25	-0.25
1588		2	-0.25	-0.25	-0.25
1589	1		-2	-2	-2
1590	1		-0.25	-0.25	-0.25
1591		2	-0.25	0	-0.25
1592		2	-4.5	-4	-4.5
1593		2	0.5	0.5	0.5
1594	1		-2.25	-2.75	-2.75
1595	1		-2.5	-3	-3
1596	1		-2.5	-2.75	-2.75
1597	1		-0.25	0	-0.25
1598		2	0.25	0.25	0.25
1599	1		0	0.25	0
1600	1		-2.75	-1.5	-2.75
1601	1		-2.25	-2.5	-2.5
1602		2	-5.5	-6.25	-6.25
1603	1		-0.5	-0.5	-0.5
1604	1		0.25	-0.25	-0.25
1605	1		0	0	0
1606	1		0	0	0
1607	1		-5.75	-5.75	-5.75
1608		2	-8.75	-10.5	-10.5
1609		2	-3.5	-5.25	-5.25
1610	1		-3.75	-5.75	-5.75
1611	1		-4	-4.75	-4.75
1612		2	-0.25	-0.25	-0.25
1613		2	-0.25	-0.25	-0.25
1614	1		-1.75	-2.25	-2.25
1615	1		0	0.25	0
1616		2	0.25	-0.25	-0.25
1617		2	-0.25	-0.25	-0.25
1618	1		-9.5	-7.5	-9.5
1619		2	-5.5	-5.75	-5.75
1620		2	-4	-4.5	-4.5
1621		2	-4.25	-4.5	-4.5
1622		2	-1.75	-2.5	-2.5
1623	1		-0.25	-0.25	-0.25
1624		2	0	-0.25	-0.25
1625		2	-4.25	-4	-4.25
1626	1		-0.25	0	-0.25
1627		2	-5.75	-4.5	-5.75
1628	1		-1.75	-2.25	-2.25
1629	1		-2.5	-4.75	-4.75
1630	1		0	-0.25	-0.25
1631		2	-5.75	-4.75	-5.75
1632		2	-2.75	-2.25	-2.75
1633	1		0	0.25	0
1634	1		-4.25	-4.75	-4.75
1635		2	-5.75	-5.75	-5.75
1636		2	-2.75	-4.75	-4.75
1637		2	-0.25	0	-0.25
1638	1		0	0	0
1639	1		-0.25	-0.25	-0.25
1640		2	-4.75	-4.25	-4.75
1641		2	-4.75	-4.75	-4.75
1642	1		-0.25	-0.5	-0.5
1643		2	0	-0.25	-0.25
1644	1		-0.25	-0.25	-0.25
1645		2	-2.75	-1.5	-2.75
1646	1		0	-0.25	-0.25
1647	1		-7.25	-8.25	-8.25
1648		2	-2.75	-2.5	-2.75
1649	1		-2.75	-2.75	-2.75
1650	1		-2.75	-2.75	-2.75
1651		2	0	-0.25	-0.25
1652		2	-4.5	-5.5	-5.5
1653		2	-2.5	-2	-2.5
1654	1		-5	-5.5	-5.5
1655	1		-5.75	-4.25	-5.75
1656	1		-0.25	-0.25	-0.25
1657	1		0	-0.5	-0.5
1658	1		-3.25	-4.5	-4.5
1659	1		-6.25	-8.25	-8.25
1660	1		0	0	0
1661	1		-4.5	-5.75	-5.75
1662	1		-4.5	-4.5	-4.5
1663	1		-2	-2.75	-2.75
1664		2	-0.25	-0.25	-0.25
1665		2	-1.25	-1.75	-1.75
1666		2	-0.25	0	-0.25
1667	1		-2.75	-2.75	-2.75
1668	1		-2	-2.25	-2.25
1669	1		-2.5	-2.5	-2.5
1670	1		-9	-8.25	-9
1671		2	0	-0.25	-0.25
1672	1		-2.25	-2	-2.25
1673		2	-0.25	-0.25	-0.25
1674	1		-4	-4.75	-4.75
1675		2	-2.5	-2.75	-2.75
1676		2	-7.5	-10.5	-10.5
1677		2	-0.25	0	-0.25
1678		2	0.25	0.25	0.25
1679		2	-0.25	-0.25	-0.25
1680	1		-0.25	-0.25	-0.25
1681		2	-5.75	-3	-5.75
1682		2	0.25	0.25	0.25
1683		2	-3	-3.25	-3.25
1684	1		-2.75	-4.25	-4.25
1685		2	-0.5	-0.25	-0.5
1686	1		-0.25	-0.25	-0.25
1687	1		-0.25	-0.25	-0.25
1688		2	-2.75	-2.25	-2.75
1689		2	-4.25	-4.5	-4.5
1690	1		0	0	0
1691		2	-2.75	-2.75	-2.75
1692	1		-0.25	0.25	-0.25
1693		2	-2	-2	-2
1694	1		-2	-2.25	-2.25
1695	1		-3.5	-5.75	-5.75
1696	1		-0.25	-0.25	-0.25
1697		2	-4.75	-5.75	-5.75
1698	1		-4.75	-4.75	-4.75
1699	1		-2	-2.75	-2.75
1700		2	-0.25	0	-0.25
1701		2	-7.75	-10	-10
1702	1		-2.75	-2.75	-2.75
1703	1		-0.25	-0.25	-0.25
1704	1		0	-0.25	-0.25
1705		2	-0.25	-0.25	-0.25
1706	1		0	-0.25	-0.25
1707		2	-7.5	-9.75	-9.75
1708		2	-4.5	-4	-4.5
1709	1		-3	-4.5	-4.5
1710		2	-2.75	-2.5	-2.75
1711	1		-1.5	-2.25	-2.25
1712	1		0.25	-0.25	-0.25
1713	1		-2.25	-2.75	-2.75
1714		2	0	-0.25	-0.25
1715		2	-0.25	-0.25	-0.25
1716		2	-0.25	-0.25	-0.25
1717		2	-2	-2.25	-2.25
1718	1		0	-0.25	-0.25
1719	1		0.25	-0.25	-0.25
1720		2	0.25	0.25	0.25
1721	1		-0.25	-0.25	-0.25
1722	1		0	0.25	0
1723		2	-3	-5	-5
1724	1		-5.5	-5.5	-5.5
1725		2	-3.5	-3.75	-3.75
1726	1		-2	-2.75	-2.75
1727		2	-2.25	-2.75	-2.75
1728		2	-3	-4.25	-4.25
1729		2	-2	-2.75	-2.75
1730	1		-2	-2.75	-2.75
1731	1		-0.25	0	-0.25
1732		2	-0.25	-0.25	-0.25
1733	1		-7.25	-8.5	-8.5
1734	1		-2.5	-2.75	-2.75
1735	1		-0.25	-0.25	-0.25
1736	1		7.25	9.75	7.25
1737		2	-0.25	-0.25	-0.25
1738		2	-0.5	-0.5	-0.5
1739	1		-2	-2	-2
1740	1		-2.25	-2.5	-2.5
1741	1		-0.25	-0.25	-0.25
1742		2	0	-0.25	-0.25
1743	1		0.25	0.25	0.25
1744		2	-4	-3.75	-4
1745		2	-0.25	-0.25	-0.25
1746		2	-3	-5.75	-5.75
1747		2	-9.25	-8.75	-9.25
1748		2	-1.75	-2.75	-2.75
1749	1		-2.75	-2.75	-2.75
1750	1		-0.25	-0.25	-0.25
1751		2	-5	-5.75	-5.75
1752		2	-0.25	-0.25	-0.25
1753		2	-2	-2.5	-2.5
1754	1		-0.25	0	-0.25
1755		2	-4.25	-4.25	-4.25
1756	1		-1.5	-2.5	-2.5
1757	1		-5.75	-4.75	-5.75
1758	1		0	-0.25	-0.25
1759		2	0	0	0
1760		2	-1.75	-2.5	-2.5
1761	1		-2.75	-2.75	-2.75
1762		2	-3.5	-3.75	-3.75
1763		2	-3.75	-5.25	-5.25
1764	1		0	-0.25	-0.25
1765		2	-7.75	-10	-10
1766	1		-1.25	-2.5	-2.5
1767	1		0.25	0	0
1768		2	-0.25	-0.25	-0.25
1769		2	-2.75	-2.75	-2.75
1770	1		-5.5	-4.75	-5.5
1771		2	-4	-4.75	-4.75
1772	1		-2	-2.25	-2.25
1773		2	-0.25	-0.25	-0.25
1774	1		-0.25	-0.25	-0.25
1775	1		-0.25	-0.25	-0.25
1776		2	-6.5	-6.25	-6.5
1777		2	-3.75	-3.25	-3.75
1778	1		-0.5	-0.5	-0.5
1779		2	-0.25	-0.25	-0.25
1780		2	-2	-5.5	-5.5
1781	1		-1.75	-1.5	-1.75
1782	1		0	0	0
1783		2	-4.75	-3.5	-4.75
1784	1		-4	-6	-6
1785		2	-0.25	-0.25	-0.25
1786		2	0	-0.25	-0.25
1787	1		-2.25	-2.5	-2.5
1788	1		-4.5	-5.5	-5.5
1789		2	-2.75	-2.25	-2.75
1790		2	0.25	-0.25	-0.25
1791		2	-0.25	-0.25	-0.25
1792	1		-2	-2.25	-2.25
1793		2	0	-0.25	-0.25
1794		2	-5.25	-5	-5.25
1795	1		-5.25	-5.25	-5.25
1796		2	-1.75	-2.5	-2.5
1797	1		0	-0.25	-0.25
1798		2	-0.25	-0.5	-0.5
1799		2	-4.5	-5.75	-5.75
1800		2	-0.25	-0.25	-0.25
1801	1		-0.25	0	-0.25
1802	1		-6.75	-6.75	-6.75
1803		2	0	0	0
1804	1		-0.25	-0.25	-0.25
1805	1		-2.5	-3	-3
1806	1		-2.75	-2.75	-2.75
1807		2	-3.25	-3.75	-3.75
1808	1		-2	-2.5	-2.5
1809		2	0.25	0	0
1810		2	-0.25	0	-0.25
1811		2	0	0	0
1812		2	0	0	0
1813		2	0	0	0
1814		2	0.25	0.25	0.25
1815	1		0.25	-0.25	-0.25
1816		2	-3.75	-5.25	-5.25
1817		2	-5	-5.5	-5.5
1818		2	-0.25	0.25	-0.25
1819	1		-2.25	-2.25	-2.25
1820		2	-1.75	-2	-2
1821		2	-2	-2.25	-2.25
1822	1		-0.25	-0.25	-0.25
1823		2	-5.75	-2.5	-5.75
1824	1		-2.5	-2.5	-2.5
1825	1		-0.25	-0.25	-0.25
1826	1		-0.5	-0.25	-0.5
1827	1		-5.25	-5.5	-5.5
1828		2	0	-0.25	-0.25
1829	1		-1.75	-1.75	-1.75
1830	1		0	-0.25	-0.25
1831	1		-3.25	-3.5	-3.5
1832	1		2.25	2.5	2.25
1833	1		-2.75	-2.75	-2.75
1834	1		-2.25	-2.25	-2.25
1835		2	-4.5	-5	-5
1836		2	-5.75	-5.75	-5.75
1837	1		-2.25	-2	-2.25
1838		2	-0.5	-0.5	-0.5
1839	1		-2	-2.25	-2.25
1840	1		-0.25	-0.25	-0.25
1841		2	-5.25	-5.25	-5.25
1842	1		-5.25	-5.5	-5.5
1843		2	-3.75	-4.5	-4.5
1844		2	0.25	0.25	0.25
1845	1		-2	-2.5	-2.5
1846		2	-5.25	-5.25	-5.25
1847		2	0	0	0
1848	1		-8	-8.75	-8.75
1849	1		-3.25	-4.25	-4.25
1850		2	-1	-1.25	-1.25
1851	1		4.5	3.75	3.75
1852	1		-5.5	-6	-6
1853		2	-5	-5.75	-5.75
1854	1		-0.25	-0.25	-0.25
1855	1		-5.25	-4.75	-5.25
1856	1		-2	-2.75	-2.75
1857	1		-5	-5.5	-5.5
1858	1		0	-0.25	-0.25
1859	1		-1.75	-1.75	-1.75
1860	1		-1.75	-2.75	-2.75
1861	1		-5.25	-6	-6
1862	1		-2.25	-2.25	-2.25
1863	1		-3.5	-3.75	-3.75
1864		2	-2.75	-2.75	-2.75
1865		2	0.25	0.25	0.25
1866		2	-0.25	0	-0.25
1867	1		-5	-5.25	-5.25
1868		2	-1	-1.25	-1.25
1869		2	-9.75	-9	-9.75
1870	1		-0.25	-0.25	-0.25
1871	1		-0.25	-0.25	-0.25
1872		2	-2.25	-2	-2.25
1873		2	-0.25	-0.25	-0.25
1874	1		-0.25	0.25	-0.25
1875		2	-0.25	0	-0.25
1876		2	-2	-2	-2
1877		2	0.25	-0.25	-0.25
1878	1		-2.5	-2.75	-2.75
1879	1		-5.75	-5.75	-5.75
1880	1		-2	-2.25	-2.25
1881	1		-0.25	-0.25	-0.25
1882		2	-5.75	-5.75	-5.75
1883	1		-2.75	-2.75	-2.75
1884	1		-2.25	-2.25	-2.25
1885	1		-0.25	-0.25	-0.25
1886		2	-0.25	0	-0.25
1887		2	-0.25	0	-0.25
1888		2	-4.5	-5.5	-5.5
1889		2	0.25	-0.25	-0.25
1890	1		-0.5	-0.25	-0.5
1891	1		0	-0.25	-0.25
1892	1		-2	-2.5	-2.5
1893		2	-0.25	0	-0.25
1894		2	-0.25	-0.25	-0.25
1895		2	-0.25	0.25	-0.25
1896	1		0	0	0
1897		2	-7.25	-7.25	-7.25
1898		2	-2.5	-2.75	-2.75
1899	1		-5.5	-6.75	-6.75
1900	1		0	0	0
1901	1		-2.75	-2.75	-2.75
1902	1		-5.5	-4.75	-5.5
1903		2	-2.5	-2.25	-2.5
1904	1		-0.25	-0.5	-0.5
1905		2	0	-0.25	-0.25
1906		2	-0.25	-0.25	-0.25
1907	1		-0.75	-2.5	-2.5
1908		2	0	-0.25	-0.25
1909	1		0	0	0
1910		2	-4.75	-5.75	-5.75
1911		2	-5.25	-3.5	-5.25
1912	1		-2.75	-2.75	-2.75
1913		2	-6.75	-7	-7
1914	1		-5.5	-5.25	-5.5
1915	1		0	-0.25	-0.25
1916		2	-0.25	-0.25	-0.25
1917		2	0	-0.25	-0.25
1918		2	-0.25	-0.25	-0.25
1919	1		-5.75	-4.75	-5.75
1920	1		-0.25	0	-0.25
1921		2	-3	-3	-3
1922		2	-2.5	-1.75	-2.5
1923	1		-3.25	-4.75	-4.75
1924		2	-0.25	0	-0.25
1925		2	-3	-3.25	-3.25
1926		2	-0.25	0	-0.25
1927	1		0	-0.25	-0.25
1928	1		0	-0.25	-0.25
1929	1		-2.25	-3	-3
1930	1		-0.25	-0.25	-0.25
1931		2	-2	-2.25	-2.25
1932		2	-5.5	-4	-5.5
1933	1		0	-0.25	-0.25
1934		2	-4.5	-5.75	-5.75
1935		2	-0.25	0.25	-0.25
1936		2	-2	-2.75	-2.75
1937	1		0	0	0
1938		2	-0.25	-0.25	-0.25
1939	1		-4.75	-4.75	-4.75
1940		2	-5.75	-5.5	-5.75
1941		2	-0.25	0	-0.25
1942		2	0	0	0
1943	1		-1.5	-2.5	-2.5
1944		2	-4.5	-5	-5
1945	1		-0.25	0	-0.25
1946		2	-3.25	-5.5	-5.5
1947	1		-5	-5	-5
1948		2	-0.25	-0.25	-0.25
1949		2	-5.5	-5.25	-5.5
1950	1		-4.75	-5.75	-5.75
1951	1		-3.25	-5.75	-5.75
1952	1		0.25	-0.25	-0.25
1953		2	-0.25	0	-0.25
1954	1		0.25	0.25	0.25
1955	1		-5.25	-4.75	-5.25
1956		2	-0.25	-0.25	-0.25
1957	1		0	0	0
1958		2	0	-0.25	-0.25
1959		2	-8.5	-7.75	-8.5
1960		2	-0.25	-0.25	-0.25
1961		2	-0.25	0	-0.25
1962	1		-3	-4.5	-4.5
1963		2	-9.5	-8	-9.5
1964		2	-5.25	-5.75	-5.75
1965		2	0.25	0.25	0.25
1966		2	-2	-4	-4
1967	1		-0.25	-0.5	-0.5
1968		2	-1	-2	-2
1969		2	-0.5	-0.5	-0.5
1970		2	-7.5	-9	-9
1971	1		-0.25	0.25	-0.25
1972	1		-5.5	-4.5	-5.5
1973		2	-1	-2.5	-2.5
1974	1		-0.25	-0.25	-0.25
1975		2	-2.75	-2.75	-2.75
1976		2	-4.75	-4.25	-4.75
1977		2	-5.5	-3.5	-5.5
1978		2	-2	-1.5	-2
1979		2	-3.75	-5	-5
1980		2	-8.5	-9.25	-9.25
1981		2	-5.25	-5.75	-5.75
1982		2	-4.5	-5	-5
1983		2	0.25	-0.25	-0.25
1984		2	-5.75	-5.5	-5.75
1985	1		-5.5	-5.5	-5.5
1986		2	-5	-4.75	-5
1987	1		-4.75	-5.75	-5.75
1988	1		-2	-2	-2
1989		2	0	0	0
1990		2	-4.75	-5.75	-5.75
1991		2	-5	-2.5	-5
1992		2	-5.5	-4.5	-5.5
1993		2	-4.5	-4.75	-4.75
1994		2	-5.25	-3.5	-5.25
1995		2	-0.5	-0.5	-0.5
1996		2	-2	-2.25	-2.25
1997		2	-2.75	-1.75	-2.75
[truncated: 1,790 more rows]

## Sheet: 2012
Refractive status of all the paticipants (2012)
Patient ID	Gender		Refractive status
	M=1	F=2	OD	OS	Worse eye
1	1		0	-0.25	-0.25
2	1		-5.25	-4.25	-5.25
3	1		-0.25	-0.25	-0.25
4	1		-0.75	-2.25	-2.25
5		2	-1.25	-1.25	-1.25
6		2	-0.5	-0.25	-0.5
7	1		0	-0.25	-0.25
8	1		0	0	0
9		2	-5.25	-5.75	-5.75
10		2	-8.5	-10.75	-10.75
11	1		-2.5	-2.5	-2.5
12	1		-4.25	-6	-6
13	1		-0.25	-0.25	-0.25
14		2	-2.25	-2	-2.25
15	1		-5.5	-5	-5.5
16	1		-0.25	-0.25	-0.25
17		2	-5.25	-5.25	-5.25
18		2	-0.25	-0.5	-0.5
19	1		-0.25	-0.25	-0.25
20	1		-2.5	-2.75	-2.75
21	1		-4.75	-5.5	-5.5
22	1		0	-0.25	-0.25
23		2	-1.5	-0.75	-1.5
24	1		-5	-6	-6
25	1		-3.25	-5.5	-5.5
26	1		-2.75	-2.5	-2.75
27	1		-4	-5.5	-5.5
28		2	0	-0.25	-0.25
29		2	-0.25	0	-0.25
30		2	-1.75	-2.25	-2.25
31		2	-5.25	-6	-6
32		2	-1	-1.25	-1.25
33	1		-0.25	-0.25	-0.25
34		2	-5	-5.25	-5.25
35		2	-0.25	-0.25	-0.25
36	1		-3.75	-4.5	-4.5
37	1		0	-0.25	-0.25
38	1		-1	-1.75	-1.75
39		2	-5.25	-5.5	-5.5
40	1		-6.25	-6.5	-6.5
41		2	-5.75	-5.75	-5.75
42		2	-3.75	-4	-4
43	1		-1.5	-2.75	-2.75
44		2	-0.25	-0.25	-0.25
45	1		0.25	-0.25	-0.25
46		2	-1.75	-1.75	-1.75
47	1		-0.25	0	-0.25
48	1		-2.25	-3.75	-3.75
49	1		-3.25	-3.75	-3.75
50	1		0	0	0
51	1		0	-0.25	-0.25
52		2	-2.75	-2.5	-2.75
53		2	-0.25	0.25	-0.25
54		2	-9	-8.25	-9
55		2	-3.25	-4.5	-4.5
56	1		0	0	0
57		2	-4	-4.5	-4.5
58	1		-6	-5	-6
59		2	-4.25	-6	-6
60		2	-8.75	-9.5	-9.5
61	1		-2.5	-1.5	-2.5
62	1		-0.5	-0.5	-0.5
63	1		-2.5	-2.25	-2.5
64		2	0	-0.25	-0.25
65	1		-4	-6	-6
66	1		-2.5	-2	-2.5
67	1		-0.25	-0.25	-0.25
68	1		0	-0.25	-0.25
69		2	-0.25	0	-0.25
70		2	-0.25	-0.25	-0.25
71		2	-2.25	-0.5	-2.25
72	1		-0.25	-0.25	-0.25
73		2	0	0	0
74		2	-0.25	-0.25	-0.25
75		2	-4	-4.25	-4.25
76	1		-0.5	-0.5	-0.5
77		2	-4.25	-4.25	-4.25
78	1		-4	-4	-4
79		2	-3.25	-5.5	-5.5
80		2	-5.5	-5.5	-5.5
81		2	-4	-5.25	-5.25
82		2	-8.75	-9	-9
83	1		-0.25	-0.25	-0.25
84		2	-1.25	-2.5	-2.5
85	1		-0.25	-0.25	-0.25
86	1		-0.5	0	-0.5
87		2	0	0	0
88		2	-5	-6	-6
89		2	-5.75	-5.75	-5.75
90		2	-0.25	-0.25	-0.25
91		2	-0.25	0	-0.25
92	1		0	-0.25	-0.25
93		2	-0.25	-0.25	-0.25
94	1		-2.5	-2.75	-2.75
95	1		-4.25	-4.75	-4.75
96	1		-3.25	-5.75	-5.75
97		2	-0.25	-0.25	-0.25
98		2	-2.5	-2.25	-2.5
99	1		0.25	-0.25	-0.25
100		2	-7	-8.5	-8.5
101		2	-5.75	-5.75	-5.75
102		2	-5.75	-5.5	-5.75
103	1		-5.25	-4.75	-5.25
104		2	0.25	0	0
105		2	-5.75	-5.75	-5.75
106	1		-3.75	-5.25	-5.25
107		2	-5.5	-5.5	-5.5
108	1		-0.25	-0.25	-0.25
109	1		-0.25	-0.5	-0.5
110		2	-5.5	-4	-5.5
111	1		-9.5	-8	-9.5
112	1		-2.75	-2.75	-2.75
113		2	-3.75	-4.5	-4.5
114		2	-4.25	-3.75	-4.25
115		2	-2.5	-1.75	-2.5
116		2	-0.25	0	-0.25
117	1		0	-0.25	-0.25
118		2	-2.75	-2.75	-2.75
119		2	-5.5	-4.5	-5.5
120	1		0	-0.25	-0.25
121	1		0.25	-0.25	-0.25
122		2	-0.25	-0.25	-0.25
123		2	-5.25	-5.75	-5.75
124		2	0.25	-0.25	-0.25
125	1		0	-0.25	-0.25
126	1		-2.75	-4	-4
127	1		0.25	-0.25	-0.25
128	1		-0.25	0	-0.25
129		2	-0.25	-0.25	-0.25
130		2	-3.75	-5.25	-5.25
131		2	-5.75	-3.5	-5.75
132	1		0.25	-0.25	-0.25
133		2	-5.75	-5.25	-5.75
134	1		-0.25	-0.25	-0.25
135	1		-0.25	0	-0.25
136		2	-3.5	-3.5	-3.5
137		2	-1.5	-2.25	-2.25
138		2	-5	-5	-5
139	1		-1.5	-2	-2
140		2	-0.5	0	-0.5
141		2	-5	-5.75	-5.75
142		2	-2.75	-2	-2.75
143	1		-5.75	-5.5	-5.75
144	1		-0.25	-0.25	-0.25
145		2	-0.75	-2.75	-2.75
146		2	-4.5	-2.75	-4.5
147		2	-5.75	-5.25	-5.75
148		2	-3	-2.5	-3
149		2	-2.25	-3	-3
150	1		-0.5	0	-0.5
151	1		-2	-2.5	-2.5
152	1		-1.75	-2	-2
153		2	-0.25	-0.25	-0.25
154	1		0.25	0	0
155	1		-3.25	-5.5	-5.5
156	1		-0.25	-0.25	-0.25
157	1		0.25	0	0
158	1		-0.5	-0.5	-0.5
159		2	-4.25	-4.25	-4.25
160		2	0.25	0	0
161	1		-0.25	0	-0.25
162		2	-8.75	-8.5	-8.75
163		2	-0.25	-0.5	-0.5
164		2	-8.75	-9	-9
165		2	-1.5	-2	-2
166	1		-0.25	-0.25	-0.25
167		2	-0.25	-0.25	-0.25
168	1		-0.25	-0.25	-0.25
169		2	0	0	0
170	1		-3.75	-5.5	-5.5
171	1		-2.75	-2.25	-2.75
172		2	-5.75	-5.75	-5.75
173		2	0	-0.25	-0.25
174	1		-7.25	-9	-9
175	1		-0.25	0	-0.25
176	1		0.25	-0.25	-0.25
177	1		-3.5	-5	-5
178		2	-4.25	-5.5	-5.5
179		2	-4.5	-5.75	-5.75
180	1		0	0.25	0
181	1		-0.25	-0.25	-0.25
182	1		-0.25	0	-0.25
183	1		-1.75	-2.5	-2.5
184		2	-2.25	-1.75	-2.25
185	1		-0.25	-0.25	-0.25
186		2	-3	-2.5	-3
187	1		-2.5	-2.5	-2.5
188		2	-0.25	-0.25	-0.25
189		2	0.25	0	0
190		2	-2	-1.75	-2
191		2	0.25	-0.25	-0.25
192	1		-5.5	-3.75	-5.5
193		2	-9.25	-8.75	-9.25
194	1		-4.25	-5.75	-5.75
195	1		-0.25	-0.25	-0.25
196	1		-9.25	-9	-9.25
197	1		0	-0.25	-0.25
198		2	-2	-2.75	-2.75
199		2	-0.25	-0.25	-0.25
200	1		0.25	-0.25	-0.25
201	1		-0.5	-0.25	-0.5
202		2	-0.25	0	-0.25
203	1		-0.25	0.25	-0.25
204		2	-4.75	-4.25	-4.75
205	1		0	0	0
206		2	0	0	0
207	1		0	-0.25	-0.25
208		2	0	-0.25	-0.25
209	1		-0.25	-0.25	-0.25
210		2	-0.5	-1.25	-1.25
211	1		-3.5	-5.75	-5.75
212	1		-0.25	-0.25	-0.25
213	1		-0.25	-0.25	-0.25
214	1		-2.25	-2.25	-2.25
215		2	-5.25	-4.75	-5.25
216	1		-0.25	0	-0.25
217		2	-1.25	-2.25	-2.25
218		2	-2	-2.25	-2.25
219		2	-8.25	-8.25	-8.25
220	1		-2	-1.75	-2
221		2	-2.25	-3	-3
222		2	-4.25	-5.5	-5.5
223	1		-2.25	-1.75	-2.25
224	1		-1.75	-2.75	-2.75
225	1		-2	-3	-3
226	1		-4.25	-5.75	-5.75
227		2	-1.5	-1.75	-1.75
228	1		-10.75	-11.5	-11.5
229		2	-5.25	-4.75	-5.25
230		2	-0.25	0.25	-0.25
231	1		-0.25	-0.25	-0.25
232	1		-9.25	-8.75	-9.25
233	1		0.25	-0.25	-0.25
234	1		-8.25	-8.25	-8.25
235	1		-9.25	-10	-10
236		2	-11.5	-6.75	-11.5
237	1		-5.25	-5.25	-5.25
238		2	-2.75	-2.5	-2.75
239	1		-2	-2.75	-2.75
240	1		-0.25	-0.25	-0.25
241		2	-2.75	-2	-2.75
242		2	-5.75	-5.75	-5.75
243	1		-1.75	-1.5	-1.75
244	1		-2.5	-2.25	-2.5
245	1		0	-0.25	-0.25
246	1		0	-0.25	-0.25
247		2	-0.25	-0.25	-0.25
248	1		-0.25	-0.25	-0.25
249		2	-5.25	-3.5	-5.25
250	1		-1	-1.5	-1.5
251		2	-6	-5.75	-6
252		2	-4.5	-4.75	-4.75
253	1		-4.75	-4.5	-4.75
254	1		0.25	0	0
255		2	-5.75	-5.75	-5.75
256		2	-0.5	-0.5	-0.5
257		2	-3	-5.75	-5.75
258	1		-5.5	-5.5	-5.5
259	1		-4.75	-4.25	-4.75
260	1		-0.5	-0.5	-0.5
261		2	-1.5	-2.5	-2.5
262		2	-0.25	0	-0.25
263		2	0.25	-0.25	-0.25
264		2	-5.25	-5.5	-5.5
265	1		-3	-3.25	-3.25
266	1		0	-0.25	-0.25
267		2	0	0	0
268		2	-2.5	-1.75	-2.5
269	1		-2.25	-2.5	-2.5
270		2	-2.25	-2	-2.25
271	1		-5.75	-2.75	-5.75
272	1		-2.75	-2.75	-2.75
273		2	-2	-2.25	-2.25
274		2	-4.5	-5.5	-5.5
275		2	-7.5	-7.75	-7.75
276	1		-3	-1.75	-3
277	1		-1.75	-3	-3
278		2	-1.75	-3	-3
279		2	-0.25	-0.25	-0.25
280		2	-0.25	-0.5	-0.5
281	1		-7.75	-8.75	-8.75
282		2	-1.25	-1.75	-1.75
283	1		-8	-7.5	-8
284		2	-1.5	-2.25	-2.25
285	1		0	0	0
286		2	-3.5	-5.25	-5.25
287		2	-4.5	-5	-5
288		2	-3.75	-4.5	-4.5
289		2	-10	-9	-10
290		2	-0.25	-0.25	-0.25
291		2	-9.75	-9.5	-9.75
292		2	-1.75	-1.75	-1.75
293	1		-2.25	-2.25	-2.25
294		2	-0.5	-0.5	-0.5
295		2	0.25	0	0
296		2	-0.25	-0.25	-0.25
297		2	-9.75	-7.75	-9.75
298	1		-4	-5.25	-5.25
299		2	-2.75	-2.75	-2.75
300	1		-5.5	-3	-5.5
301		2	-4.75	-5	-5
302	1		-2.25	-2.25	-2.25
303	1		-2.5	-5.5	-5.5
304	1		-1.75	-2.5	-2.5
305		2	-7.5	-7	-7.5
306		2	-2.5	-2.5	-2.5
307	1		-5.75	-4	-5.75
308		2	-2	-2.75	-2.75
309		2	0	-0.25	-0.25
310	1		-0.25	0	-0.25
311	1		-3.75	-4.75	-4.75
312	1		0.25	-0.25	-0.25
313	1		-2.25	-2.75	-2.75
314	1		-3	-4.5	-4.5
315	1		-5.75	-5.75	-5.75
316	1		-3.75	-4	-4
317		2	-3.25	-5.75	-5.75
318		2	-2.5	-2.75	-2.75
319	1		-2.5	-2.5	-2.5
320		2	-0.25	-0.5	-0.5
321		2	-4.25	-5.5	-5.5
322		2	0	0	0
323	1		-0.25	-0.25	-0.25
324		2	-5	-6.25	-6.25
325	1		-0.5	-0.5	-0.5
326		2	0	-0.25	-0.25
327		2	-10	-8	-10
328	1		-2.75	-4.5	-4.5
329	1		-0.25	-0.25	-0.25
330	1		-5.5	-4.5	-5.5
331	1		-0.25	0	-0.25
332		2	-2.5	-0.75	-2.5
333		2	-5.25	-5.25	-5.25
334		2	-2.25	-3.5	-3.5
335		2	-1.5	-1.75	-1.75
336		2	-3	-3	-3
337		2	-4	-6	-6
338		2	-0.25	-0.25	-0.25
339		2	-3.5	-5.25	-5.25
340	1		0	-0.25	-0.25
341		2	-5.25	-3.5	-5.25
342		2	0	-0.25	-0.25
343		2	0.25	-0.25	-0.25
344	1		-4.5	-4.25	-4.5
345	1		-2	-2.25	-2.25
346	1		-1.75	-2.75	-2.75
347		2	0	-0.25	-0.25
348		2	-2.25	-5.75	-5.75
349		2	-0.25	-0.25	-0.25
350	1		-2.5	-2	-2.5
351	1		-5.25	-6	-6
352		2	-2.75	-5.5	-5.5
353		2	-1.5	-1.75	-1.75
354	1		0	-0.25	-0.25
355		2	-0.25	-0.25	-0.25
356		2	-0.25	-0.25	-0.25
357	1		-2.5	-2.5	-2.5
358		2	-0.5	-0.25	-0.5
359	1		-4.25	-5.75	-5.75
360		2	-5.25	-4.25	-5.25
361	1		-0.25	-0.25	-0.25
362		2	-5.25	-5.25	-5.25
363		2	-0.25	-0.25	-0.25
364	1		-2.75	-2.75	-2.75
365		2	-5.25	-5.25	-5.25
366		2	-4.75	-6	-6
367	1		-2	-2.75	-2.75
368	1		-0.25	0.25	-0.25
369	1		-9	-10.5	-10.5
370		2	1	1	1
371		2	-5.25	-4	-5.25
372		2	-4.25	-5	-5
373	1		0	-0.25	-0.25
374	1		-4	-5.5	-5.5
375	1		-4.25	-5.75	-5.75
376	1		-2.25	-2.75	-2.75
377	1		-5	-5.5	-5.5
378		2	-2.25	-3	-3
379		2	-2.75	-2	-2.75
380		2	-5.25	-5.75	-5.75
381	1		0.25	0	0
382	1		-1.75	-2.75	-2.75
383		2	-3.5	-5.25	-5.25
384	1		0.25	0	0
385		2	0	0	0
386		2	-0.5	-0.25	-0.5
387	1		0	0	0
388		2	-0.25	0.25	-0.25
389	1		-2.25	-2.75	-2.75
390	1		-3	-3.5	-3.5
391	1		0	-0.25	-0.25
392		2	-0.25	0	-0.25
393		2	-2.25	-3	-3
394		2	-5.5	-5.75	-5.75
395		2	-1.25	-2	-2
396		2	0.25	0	0
397		2	0	-0.25	-0.25
398	1		-0.25	0	-0.25
399		2	-2.75	-3	-3
400		2	-2.75	-2.75	-2.75
401		2	-0.25	-0.25	-0.25
402		2	-4	-5.75	-5.75
403		2	-0.25	-0.25	-0.25
404		2	-9.75	-10.25	-10.25
405		2	-1	-2.25	-2.25
406	1		-1.5	-2.5	-2.5
407	1		-0.25	-0.25	-0.25
408	1		-3.75	-4.75	-4.75
409		2	-0.25	0.25	-0.25
410		2	-4	-4.75	-4.75
411	1		-0.25	-0.25	-0.25
412		2	-8	-8	-8
413		2	-5.75	-5.75	-5.75
414	1		0	0	0
415	1		0	-0.25	-0.25
416		2	-3.75	-5	-5
417		2	-4.5	-4.5	-4.5
418	1		-2.5	-1.25	-2.5
419		2	0	-0.25	-0.25
420		2	-0.25	-0.25	-0.25
421	1		-0.25	-0.25	-0.25
422	1		0	-0.25	-0.25
423		2	-0.25	-0.25	-0.25
424		2	-4.5	-4.5	-4.5
425	1		-0.5	-0.5	-0.5
426		2	-3.5	-5.5	-5.5
427	1		-3.25	-4.75	-4.75
428	1		-4.25	-5.25	-5.25
429	1		0	-0.25	-0.25
430	1		-3.25	-3.75	-3.75
431	1		-5.5	-5.75	-5.75
432		2	-5	-4.5	-5
433	1		-12.5	-11.5	-12.5
434	1		-9.75	-8.25	-9.75
435		2	0	0	0
436		2	0	0	0
437		2	0	-0.5	-0.5
438	1		-0.25	0.25	-0.25
439		2	-5.25	-5.25	-5.25
440		2	-0.25	-0.25	-0.25
441	1		0	-0.25	-0.25
442		2	-0.25	-0.25	-0.25
443		2	-2.25	-3.25	-3.25
444	1		-2.75	-2.75	-2.75
445		2	-8.25	-7.5	-8.25
446	1		-2.75	-2.5	-2.75
447	1		-2.25	-2.5	-2.5
448		2	-0.75	-2.75	-2.75
449		2	-2.25	-2.75	-2.75
450		2	-5.75	-5.25	-5.75
451	1		-0.25	-0.25	-0.25
452		2	-0.25	0	-0.25
453		2	-5.25	-5.75	-5.75
454	1		0	-0.25	-0.25
455		2	0	0.25	0
456		2	-0.25	0	-0.25
457		2	-7.75	-9.25	-9.25
458		2	-2.75	-2.5	-2.75
459		2	0	0	0
460		2	-2	-3	-3
461		2	-4.25	-5.75	-5.75
462		2	-1.5	-2	-2
463	1		-5	-5.5	-5.5
464		2	-5	-4	-5
465		2	-0.25	-0.25	-0.25
466		2	-4.75	-3.75	-4.75
467	1		-2	-1.5	-2
468	1		-0.25	0	-0.25
469		2	-2.5	-1.75	-2.5
470	1		-0.25	-0.25	-0.25
471	1		-4.75	-5.25	-5.25
472	1		-4.75	-4.25	-4.75
473		2	-0.25	-0.25	-0.25
474		2	-2.75	-2.5	-2.75
475	1		-3.25	-4.5	-4.5
476		2	-1.75	-2.5	-2.5
477		2	-6.5	-6.25	-6.5
478		2	-5.5	-5.25	-5.5
479		2	-5.25	-2.75	-5.25
480		2	-5.75	-5.75	-5.75
481		2	-3.25	-5.75	-5.75
482	1		0	-0.25	-0.25
483		2	-5.75	-5.75	-5.75
484	1		-2.5	-2.5	-2.5
485	1		-8.75	-9.75	-9.75
486		2	-4	-5.75	-5.75
487	1		-1.75	-1	-1.75
488	1		-0.25	0.25	-0.25
489	1		-0.25	-0.25	-0.25
490	1		-2	-2.75	-2.75
491	1		-3.25	-3.5	-3.5
492		2	-6.75	-7	-7
493		2	-2.75	-2.75	-2.75
494	1		-0.25	0	-0.25
495	1		-1.75	-2.25	-2.25
496	1		-2	-4.75	-4.75
497	1		-2.5	-3	-3
498	1		-0.25	-0.25	-0.25
499	1		0	-0.25	-0.25
500	1		0	-0.25	-0.25
501	1		-0.5	-0.5	-0.5
502		2	-0.25	-0.25	-0.25
503	1		-3.5	-4.25	-4.25
504	1		-2	-2.75	-2.75
505		2	0	-0.25	-0.25
506	1		-2	-2.5	-2.5
507		2	0.25	-0.25	-0.25
508		2	-4	-4	-4
509	1		-0.25	-0.25	-0.25
510	1		-4.75	-5.75	-5.75
511		2	-2.75	-2.25	-2.75
512		2	-0.25	-0.5	-0.5
513	1		-4.75	-6	-6
514		2	0.25	0	0
515	1		-2	-2.75	-2.75
516		2	-3.5	-5.5	-5.5
517	1		-2.25	-2	-2.25
518		2	-4.5	-5.25	-5.25
519	1		0	-0.25	-0.25
520		2	-4.75	-5.25	-5.25
521	1		-0.5	-0.25	-0.5
522		2	-0.25	-0.25	-0.25
523		2	-5.5	-4.5	-5.5
524		2	-2.75	-2.75	-2.75
525	1		-2.75	-3	-3
526	1		-2.25	-1.25	-2.25
527	1		-0.75	-2.75	-2.75
528	1		-5.5	-5.25	-5.5
529	1		-5.5	-6.25	-6.25
530	1		0	-0.25	-0.25
531	1		-2	-2.25	-2.25
532	1		-4.5	-4.5	-4.5
533	1		-2.25	-2.75	-2.75
534		2	-1.5	-2.75	-2.75
535		2	-3.5	-5.75	-5.75
536		2	-3	-4.5	-4.5
537	1		-4.25	-5.5	-5.5
538	1		-0.25	0	-0.25
539		2	-7.25	-7.25	-7.25
540	1		-2.25	-2.5	-2.5
541	1		-5.75	-4.75	-5.75
542	1		-0.25	-0.25	-0.25
543	1		-1.5	-2.5	-2.5
544	1		-0.25	0	-0.25
545	1		-0.25	-0.25	-0.25
546		2	-2.25	-1.75	-2.25
547		2	-5.5	-5.25	-5.5
548	1		-0.25	0.25	-0.25
549		2	0.25	-0.25	-0.25
550	1		-0.25	-0.25	-0.25
551		2	-5.75	-5.75	-5.75
552		2	-4	-3.5	-4
553		2	-5.5	-5.25	-5.5
554		2	-5.5	-5.5	-5.5
555	1		-2.25	-1.75	-2.25
556		2	-0.25	-0.25	-0.25
557	1		-6.75	-9	-9
558		2	-9.25	-8.75	-9.25
559	1		-1.75	-1.25	-1.75
560		2	-5.75	-5.75	-5.75
561		2	0	-0.25	-0.25
562		2	-0.25	-0.25	-0.25
563	1		-0.25	-0.25	-0.25
564	1		-0.25	-0.25	-0.25
565	1		-2.5	-1.25	-2.5
566	1		0	-0.25	-0.25
567	1		-0.25	-0.25	-0.25
568	1		0.25	0	0
569		2	-4.25	-4.25	-4.25
570	1		-4.5	-5	-5
571	1		-7.5	-9.75	-9.75
572	1		0	0	0
573	1		-1.5	-2.75	-2.75
574		2	-4.25	-4.5	-4.5
575		2	-2	-2	-2
576		2	-0.25	-0.5	-0.5
577	1		-2.75	-2.75	-2.75
578		2	-2.75	-2.75	-2.75
579		2	0	0	0
580	1		-3.25	-4.5	-4.5
581	1		-4.75	-5.75	-5.75
582	1		-9.75	-9.25	-9.75
583		2	0	-0.25	-0.25
584		2	-4.5	-4.25	-4.5
585	1		-0.5	-0.5	-0.5
586	1		-0.25	-0.25	-0.25
587	1		-0.25	-0.25	-0.25
588	1		-7.5	-9	-9
589		2	-5.25	-5	-5.25
590	1		-2.5	-2.75	-2.75
591		2	-3.5	-3.75	-3.75
592	1		0	-0.25	-0.25
593	1		-5.25	-5	-5.25
594		2	-8.75	-9.5	-9.5
595		2	-5.75	-4.25	-5.75
596		2	0	0	0
597		2	-4.25	-4	-4.25
598		2	-5.25	-4.25	-5.25
599	1		-0.25	-0.25	-0.25
600	1		-2.75	-2.5	-2.75
601		2	-2.25	-1.75	-2.25
602	1		-4.5	-5.25	-5.25
603		2	-5.25	-5.5	-5.5
604		2	-6	-4.75	-6
605		2	-5.75	-4.75	-5.75
606		2	0	0	0
607		2	0	-0.5	-0.5
608		2	-4.75	-3.5	-4.75
609		2	-1.5	-1.75	-1.75
610	1		-0.25	-0.25	-0.25
611	1		-0.25	-0.25	-0.25
612		2	-5.75	-4.25	-5.75
613	1		-3.5	-5.25	-5.25
614		2	-0.5	-0.5	-0.5
615		2	-0.25	-0.25	-0.25
616	1		-4.75	-4.75	-4.75
617		2	-4.5	-5.25	-5.25
618	1		-2.5	-2.75	-2.75
619		2	-2.25	-2	-2.25
620	1		-2.75	-2.75	-2.75
621	1		-3.5	-3	-3.5
622		2	-2.25	-3	-3
623		2	-0.25	0.25	-0.25
624	1		-0.25	-0.25	-0.25
625		2	-4.5	-5.75	-5.75
626	1		-0.25	-0.25	-0.25
627	1		-0.25	-0.25	-0.25
628	1		-3.75	-5.5	-5.5
629	1		0	-0.25	-0.25
630		2	-4.75	-5	-5
631		2	-3.75	-4	-4
632		2	-5.5	-5.25	-5.5
633		2	0.25	-0.25	-0.25
634	1		-3.25	-4.5	-4.5
635		2	-5	-5.25	-5.25
636	1		-5	-6.25	-6.25
637		2	-0.25	-0.25	-0.25
638	1		-3.5	-5.25	-5.25
639		2	-8.75	-10.5	-10.5
640	1		-1.75	-2.25	-2.25
641		2	-0.25	-0.25	-0.25
642		2	-1	-2	-2
643	1		-1.75	-2.75	-2.75
644		2	0.25	-0.25	-0.25
645		2	-5.25	-4	-5.25
646	1		-2	-1.5	-2
647	1		-2	-2.25	-2.25
648		2	0.25	0	0
649		2	0	-0.25	-0.25
650		2	0	0	0
651		2	-2	-2.5	-2.5
652		2	-1.75	-1.75	-1.75
653		2	-4.25	-3	-4.25
654	1		-3.25	-4.5	-4.5
655		2	-0.5	0	-0.5
656	1		-3	-3	-3
657	1		-4.5	-5.75	-5.75
658	1		-2.75	-1.75	-2.75
659		2	-0.25	-0.25	-0.25
660	1		-0.25	-0.25	-0.25
661		2	-0.25	-0.25	-0.25
662	1		-5.75	-5.75	-5.75
663		2	-5.5	-5.5	-5.5
664	1		-4.75	-4.25	-4.75
665	1		-0.25	-0.25	-0.25
666		2	-4.25	-5	-5
667	1		-2.75	-3.25	-3.25
668		2	-5.5	-6	-6
669		2	-0.25	-0.25	-0.25
670		2	-3.5	-3.75	-3.75
671		2	-2.75	-2.5	-2.75
672		2	-5.25	-4.25	-5.25
673		2	-0.75	-1.25	-1.25
674	1		-0.25	-0.25	-0.25
675	1		-1.5	-2.75	-2.75
676		2	-5.75	-3.25	-5.75
677		2	-5	-5.75	-5.75
678		2	-1.5	-2.25	-2.25
679	1		-5	-5.5	-5.5
680	1		-0.25	0.25	-0.25
681	1		0	-0.25	-0.25
682	1		-0.25	0	-0.25
683	1		-4.5	-5.75	-5.75
684	1		0	-0.25	-0.25
685		2	0	0.25	0
686		2	-5.25	-5.25	-5.25
687	1		-3.75	-2.75	-3.75
688	1		-1	-2	-2
689	1		-3.25	-3.5	-3.5
690		2	-4.75	-5.75	-5.75
691	1		-2.75	-1.5	-2.75
692		2	-4.5	-3.75	-4.5
693	1		-3.75	-5.25	-5.25
694		2	-2.75	-1.5	-2.75
695	1		-3.75	-5.25	-5.25
696		2	-0.5	-0.25	-0.5
697	1		-5.5	-4.25	-5.5
698	1		-0.25	-0.25	-0.25
699		2	-0.5	-0.25	-0.5
700	1		-4.75	-5.5	-5.5
701		2	0	-0.25	-0.25
702		2	-4.25	-5.25	-5.25
703		2	-2	-1.75	-2
704	1		-0.75	-2.75	-2.75
705	1		-2.25	-1.75	-2.25
706	1		-3.5	-4.75	-4.75
707		2	-0.25	0.25	-0.25
708		2	-0.25	-0.25	-0.25
709		2	-2	-2.5	-2.5
710		2	-4	-3.5	-4
711		2	-2.75	-2	-2.75
712		2	-0.5	-0.25	-0.5
713	1		-2	-2	-2
714	1		-1.75	-1.75	-1.75
715		2	-5.5	-5.25	-5.5
716		2	-8.25	-9	-9
717	1		-0.25	0.25	-0.25
718		2	-4.75	-4.5	-4.75
719	1		-1.75	-2.5	-2.5
720	1		-5.5	-5.5	-5.5
721		2	0	0.25	0
722		2	-0.25	-0.25	-0.25
723	1		-5.25	-6	-6
724	1		-6	-2.75	-6
725	1		-5.25	-5.5	-5.5
726	1		0	-0.25	-0.25
727	1		0	-0.25	-0.25
728	1		-2.5	-2.75	-2.75
729	1		-0.5	-0.5	-0.5
730		2	-3.75	-4.5	-4.5
731	1		-2	-2.75	-2.75
732		2	-0.25	0.25	-0.25
733	1		-0.25	-0.25	-0.25
734	1		-0.25	-0.25	-0.25
735	1		-1.25	-3.25	-3.25
736	1		-7	-7.5	-7.5
737	1		-2	-2.75	-2.75
738		2	-0.25	-0.25	-0.25
739	1		-3	-2	-3
740	1		-3	-3	-3
741	1		-2	-2.75	-2.75
742	1		0	0	0
743	1		-4.25	-6	-6
744	1		-7.75	-8.75	-8.75
745		2	-2.5	-2.75	-2.75
746		2	0	0	0
747		2	-3	-2.75	-3
748		2	-4.25	-4.25	-4.25
749		2	-0.25	-0.25	-0.25
750		2	-0.25	-0.25	-0.25
751	1		0	-0.25	-0.25
752	1		-2.75	-2.75	-2.75
753	1		-0.25	-0.25	-0.25
754		2	-3.25	-4.75	-4.75
755	1		0.25	-0.25	-0.25
756		2	0.25	0.25	0.25
757	1		0.25	-0.25	-0.25
758		2	-5	-4.5	-5
759		2	-3.25	-5.75	-5.75
760		2	-0.75	-2.5	-2.5
761		2	-9.25	-7.5	-9.25
762		2	-0.25	-0.5	-0.5
763	1		-9.5	-8.5	-9.5
764		2	-2.75	-2.25	-2.75
765		2	-5.75	-4.5	-5.75
766	1		-5.25	-3.5	-5.25
767	1		0	-0.25	-0.25
768	1		-0.25	-0.25	-0.25
769	1		-7.5	-7.5	-7.5
770		2	0	0	0
771	1		-3	-5.75	-5.75
772		2	-0.25	-0.25	-0.25
773		2	0	0	0
774	1		0	-0.25	-0.25
775		2	-4.25	-4.75	-4.75
776	1		-5.25	-5	-5.25
777		2	-4.5	-5	-5
778	1		0	-0.25	-0.25
779		2	-0.25	0	-0.25
780	1		-2.75	-3.75	-3.75
781		2	-0.25	0	-0.25
782	1		0	-0.25	-0.25
783		2	-2.25	-1.25	-2.25
784		2	-2.5	-4.25	-4.25
785	1		-2.75	-4.75	-4.75
786		2	-4.25	-4.25	-4.25
787		2	-0.5	-0.5	-0.5
788	1		-4	-5.75	-5.75
789		2	-0.5	-0.5	-0.5
790	1		-0.25	-0.25	-0.25
791	1		0	0	0
792	1		-1	-0.75	-1
793	1		-2.25	-5.75	-5.75
794		2	-0.25	-0.25	-0.25
795	1		-1.75	-2	-2
796		2	-4.75	-4.75	-4.75
797	1		-2.75	-2.25	-2.75
798	1		0	-0.25	-0.25
799	1		-0.5	-0.5	-0.5
800		2	-5	-5.75	-5.75
801		2	0.25	0	0
802		2	-0.25	-0.5	-0.5
803		2	-4.75	-5	-5
804		2	-1.75	-3	-3
805		2	-0.5	-0.5	-0.5
806	1		-5.25	-5	-5.25
807		2	-5.75	-5.75	-5.75
808	1		-2	-2	-2
809		2	-8.75	-8.5	-8.75
810		2	-2	-2.5	-2.5
811		2	-2.25	-2.75	-2.75
812		2	-1.75	-2.75	-2.75
813		2	-3.5	-5.25	-5.25
814		2	-4.5	-4.5	-4.5
815		2	-2.25	-2	-2.25
816		2	-0.25	-0.5	-0.5
817	1		0.25	0.25	0.25
818		2	-0.25	-0.25	-0.25
819	1		-2.5	-2.75	-2.75
820		2	-4.75	-4.75	-4.75
821		2	-0.25	-0.25	-0.25
822		2	0	0	0
823	1		-5.5	-4.75	-5.5
824		2	-3.75	-4.75	-4.75
825		2	0	-0.25	-0.25
826	1		-0.25	-0.25	-0.25
827	1		-1.5	-2.25	-2.25
828	1		-2	-3	-3
829	1		-0.25	0.25	-0.25
830	1		-0.25	0	-0.25
831	1		-5.75	-5.5	-5.75
832	1		-9.75	-9.25	-9.75
833	1		-1.75	-2.75	-2.75
834	1		-0.25	-0.25	-0.25
835		2	-0.25	-0.5	-0.5
836	1		0.25	0.25	0.25
837		2	-5.75	-5	-5.75
838	1		-5.25	-5.5	-5.5
839	1		-1.75	-2	-2
840	1		-4.75	-4.25	-4.75
841	1		-2	-2.25	-2.25
842	1		0	0	0
843		2	0	-0.5	-0.5
844		2	-5	-5.5	-5.5
845	1		-2.75	-6	-6
846	1		0.25	-0.25	-0.25
847	1		0	-0.25	-0.25
848		2	-2.25	-2.5	-2.5
849		2	-1.75	-1.75	-1.75
850	1		-5.5	-4	-5.5
851		2	0	-0.5	-0.5
852	1		-4	-3.25	-4
853		2	-0.5	-0.5	-0.5
854	1		-3.25	-5.75	-5.75
855	1		-0.25	0	-0.25
856		2	0	0.25	0
857		2	0	0	0
858	1		-5.75	-5	-5.75
859	1		0.25	-0.25	-0.25
860		2	-0.25	-0.25	-0.25
861	1		-0.25	-0.25	-0.25
862	1		-4.75	-5.25	-5.25
863	1		-3.5	-6	-6
864		2	-0.25	-0.25	-0.25
865	1		0	-0.25	-0.25
866		2	0	-0.25	-0.25
867		2	-1.5	-2.25	-2.25
868		2	-1.75	-2.25	-2.25
869	1		-2.75	-3	-3
870		2	-2.75	-2.75	-2.75
871		2	0	-0.25	-0.25
872		2	-3.25	-4	-4
873		2	-1.25	-1.75	-1.75
874		2	-4.5	-3	-4.5
875	1		-0.25	-0.25	-0.25
876		2	-4.75	-2.75	-4.75
877		2	-0.5	-0.25	-0.5
878	1		0	-0.25	-0.25
879		2	0	0	0
880		2	-0.25	-0.25	-0.25
881		2	0	0	0
882	1		-2.75	-4.5	-4.5
883		2	0	-0.25	-0.25
884		2	0.25	0	0
885		2	-2.75	-3	-3
886		2	0	-0.25	-0.25
887	1		-4.25	-5.5	-5.5
888	1		-4.5	-5.5	-5.5
889	1		0	-0.25	-0.25
890	1		-4.25	-4.25	-4.25
891		2	0	-0.25	-0.25
892		2	-1.5	-1.75	-1.75
893		2	-7	-7.5	-7.5
894		2	-2.75	-2.5	-2.75
895	1		-2.5	-3	-3
896	1		-4.75	-4.25	-4.75
897	1		-0.5	-0.25	-0.5
898	1		-4.5	-4.5	-4.5
899	1		0	-0.25	-0.25
900		2	-1.75	-1.5	-1.75
901	1		-3.5	-4.25	-4.25
902	1		-5.5	-6	-6
903	1		-2.75	-2.5	-2.75
904	1		-0.5	-0.25	-0.5
905		2	2	2.25	2
906	1		0	0.25	0
907	1		-0.25	-0.25	-0.25
908	1		-4.25	-4.25	-4.25
909	1		-1.75	-1.5	-1.75
910	1		-0.5	-0.5	-0.5
911		2	-5.75	-4.25	-5.75
912	1		-5.25	-5.5	-5.5
913		2	-0.25	0	-0.25
914		2	-7.5	-7.25	-7.5
915	1		-1.5	-1.75	-1.75
916		2	-5.5	-5.5	-5.5
917		2	-5.5	-5.25	-5.5
918	1		-1.75	-1.5	-1.75
919	1		-5.75	-3.25	-5.75
920		2	-0.25	-0.25	-0.25
921	1		-4.25	-3.25	-4.25
922	1		-0.25	-0.25	-0.25
923		2	-8.75	-9	-9
924		2	-5.25	-5.25	-5.25
925	1		0	0.25	0
926		2	0	-0.25	-0.25
927	1		-2.75	-3	-3
928		2	0	-0.25	-0.25
929	1		-1.75	-2.75	-2.75
930	1		-2.75	-1.25	-2.75
931		2	-0.5	-0.25	-0.5
932	1		-2.5	-2.75	-2.75
933	1		-3.25	-2.5	-3.25
934		2	-0.25	-0.25	-0.25
935	1		-4.75	-4.75	-4.75
936		2	0	-0.25	-0.25
937	1		-0.25	0	-0.25
938	1		-2	-2.75	-2.75
939		2	0	0.25	0
940		2	-3.5	-5.75	-5.75
941		2	-0.25	-0.25	-0.25
942		2	-2.25	-1.75	-2.25
943		2	-4.75	-4.5	-4.75
944		2	-1.25	-1.75	-1.75
945		2	-2	-3	-3
946		2	-3.5	-3.5	-3.5
947	1		-0.25	-0.25	-0.25
948		2	-5.25	-4.25	-5.25
949		2	-3	-5.5	-5.5
950	1		-3	-2	-3
951	1		-2.75	-6	-6
952		2	-0.25	-0.5	-0.5
953	1		0	-0.25	-0.25
954	1		-2.75	-2	-2.75
955		2	-2.25	-0.5	-2.25
956		2	0	0.25	0
957		2	-5.25	-5.75	-5.75
958	1		0	0	0
959	1		-5	-5.75	-5.75
960		2	-6	-6	-6
961		2	-3.75	-5.75	-5.75
962		2	-11	-11.75	-11.75
963		2	-1.5	-2.5	-2.5
964	1		-4	-5.25	-5.25
965	1		-2	-2.25	-2.25
966		2	0	0.25	0
967		2	-4	-4	-4
968		2	-0.25	-0.25	-0.25
969	1		-4.25	-5.5	-5.5
970		2	-0.25	-0.25	-0.25
971	1		0	-0.25	-0.25
972		2	-1.75	-3	-3
973	1		-0.25	-0.25	-0.25
974		2	-1.25	-2	-2
975	1		-7.5	-9	-9
976	1		-2.5	-2.5	-2.5
977		2	-2.75	-2.5	-2.75
978	1		-4.75	-4.5	-4.75
979	1		-3.75	-3.75	-3.75
980		2	-3	-2.5	-3
981	1		-2.75	-2.75	-2.75
982		2	-1.75	-2.5	-2.5
983		2	-2.75	-3	-3
984		2	0	-0.25	-0.25
985	1		-1	-2.75	-2.75
986		2	-9.75	-8.5	-9.75
987		2	-4.75	-4.75	-4.75
988	1		-9.25	-9	-9.25
989	1		-2.25	-2.25	-2.25
990	1		0.25	0.25	0.25
991		2	-2.25	-2.75	-2.75
992		2	-2	-3	-3
993	1		-0.25	-0.25	-0.25
994	1		0	0	0
995	1		-9	-8.25	-9
996		2	0	0	0
997	1		-1.75	-2.75	-2.75
998		2	-2.75	-2.25	-2.75
999	1		-2.75	-3	-3
1000		2	-5.5	-4	-5.5
1001	1		0	0	0
1002		2	-0.25	-0.25	-0.25
1003	1		-3.25	-4.75	-4.75
1004		2	-0.25	-0.25	-0.25
1005	1		-2	-4	-4
1006		2	0	-0.25	-0.25
1007	1		-3.25	-5.75	-5.75
1008	1		-4	-5.5	-5.5
1009		2	-4.75	-5.75	-5.75
1010		2	-0.25	-0.25	-0.25
1011		2	0.25	0.25	0.25
1012		2	-2.5	-2.25	-2.5
1013	1		-0.25	0	-0.25
1014		2	-1.75	-3	-3
1015		2	-2.5	-2.75	-2.75
1016		2	-4.25	-5.25	-5.25
1017		2	-8.25	-8.75	-8.75
1018	1		-1.5	-2.75	-2.75
1019	1		-1.25	-2.75	-2.75
1020		2	0	0.25	0
1021	1		-6.25	-6.25	-6.25
1022		2	-1.5	-0.75	-1.5
1023	1		-8.25	-8.5	-8.5
1024	1		-0.25	-0.25	-0.25
1025	1		0.25	0	0
1026		2	0.25	-0.25	-0.25
1027		2	-0.25	-0.25	-0.25
1028	1		-0.25	0	-0.25
1029	1		-2.25	-2.75	-2.75
1030		2	-2	-2.5	-2.5
1031		2	-1.5	-1.75	-1.75
1032	1		-1.75	-1.75	-1.75
1033		2	-8.75	-9	-9
1034	1		-2.75	-1.75	-2.75
1035		2	-0.25	-0.25	-0.25
1036	1		-3.75	-5.5	-5.5
1037	1		-4	-3.5	-4
1038	1		-2.5	-2.5	-2.5
1039		2	-1.25	-2	-2
1040	1		0	-0.25	-0.25
1041		2	-0.5	-0.25	-0.5
1042	1		0	-0.25	-0.25
1043	1		-0.25	-0.5	-0.5
1044		2	0	0	0
1045		2	-2.5	-2	-2.5
1046	1		-2	-2.75	-2.75
1047	1		-2.5	-2.5	-2.5
1048		2	-5.5	-5.75	-5.75
1049	1		-3.5	-4	-4
1050	1		-2.75	-2.75	-2.75
1051		2	-2.75	-2.75	-2.75
1052		2	0	-0.25	-0.25
1053	1		2.25	2.5	2.25
1054	1		-5.75	-4.75	-5.75
1055	1		-0.25	0.25	-0.25
1056		2	-2.75	-3	-3
1057	1		-0.25	-0.25	-0.25
1058		2	-2.25	-2.25	-2.25
1059		2	-3.5	-5.25	-5.25
1060	1		-0.25	-0.25	-0.25
1061	1		-5	-4.25	-5
1062	1		0	-0.25	-0.25
1063	1		-0.25	-0.25	-0.25
1064		2	0	-0.25	-0.25
1065	1		-1.75	-1.75	-1.75
1066		2	-0.5	-0.5	-0.5
1067	1		-0.25	-0.25	-0.25
1068		2	-1.75	-2	-2
1069		2	-0.25	0.25	-0.25
1070		2	-0.25	-0.25	-0.25
1071	1		-3.25	-3.75	-3.75
1072		2	-0.25	-0.25	-0.25
1073		2	-5.5	-4	-5.5
1074	1		-7	-6.25	-7
1075	1		-2.5	-2.25	-2.5
1076	1		-0.25	-0.25	-0.25
1077	1		-0.25	-0.25	-0.25
1078		2	-0.25	-0.25	-0.25
1079		2	-2.75	-2	-2.75
1080	1		-0.25	-0.25	-0.25
1081	1		-0.25	-0.25	-0.25
1082		2	-4.25	-5.25	-5.25
1083		2	-0.25	-0.25	-0.25
1084	1		-0.5	-0.5	-0.5
1085	1		-2.25	-4.25	-4.25
1086	1		-0.25	0	-0.25
1087		2	-2	-3	-3
1088	1		-7.25	-7.25	-7.25
1089		2	-4.75	-5.25	-5.25
1090		2	-7.5	-5.5	-7.5
1091		2	-0.25	-0.25	-0.25
1092	1		0	-0.25	-0.25
1093		2	-0.75	-0.75	-0.75
1094	1		0.25	0	0
1095	1		-2.75	-2.75	-2.75
1096	1		-1.75	-1.75	-1.75
1097		2	-4.75	-3.5	-4.75
1098		2	0.25	-0.25	-0.25
1099	1		0	-0.25	-0.25
1100	1		-0.25	-0.25	-0.25
1101		2	-5.75	-5.25	-5.75
1102	1		-0.5	-0.5	-0.5
1103	1		-3	-3	-3
1104		2	-1	-2	-2
1105	1		-0.25	-0.25	-0.25
1106		2	0	0	0
1107	1		-3	-2.75	-3
1108		2	-3.75	-5.25	-5.25
1109		2	-3	-2.75	-3
1110		2	-0.25	-0.25	-0.25
1111	1		-2.25	-5	-5
1112		2	-2.5	-2.5	-2.5
1113		2	-1.5	-2	-2
1114		2	-2.75	-3	-3
1115		2	-0.25	-0.25	-0.25
1116	1		0.25	0.25	0.25
1117		2	-2.5	-2.5	-2.5
1118	1		-0.25	-0.25	-0.25
1119		2	-4.5	-4.75	-4.75
1120		2	-2.5	-2.75	-2.75
1121		2	-1.75	-2.25	-2.25
1122		2	0	-0.25	-0.25
1123		2	-0.25	-0.25	-0.25
1124		2	0	0	0
1125	1		-2.75	-1.75	-2.75
1126	1		-1.75	-1.5	-1.75
1127	1		-0.75	-2.75	-2.75
1128		2	-1.5	-2.5	-2.5
1129	1		0	0	0
1130		2	-4.5	-4.75	-4.75
1131	1		-2	-2.75	-2.75
1132		2	-5.75	-5.25	-5.75
1133		2	-2.5	-2.5	-2.5
1134		2	0	-0.25	-0.25
1135		2	-3.25	-5	-5
1136	1		-8.75	-8	-8.75
1137		2	-2.75	-3	-3
1138	1		-3.25	-5.5	-5.5
1139		2	-2.25	-2	-2.25
1140		2	-3.5	-4.5	-4.5
1141		2	-4.25	-5.25	-5.25
1142	1		0	-0.25	-0.25
1143	1		-2.75	-2.5	-2.75
1144		2	-3	-5.75	-5.75
1145	1		0.25	-0.25	-0.25
1146		2	0	0	0
1147	1		0	-0.25	-0.25
1148		2	-0.25	0	-0.25
1149	1		-0.25	-0.25	-0.25
1150	1		-4.75	-6	-6
1151	1		-3.5	-4.5	-4.5
1152	1		-6	-5.75	-6
1153	1		-6	-4.25	-6
1154	1		-2	-2.25	-2.25
1155	1		-2.25	-1.75	-2.25
1156	1		-2.5	-6.25	-6.25
1157		2	-4.5	-4.75	-4.75
1158	1		-2.75	-2.75	-2.75
1159		2	0	0.25	0
1160		2	0.25	0	0
1161		2	-4.5	-5.75	-5.75
1162		2	0	0	0
1163	1		-0.25	0	-0.25
1164		2	-3.5	-4.5	-4.5
1165	1		-2.75	-3	-3
1166	1		-4.5	-5.75	-5.75
1167		2	-0.5	-0.5	-0.5
1168		2	-7.25	-7.75	-7.75
1169	1		-5.75	-6.5	-6.5
1170	1		-8.5	-8.75	-8.75
1171		2	0	-0.5	-0.5
1172	1		-3	-4.75	-4.75
1173	1		-3.75	-3.75	-3.75
1174		2	-2	-2	-2
1175		2	0	0	0
1176		2	0	-0.25	-0.25
1177	1		-8.25	-9.25	-9.25
1178		2	-0.25	-0.5	-0.5
1179	1		-0.5	-0.5	-0.5
1180		2	-1.75	-2	-2
1181	1		0.25	-0.25	-0.25
1182		2	-2.5	-5	-5
1183		2	0.25	-0.25	-0.25
1184		2	-0.5	-0.5	-0.5
1185	1		-0.5	-0.5	-0.5
1186		2	-1.25	-1.75	-1.75
1187		2	-2	-2.25	-2.25
1188		2	-5.5	-5.5	-5.5
1189		2	-4.75	-3.5	-4.75
1190	1		0	-0.25	-0.25
1191		2	-8.75	-9	-9
1192	1		-5.75	-5.75	-5.75
1193		2	-5.25	-5.25	-5.25
1194		2	-1.75	-1.75	-1.75
1195		2	0.25	0	0
1196	1		-1.75	-2.75	-2.75
1197		2	-5	-5	-5
1198		2	-0.5	-0.25	-0.5
1199	1		-3.75	-5.75	-5.75
1200	1		-2.75	-6	-6
1201		2	-0.25	-0.25	-0.25
1202	1		-1.75	-2.75	-2.75
1203	1		-1.25	-2.75	-2.75
1204		2	-2.25	-2.25	-2.25
1205	1		-0.25	-0.25	-0.25
1206		2	-5.25	-5.5	-5.5
1207		2	-4.25	-5	-5
1208		2	-1.75	-2	-2
1209		2	-4	-5.5	-5.5
1210		2	-3.5	-4	-4
1211		2	-2.5	-5.5	-5.5
1212	1		-2.5	-2.5	-2.5
1213		2	0	-0.25	-0.25
1214		2	-3.75	-4.5	-4.5
1215	1		-0.25	0	-0.25
1216		2	-0.75	-2.5	-2.5
1217	1		-0.5	-0.5	-0.5
1218		2	-5.5	-2.5	-5.5
1219	1		0	-0.25	-0.25
1220		2	-0.75	-2.25	-2.25
1221	1		-0.25	0	-0.25
1222	1		-3	-2.75	-3
1223		2	-7.5	-7	-7.5
1224		2	-0.25	0	-0.25
1225	1		0.25	0.25	0.25
1226	1		-0.25	-0.25	-0.25
1227		2	-4.75	-3.25	-4.75
1228	1		-2	-2.25	-2.25
1229		2	-2	-2.25	-2.25
1230	1		-0.25	0.25	-0.25
1231	1		-2.75	-2.75	-2.75
1232	1		-2	-2.25	-2.25
1233		2	-0.25	-0.25	-0.25
1234		2	-2.75	-2.75	-2.75
1235		2	-5.5	-5	-5.5
1236	1		-5.25	-6	-6
1237	1		-5.5	-4.75	-5.5
1238	1		-4.5	-3.25	-4.5
1239	1		-4.5	-5.25	-5.25
1240		2	-4	-4.5	-4.5
1241		2	-8.75	-8	-8.75
1242	1		-2.75	-2	-2.75
1243		2	-0.25	0	-0.25
1244		2	-3	-2.5	-3
1245		2	0.25	-0.25	-0.25
1246	1		0	-0.25	-0.25
1247	1		-5	-4.75	-5
1248	1		-2.75	-2.75	-2.75
1249	1		-0.25	-0.25	-0.25
1250		2	-0.25	-0.25	-0.25
1251	1		-2.5	-1.75	-2.5
1252	1		-3.5	-4.25	-4.25
1253	1		-0.5	-0.5	-0.5
1254	1		0	-0.25	-0.25
1255		2	-5	-5.5	-5.5
1256		2	-2	-2.5	-2.5
1257	1		-0.25	-0.25	-0.25
1258	1		-2	-4.75	-4.75
1259		2	-5.5	-4.75	-5.5
1260	1		-4.5	-5.75	-5.75
1261	1		0	-0.25	-0.25
1262	1		-2	-3	-3
1263		2	-8.25	-8.25	-8.25
1264		2	-6	-5	-6
1265		2	-0.25	-0.25	-0.25
1266	1		-5.25	-6	-6
1267		2	-0.25	-0.25	-0.25
1268		2	-2.25	-2.25	-2.25
1269		2	-3.75	-4.5	-4.5
1270	1		-8.25	-8.5	-8.5
1271	1		-2	-1.25	-2
1272	1		-1.5	-2	-2
1273	1		-1.75	-1.75	-1.75
1274	1		0	-0.25	-0.25
1275	1		-0.5	-0.25	-0.5
1276		2	-1.75	-1.75	-1.75
1277	1		-2.25	-2.5	-2.5
1278	1		-2.5	-2.75	-2.75
1279		2	-5.75	-4.5	-5.75
1280		2	-5.5	-3.5	-5.5
1281	1		-0.5	-0.5	-0.5
1282		2	-0.25	-0.25	-0.25
1283	1		-1.75	-2.5	-2.5
1284		2	-3.5	-3.5	-3.5
1285	1		-0.25	-0.25	-0.25
1286		2	0.25	0	0
1287	1		-8.5	-7.25	-8.5
1288		2	-0.25	0	-0.25
1289		2	-4.25	-5.75	-5.75
1290		2	-4.5	-3	-4.5
1291		2	-4.25	-4.75	-4.75
1292		2	-5	-5.25	-5.25
1293	1		-7.75	-9	-9
1294		2	0	0.25	0
1295		2	-6	-5.75	-6
1296		2	-8.5	-10.5	-10.5
1297		2	-5.75	-6	-6
1298	1		0.25	-0.25	-0.25
1299	1		-3	-4.5	-4.5
1300		2	-0.25	-0.25	-0.25
1301	1		-3.5	-5	-5
1302	1		-1.5	-2	-2
1303		2	0	0.25	0
1304		2	0	-0.5	-0.5
1305		2	-3	-4.5	-4.5
1306		2	-7.5	-7.75	-7.75
1307		2	-1.75	-2.75	-2.75
1308		2	-3.25	-5.75	-5.75
1309		2	-5	-5.5	-5.5
1310		2	0	-0.5	-0.5
1311	1		-2	-3	-3
1312	1		0	-0.25	-0.25
1313		2	-7.75	-7.75	-7.75
1314	1		-3.5	-5.75	-5.75
1315	1		-6	-3	-6
1316	1		0	-0.25	-0.25
1317	1		-0.25	-0.25	-0.25
1318	1		-0.25	-0.25	-0.25
1319		2	-4.25	-4.5	-4.5
1320		2	-0.25	-0.25	-0.25
1321	1		-5.75	-4.25	-5.75
1322	1		0	-0.25	-0.25
1323		2	-4	-6	-6
1324		2	-0.25	-0.25	-0.25
1325	1		-9	-10.75	-10.75
1326		2	-5.5	-3.75	-5.5
1327	1		-4.75	-4.75	-4.75
1328		2	-4	-4	-4
1329		2	-5	-5.25	-5.25
1330		2	-5.75	-5	-5.75
1331		2	-4.75	-5.25	-5.25
1332	1		-3	-5.25	-5.25
1333		2	-5	-5.75	-5.75
1334	1		-0.25	-0.25	-0.25
1335		2	-5.25	-5.25	-5.25
1336		2	-4.25	-3.75	-4.25
1337		2	-3	-2	-3
1338	1		-2.75	-2.75	-2.75
1339		2	-5.25	-5.25	-5.25
1340	1		-4.5	-4	-4.5
1341		2	-0.25	-0.25	-0.25
1342		2	0.25	0	0
1343	1		0	0	0
1344		2	0	-0.25	-0.25
1345	1		-2.25	-2.75	-2.75
1346	1		0.25	-0.25	-0.25
1347		2	-5.75	-5.75	-5.75
1348		2	-0.25	-0.25	-0.25
1349		2	-0.25	0	-0.25
1350	1		-0.25	0.25	-0.25
1351		2	-2.5	-2.75	-2.75
1352	1		-1.25	-1.75	-1.75
1353		2	-0.25	0	-0.25
1354		2	-0.25	-0.5	-0.5
1355		2	-2.5	-2	-2.5
1356	1		-0.25	-0.25	-0.25
1357		2	-2.75	-2	-2.75
1358	1		-0.25	-0.25	-0.25
1359		2	-4	-4.25	-4.25
1360		2	-5.25	-6	-6
1361	1		-4.75	-2.75	-4.75
1362		2	-5.25	-5.25	-5.25
1363		2	-1.5	-1.75	-1.75
1364		2	0.25	0.25	0.25
1365		2	-8.5	-11.5	-11.5
1366	1		-2.25	-5.5	-5.5
1367		2	-5	-5.5	-5.5
1368		2	-0.25	-0.25	-0.25
1369	1		-0.25	-0.25	-0.25
1370		2	-0.75	-2.5	-2.5
1371	1		0.25	0	0
1372	1		-4.25	-5.25	-5.25
1373		2	-1	-2.5	-2.5
1374		2	-0.25	-0.25	-0.25
1375		2	-0.25	-0.25	-0.25
1376		2	-0.25	-0.25	-0.25
1377		2	-2	-2.5	-2.5
1378		2	0.25	-0.25	-0.25
1379		2	-0.5	-0.5	-0.5
1380	1		-0.25	-0.25	-0.25
1381	1		0	-0.25	-0.25
1382	1		-2	-2.25	-2.25
1383	1		-2.5	-1.5	-2.5
1384	1		-2.25	-2.25	-2.25
1385	1		0.25	0	0
1386	1		-0.25	-0.5	-0.5
1387		2	-4.75	-4.75	-4.75
1388		2	-0.25	0	-0.25
1389		2	0	-0.25	-0.25
1390	1		-0.25	0	-0.25
1391		2	-5	-5.75	-5.75
1392		2	-2.25	-2.5	-2.5
1393	1		-0.25	-0.5	-0.5
1394	1		-0.5	-0.5	-0.5
1395		2	0	0	0
1396		2	-4.5	-5.75	-5.75
1397		2	-0.25	0	-0.25
1398		2	-4.25	-4.25	-4.25
1399	1		1	-0.25	-0.25
1400		2	-4.5	-5.25	-5.25
1401	1		-2	-2	-2
1402	1		-8.75	-10.75	-10.75
1403	1		-4.25	-5.5	-5.5
1404		2	-3.25	-5.75	-5.75
1405		2	-5.25	-5.25	-5.25
1406		2	-1.75	-2	-2
1407	1		-0.25	-0.25	-0.25
1408	1		-4.5	-5	-5
1409		2	-3.75	-3.25	-3.75
1410		2	-8.75	-9	-9
1411		2	-5.75	-3.75	-5.75
1412	1		0	-0.25	-0.25
1413	1		0	-0.25	-0.25
1414	1		-3	-4.25	-4.25
1415	1		0	-0.25	-0.25
1416		2	-9.75	-9.75	-9.75
1417		2	-2	-2.5	-2.5
1418	1		-0.25	-0.25	-0.25
1419		2	-5.25	-4.25	-5.25
1420		2	-2.5	-4.75	-4.75
1421		2	0	-0.25	-0.25
1422		2	-2.25	-3	-3
1423		2	-7.5	-8.5	-8.5
1424	1		0	0	0
1425	1		0	0	0
1426	1		0	-0.25	-0.25
1427		2	-5.5	-4.75	-5.5
1428		2	-1.75	-1.75	-1.75
1429		2	0	-0.25	-0.25
1430		2	-0.5	-0.25	-0.5
1431		2	-3.5	-4.75	-4.75
1432	1		-0.25	0	-0.25
1433		2	-3.75	-5.75	-5.75
1434		2	-4.75	-4.75	-4.75
1435	1		-2.25	-5.75	-5.75
1436	1		-3	-2.75	-3
1437		2	-7.25	-7.75	-7.75
1438		2	-1.5	-1.75	-1.75
1439	1		-8	-9.5	-9.5
1440		2	0.25	-0.25	-0.25
1441		2	-2	-1.25	-2
1442		2	0	-0.25	-0.25
1443		2	-0.25	-0.25	-0.25
1444		2	-4.5	-5.25	-5.25
1445	1		-3	-5.5	-5.5
1446	1		-0.25	-0.25	-0.25
1447	1		-0.25	0	-0.25
1448	1		-0.25	0.25	-0.25
1449	1		-4.25	-6	-6
1450	1		-6.5	-7.25	-7.25
1451	1		0	-0.25	-0.25
1452	1		-0.25	0.25	-0.25
1453		2	-4.25	-5.25	-5.25
1454		2	-1.5	-2.25	-2.25
1455		2	-0.25	-0.25	-0.25
1456		2	-0.25	-0.5	-0.5
1457	1		-3.5	-3.75	-3.75
1458		2	-4.75	-5.25	-5.25
1459	1		-0.25	0	-0.25
1460	1		-2.25	-2	-2.25
1461	1		-0.5	-0.5	-0.5
1462		2	-4.5	-4.5	-4.5
1463	1		0.25	-0.25	-0.25
1464		2	-2.75	-2.75	-2.75
1465	1		0.25	0.25	0.25
1466	1		-0.25	-0.25	-0.25
1467		2	-0.25	-0.25	-0.25
1468		2	-0.5	-0.25	-0.5
1469		2	0	-0.25	-0.25
1470		2	-4.75	-5.75	-5.75
1471		2	0	-0.25	-0.25
1472		2	-3.25	-3	-3.25
1473		2	-1.25	-2.75	-2.75
1474		2	-2.25	-1.75	-2.25
1475		2	-2.75	-3	-3
1476		2	0.25	-0.25	-0.25
1477		2	-2.25	-3.5	-3.5
1478	1		-0.25	-0.25	-0.25
1479	1		0	-0.25	-0.25
1480	1		-4.75	-3.75	-4.75
1481		2	-5.75	-5.75	-5.75
1482	1		0.25	-0.25	-0.25
1483	1		0.25	0	0
1484		2	-3.75	-3.75	-3.75
1485	1		-2	-2	-2
1486		2	-9.5	-7.5	-9.5
1487		2	-2.25	-2	-2.25
1488	1		-0.25	-0.25	-0.25
1489		2	-5	-4	-5
1490	1		-2	-2	-2
1491	1		-3	-5	-5
1492	1		0	-0.25	-0.25
1493		2	-0.25	-0.25	-0.25
1494		2	0	0	0
1495		2	-4.5	-3.5	-4.5
1496		2	-0.25	-0.5	-0.5
1497		2	0.25	0	0
1498	1		-3	-3	-3
1499	1		-0.25	-0.25	-0.25
1500		2	-0.25	-0.25	-0.25
1501		2	-1	-2	-2
1502		2	-4.5	-4.75	-4.75
1503	1		-0.25	-0.25	-0.25
1504	1		-3.5	-4.75	-4.75
1505		2	-6	-6.25	-6.25
1506	1		0	-0.25	-0.25
1507	1		-0.25	-0.5	-0.5
1508	1		-2.75	-2.75	-2.75
1509	1		0	-0.25	-0.25
1510	1		-5	-2.75	-5
1511		2	-4	-5.5	-5.5
1512		2	-5.25	-5.75	-5.75
1513	1		-0.5	-0.25	-0.5
1514		2	0	0.25	0
1515	1		-4.75	-3.25	-4.75
1516		2	-5.75	-4.75	-5.75
1517		2	0	0	0
1518		2	-0.5	-0.5	-0.5
1519		2	-5.25	-4.25	-5.25
1520	1		-4	-4.25	-4.25
1521		2	-4.75	-4.75	-4.75
1522		2	-2.75	-2.75	-2.75
1523		2	-7.5	-9	-9
1524		2	-1.25	-2.5	-2.5
1525		2	-0.25	0	-0.25
1526	1		-7.75	-9	-9
1527	1		-1.75	-2.25	-2.25
1528		2	-0.25	-0.25	-0.25
1529	1		-3.75	-4.25	-4.25
1530	1		-4.75	-4.25	-4.75
1531		2	-0.5	-0.5	-0.5
1532		2	-5.75	-5.75	-5.75
1533		2	-1.25	-2	-2
1534		2	0	-0.5	-0.5
1535	1		-0.25	-0.5	-0.5
1536	1		-2.5	-2.25	-2.5
1537	1		-1.25	-2.25	-2.25
1538		2	-5.5	-5.5	-5.5
1539		2	-0.25	0	-0.25
1540		2	0	0.25	0
1541	1		0	0	0
1542		2	-6	-5.75	-6
1543	1		-0.25	-0.25	-0.25
1544		2	-8.75	-10	-10
1545		2	-9.25	-10.75	-10.75
1546		2	-0.5	-0.5	-0.5
1547		2	-1.5	-2.75	-2.75
1548		2	-4.75	-5.25	-5.25
1549		2	-3.75	-4.75	-4.75
1550		2	-5.5	-5	-5.5
1551		2	0.25	-0.25	-0.25
1552		2	-0.25	-0.5	-0.5
1553		2	-7.5	-7.5	-7.5
1554		2	-2.25	-2.25	-2.25
1555	1		-3.5	-5.25	-5.25
1556	1		-0.25	-0.25	-0.25
1557	1		0	-0.25	-0.25
1558	1		-3.75	-4.5	-4.5
1559	1		-5	-4	-5
1560		2	0	-0.25	-0.25
1561		2	0	-0.25	-0.25
1562		2	0.25	-0.25	-0.25
1563	1		-0.25	-0.25	-0.25
1564	1		-2	-2.25	-2.25
1565		2	-8.75	-10.5	-10.5
1566	1		-5	-4	-5
1567		2	-0.25	0.25	-0.25
1568	1		-3	-3	-3
1569		2	-0.25	-0.25	-0.25
1570		2	0	0.25	0
1571		2	-4.25	-4.75	-4.75
1572		2	-5.5	-5.5	-5.5
1573	1		-7.75	-10	-10
1574		2	0	0	0
1575	1		-0.25	-0.25	-0.25
1576		2	-4.75	-4.75	-4.75
1577		2	-7.5	-8.15	-8.15
1578		2	-9.75	-7.75	-9.75
1579	1		0	-0.25	-0.25
1580	1		-5	-5.25	-5.25
1581	1		-0.25	-0.25	-0.25
1582		2	-5	-5.75	-5.75
1583		2	-0.75	-2.25	-2.25
1584		2	-1.75	-2	-2
1585		2	0.25	0	0
1586	1		-0.25	-0.25	-0.25
1587	1		-3.25	-3.5	-3.5
1588	1		-2	-2	-2
1589		2	-2.5	-2.5	-2.5
1590	1		-3.75	-5	-5
1591	1		0.25	-0.25	-0.25
1592	1		0	-0.25	-0.25
1593	1		-0.25	-0.25	-0.25
1594		2	-0.25	-0.25	-0.25
1595		2	-1.75	-2.25	-2.25
1596	1		-5.25	-2.75	-5.25
1597	1		0	-0.25	-0.25
1598	1		-4.75	-5.75	-5.75
1599		2	-0.5	-0.5	-0.5
1600	1		-3.75	-5.5	-5.5
1601	1		0	-0.25	-0.25
1602		2	-0.25	-0.25	-0.25
1603		2	-5	-4	-5
1604		2	-2	-2.5	-2.5
1605		2	-0.25	-0.25	-0.25
1606		2	-4.75	-5.75	-5.75
1607	1		0	-0.25	-0.25
1608		2	-3.5	-4	-4
1609		2	-0.5	-0.5	-0.5
1610		2	-8.25	-9	-9
1611		2	-1.75	-2	-2
1612		2	-4.25	-4.75	-4.75
1613	1		-0.25	-0.25	-0.25
1614	1		-0.25	-0.5	-0.5
1615	1		-3	-2	-3
1616	1		-5	-4.5	-5
1617		2	-6	-5.75	-6
1618		2	0	-0.25	-0.25
1619	1		0	0	0
1620		2	-6.75	-7	-7
1621		2	-1.5	-1.75	-1.75
1622	1		-0.25	-0.25	-0.25
1623		2	-8.75	-9	-9
1624		2	-8	-8.75	-8.75
1625		2	-2.75	-2	-2.75
1626	1		-2	-2.25	-2.25
1627		2	0	0.25	0
1628		2	-2.25	-2.75	-2.75
1629	1		-0.25	0	-0.25
1630	1		-0.25	0	-0.25
1631		2	-0.25	-0.25	-0.25
1632		2	-2.25	-2	-2.25
1633	1		0	0	0
1634	1		0.25	-0.25	-0.25
1635	1		-0.25	-0.25	-0.25
1636	1		-6	-5.75	-6
1637		2	-5.5	-4.5	-5.5
1638	1		-0.25	-0.25	-0.25
1639		2	-7.5	-7.75	-7.75
1640	1		-7.25	-8.75	-8.75
1641		2	-3.25	-5.25	-5.25
1642	1		0	0	0
1643		2	-0.25	-0.5	-0.5
1644	1		-0.25	0	-0.25
1645	1		-0.25	-0.25	-0.25
1646	1		-5	-5	-5
1647		2	-5.75	-5.75	-5.75
1648	1		-9	-9.75	-9.75
1649		2	0.25	0.25	0.25
1650		2	-5.5	-3.5	-5.5
1651	1		-0.25	0.25	-0.25
1652	1		-0.25	-0.25	-0.25
1653		2	-5.25	-5.5	-5.5
1654	1		-2	-2.25	-2.25
1655		2	0.25	-0.25	-0.25
1656	1		-0.25	0	-0.25
1657		2	-4.75	-5.75	-5.75
1658		2	0	-0.25	-0.25
1659	1		0.25	0.25	0.25
1660		2	-5.25	-5.5	-5.5
1661		2	-3.25	-2.75	-3.25
1662	1		-2.25	-2.5	-2.5
1663		2	-4.25	-4.25	-4.25
1664		2	-4	-5.75	-5.75
1665		2	-0.5	-0.5	-0.5
1666	1		-0.25	0.25	-0.25
1667		2	-4.75	-5.25	-5.25
1668		2	-2	-2.75	-2.75
1669	1		0	-0.25	-0.25
1670		2	-1.5	-2.5	-2.5
1671	1		-0.25	-0.25	-0.25
1672	1		-3	-4	-4
1673		2	-5.5	-4	-5.5
1674	1		-2.5	-2.5	-2.5
1675	1		-4	-4.75	-4.75
1676	1		-2.5	-2.5	-2.5
1677		2	-1.75	-2	-2
1678	1		-5	-5	-5
1679	1		-0.5	-0.25	-0.5
1680		2	-3	-3	-3
1681		2	-2.25	-2	-2.25
1682		2	-0.5	-0.25	-0.5
1683	1		-5.5	-4.75	-5.5
1684		2	0	-0.25	-0.25
1685		2	-2.25	-2.5	-2.5
1686	1		0.25	0	0
1687	1		-4.5	-5.75	-5.75
1688	1		-1	-2.25	-2.25
1689	1		-7.75	-9.25	-9.25
1690		2	-0.25	-0.5	-0.5
1691		2	0	0	0
1692	1		-2	-2.75	-2.75
1693		2	-2	-2	-2
1694		2	-7.5	-9.5	-9.5
1695	1		0.25	0.25	0.25
1696	1		0	-0.25	-0.25
1697	1		-7	-7.25	-7.25
1698		2	-4.5	-4.5	-4.5
1699		2	-0.25	-0.25	-0.25
1700		2	-1.5	-2.75	-2.75
1701	1		-1	-2.75	-2.75
1702	1		0	-0.25	-0.25
1703		2	-5.5	-3.75	-5.5
1704	1		-0.25	0.25	-0.25
1705		2	0	-0.25	-0.25
1706		2	0	-0.25	-0.25
1707	1		0	0.25	0
1708		2	-9.75	-10.5	-10.5
1709	1		0	-0.25	-0.25
1710	1		-5	-3.25	-5
1711	1		-3	-3	-3
1712		2	-3.5	-6	-6
1713		2	-0.25	0.25	-0.25
1714		2	-5.25	-5.25	-5.25
1715		2	-5	-5.25	-5.25
1716		2	-10	-8	-10
1717		2	-2.25	-0.5	-2.25
1718		2	-1	-2.25	-2.25
1719	1		-0.25	-0.25	-0.25
1720		2	-0.25	0.25	-0.25
1721		2	-0.25	-0.25	-0.25
1722	1		-3	-4.5	-4.5
1723		2	-2	-3	-3
1724		2	-4.25	-3.25	-4.25
1725	1		-3	-3	-3
1726		2	0	-0.25	-0.25
1727	1		0	-0.25	-0.25
1728		2	-4	-4.75	-4.75
1729	1		-1.5	-2	-2
1730		2	-5.25	-5	-5.25
1731		2	0.25	-0.25	-0.25
1732		2	-6.5	-5.25	-6.5
1733	1		-0.25	-0.25	-0.25
1734	1		-0.25	0	-0.25
1735		2	-4.25	-4.5	-4.5
1736		2	-4.5	-5.5	-5.5
1737	1		-0.25	-0.25	-0.25
1738	1		0	0.25	0
1739	1		-2.75	-2.75	-2.75
1740	1		-2.75	-2.75	-2.75
1741	1		-2.25	-1.25	-2.25
1742	1		-2.25	-2.75	-2.75
1743		2	-5.25	-3.5	-5.25
1744		2	-0.5	0	-0.5
1745		2	-4.75	-5	-5
1746		2	-5.5	-5.25	-5.5
1747		2	-0.25	-0.25	-0.25
1748	1		-0.25	0.25	-0.25
1749		2	-0.25	0	-0.25
1750		2	-2.75	-2.5	-2.75
1751	1		-4.75	-4.5	-4.75
1752	1		-0.25	-0.25	-0.25
1753	1		-0.25	0	-0.25
1754	1		0	-0.25	-0.25
1755		2	-0.5	-0.5	-0.5
1756		2	-4.25	-5.5	-5.5
1757	1		-0.25	0.25	-0.25
1758		2	-5.75	-5.75	-5.75
1759	1		-9.25	-7.75	-9.25
1760		2	-4.25	-5.25	-5.25
1761		2	-4.5	-5.5	-5.5
1762		2	-2.25	-2.75	-2.75
1763		2	-0.25	-0.5	-0.5
1764	1		-2	-2.25	-2.25
1765		2	-5	-4.5	-5
1766		2	-1.75	-3	-3
1767		2	-2.75	-2.5	-2.75
1768	1		-3	-5	-5
1769		2	-5.5	-5.25	-5.5
1770	1		-2.5	-3	-3
1771	1		-6	-4.75	-6
1772	1		-0.5	-0.5	-0.5
1773	1		-6	-4	-6
1774		2	-0.5	0	-0.5
1775	1		-5.25	-5.25	-5.25
1776	1		-9.25	-8.75	-9.25
1777	1		-4.75	-5.25	-5.25
1778		2	-2	-2.25	-2.25
1779		2	-2.25	-2	-2.25
1780	1		0	-0.25	-0.25
1781		2	-4.25	-4.5	-4.5
1782	1		0.25	0.25	0.25
1783	1		-1.75	-1.75	-1.75
1784		2	-1.5	-2.75	-2.75
1785		2	-5	-3.25	-5
1786		2	-4.25	-5	-5
1787		2	-10	-9.25	-10
1788	1		-0.25	-0.25	-0.25
1789	1		0.25	-0.25	-0.25
1790	1		-1	-2	-2
1791	1		-0.25	-0.25	-0.25
1792	1		-0.25	-0.25	-0.25
1793	1		-1.75	-2.25	-2.25
1794		2	-3.5	-4.25	-4.25
1795		2	-0.25	0	-0.25
1796		2	-0.5	-0.5	-0.5
1797		2	-5.5	-4.75	-5.5
1798		2	-2.25	-2.25	-2.25
1799		2	-3	-5.5	-5.5
1800	1		0	-0.25	-0.25
1801		2	-4.25	-5.75	-5.75
1802		2	-3	-3.25	-3.25
1803		2	-5.75	-5	-5.75
1804	1		-2.75	-2.75	-2.75
1805	1		0.25	-0.25	-0.25
1806		2	-0.5	-0.25	-0.5
1807	1		0	-0.25	-0.25
1808	1		-0.25	-0.25	-0.25
1809	1		-9.75	-10.5	-10.5
1810	1		-3	-2.75	-3
1811	1		0	0	0
1812		2	-1.75	-2.5	-2.5
1813		2	-2.25	-1.5	-2.25
1814		2	-0.25	-0.25	-0.25
1815	1		0.25	-0.25	-0.25
1816		2	-9.75	-9.25	-9.75
1817	1		-2.75	-2.5	-2.75
1818		2	-0.5	-0.5	-0.5
1819		2	-4.75	-4.75	-4.75
1820		2	-2	-2.5	-2.5
1821	1		-5	-5.5	-5.5
1822	1		-9	-8.5	-9
1823	1		-9.25	-9.75	-9.75
1824	1		-8.25	-8.5	-8.5
1825	1		-8.75	-8.75	-8.75
1826	1		-5	-5.25	-5.25
1827		2	0	0	0
1828		2	-2.5	-3	-3
1829	1		-0.25	0	-0.25
1830		2	-0.25	0.25	-0.25
1831		2	-4.25	-5.75	-5.75
1832		2	-2.5	-2	-2.5
1833	1		0	-0.25	-0.25
1834	1		-5.25	-5.5	-5.5
1835		2	-4	-4.5	-4.5
1836		2	-3.75	-4.75	-4.75
1837	1		-0.25	0	-0.25
1838	1		-5	-5	-5
1839	1		-0.25	-0.25	-0.25
1840	1		-2	-2	-2
1841		2	-5	-5	-5
1842	1		-0.25	0	-0.25
1843	1		-1.25	-2.75	-2.75
1844		2	-2.5	-2.75	-2.75
1845		2	-2.75	-1.75	-2.75
1846	1		-0.25	-0.25	-0.25
1847		2	0.25	0	0
1848	1		-4.25	-6	-6
1849		2	-3.5	-5	-5
1850		2	-5	-5.75	-5.75
1851		2	-4.25	-5.25	-5.25
1852	1		-1.75	-2	-2
1853		2	-3	-3	-3
1854	1		0.25	0	0
1855		2	-1.75	-2.25	-2.25
1856		2	-2	-2.75	-2.75
1857		2	0.25	-0.25	-0.25
1858		2	-3.5	-3.5	-3.5
1859	1		-5.25	-5.5	-5.5
1860		2	0.25	0	0
1861		2	0.25	0.25	0.25
1862		2	-0.25	-0.25	-0.25
1863		2	-3.25	-6	-6
1864	1		-0.25	-0.25	-0.25
1865		2	0	0	0
1866	1		-0.25	0	-0.25
1867	1		0	-0.25	-0.25
1868		2	0.25	0	0
1869		2	0.25	-0.25	-0.25
1870		2	-4.75	-5.75	-5.75
1871		2	-2	-3	-3
1872		2	-4	-5.75	-5.75
1873	1		-5	-6	-6
1874		2	-0.25	-0.25	-0.25
1875		2	-0.25	-0.25	-0.25
1876		2	-1.5	-2.5	-2.5
1877		2	-2.25	-2.25	-2.25
1878		2	-2	-2.5	-2.5
1879		2	0	-0.25	-0.25
1880		2	-4	-5	-5
1881	1		0.25	-0.25	-0.25
1882	1		-4.5	-4.5	-4.5
1883		2	-1	-3	-3
1884	1		-1.75	-2	-2
1885		2	-2.25	-0.5	-2.25
1886		2	-4.75	-5.25	-5.25
1887		2	-0.25	0.25	-0.25
1888		2	0	-0.25	-0.25
1889		2	-2.75	-2.75	-2.75
1890	1		-4.75	-5.75	-5.75
1891		2	-3.5	-4.5	-4.5
1892		2	-1	-2.25	-2.25
1893	1		-3	-3	-3
1894	1		0	0	0
1895		2	-3.75	-5.25	-5.25
1896		2	-5.75	-5.75	-5.75
1897	1		0	0	0
1898		2	0	-0.25	-0.25
1899		2	-2	-2.75	-2.75
1900	1		-0.25	-0.25	-0.25
1901	1		-1.5	-2.5	-2.5
1902	1		0	0	0
1903	1		-5	-4.5	-5
1904		2	-0.5	0	-0.5
1905	1		0.25	-0.25	-0.25
1906	1		-0.25	-0.25	-0.25
1907	1		-4	-5	-5
1908		2	-2.5	-3	-3
1909		2	0	0	0
1910		2	-4.5	-5.25	-5.25
1911	1		-4.5	-4.5	-4.5
1912		2	-0.25	-0.25	-0.25
1913		2	-4.25	-4.5	-4.5
1914	1		-0.25	0	-0.25
1915	1		-1.5	-2	-2
1916		2	-5	-5	-5
1917		2	-5.25	-5.25	-5.25
1918	1		-9.25	-7.75	-9.25
1919		2	-4.25	-4.25	-4.25
1920		2	-3.25	-4.25	-4.25
1921		2	-3.75	-5.25	-5.25
1922		2	0	-0.25	-0.25
1923		2	-2	-1.75	-2
1924		2	-4.5	-5	-5
1925		2	-1.5	-2	-2
1926	1		0	-0.25	-0.25
1927		2	-2	-3	-3
1928		2	-2.25	-1	-2.25
1929	1		-3.25	-2.75	-3.25
1930	1		-0.25	-0.25	-0.25
1931	1		-5.25	-4.5	-5.25
1932		2	-1	-2.25	-2.25
1933		2	-0.25	-0.25	-0.25
1934		2	-0.25	-0.5	-0.5
1935	1		-4.5	-5.75	-5.75
1936	1		-4.75	-4.75	-4.75
1937	1		-2.25	-2.25	-2.25
1938		2	-0.25	0.25	-0.25
1939		2	-1.5	-1.5	-1.5
1940		2	-2.75	-2.75	-2.75
1941	1		-0.25	0.25	-0.25
1942		2	0.25	0	0
1943	1		-2.5	-2.5	-2.5
1944	1		-1	-2.75	-2.75
1945	1		-0.25	-0.25	-0.25
1946		2	-4	-4.5	-4.5
1947	1		-2.5	-4.25	-4.25
1948	1		-0.25	-0.25	-0.25
1949	1		-0.25	-0.25	-0.25
1950		2	-5.75	-5.5	-5.75
1951	1		-0.25	0.25	-0.25
1952	1		0	0	0
1953		2	-0.25	0.25	-0.25
1954	1		-0.25	-0.25	-0.25
1955	1		-4.75	-5.5	-5.5
1956	1		-0.25	-0.25	-0.25
1957	1		-4.25	-3.5	-4.25
1958		2	-2.5	-2.75	-2.75
1959	1		-0.25	-0.25	-0.25
1960		2	-0.25	-0.25	-0.25
1961	1		-1.75	-2.75	-2.75
1962	1		-0.25	-0.25	-0.25
1963		2	-1.5	-2.25	-2.25
1964		2	-0.25	-0.25	-0.25
1965		2	-8.5	-9.5	-9.5
1966		2	-0.5	-0.5	-0.5
1967	1		-3.25	-5.25	-5.25
1968		2	-9.75	-9.5	-9.75
1969	1		-5.25	-4.75	-5.25
1970	1		-4.25	-4.75	-4.75
1971		2	0	-0.25	-0.25
1972		2	-4	-5.25	-5.25
1973		2	0	-0.5	-0.5
1974		2	-5.75	-3.5	-5.75
1975		2	-4.75	-4.5	-4.75
1976		2	-2.75	-2	-2.75
1977		2	-4.25	-4.5	-4.5
1978	1		-0.25	-0.25	-0.25
1979	1		-1.75	-2.25	-2.25
1980	1		0	0	0
1981		2	-4.75	-4.5	-4.75
1982	1		-1	-1.25	-1.25
1983		2	-0.25	0	-0.25
1984		2	-0.25	0	-0.25
1985		2	-9.75	-9	-9.75
1986	1		-0.5	-0.5	-0.5
1987	1		-2.75	-2.25	-2.75
1988		2	-1.75	-1.75	-1.75
1989	1		0	-0.25	-0.25
1990		2	-4.75	-4.75	-4.75
1991	1		-2.25	-5.5	-5.5
1992	1		-0.5	0	-0.5
1993	1		-5.75	-5	-5.75
1994		2	-4.25	-5.25	-5.25
1995	1		-0.25	-0.25	-0.25
1996		2	0	-0.5	-0.5
1997		2	-3	-2.75	-3
[truncated: 1,822 more rows]

## Sheet: 2013
Refractive status of all the paticipants (2013)
Patient ID	Gender		Refractive status
	M=1	F=2	OD	OS	Worse eye
1	1		0.25	0	0
2		2	-0.25	-0.25	-0.25
3	1		-5.5	-4.5	-5.5
4		2	-2.5	-2.75	-2.75
5		2	-4.5	-4.25	-4.5
6	1		-4	-5	-5
7	1		-8.75	-9.25	-9.25
8	1		-2.25	-2.75	-2.75
9		2	-5.25	-5.5	-5.5
10	1		0	0	0
11	1		-0.25	-0.25	-0.25
12		2	-4.75	-5.5	-5.5
13	1		-5.5	-4.5	-5.5
14	1		-6	-5	-6
15		2	-3.5	-3.5	-3.5
16	1		-6.25	-6.5	-6.5
17	1		-0.25	0	-0.25
18		2	-2	-3	-3
19		2	-0.25	-0.25	-0.25
20	1		0	-0.25	-0.25
21	1		0	0	0
22	1		-0.25	-0.25	-0.25
23		2	-0.25	-0.25	-0.25
24		2	-3.25	-2.75	-3.25
25		2	-5.5	-5.25	-5.5
26		2	-1.5	-2.25	-2.25
27		2	0.25	-0.25	-0.25
28	1		-1.5	-2.25	-2.25
29	1		0	-0.25	-0.25
30		2	-5.75	-5.75	-5.75
31	1		-0.25	-0.25	-0.25
32	1		0	-0.25	-0.25
33	1		0	0.5	0
34		2	-0.25	-0.25	-0.25
35		2	-4.75	-3.75	-4.75
36		2	-5.5	-5.5	-5.5
37		2	-4.25	-5.25	-5.25
38	1		0.25	-0.25	-0.25
39	1		-4.25	-3.5	-4.25
40		2	-2.25	-4.25	-4.25
41		2	-5.5	-5.25	-5.5
42		2	0.25	0.25	0.25
43		2	-6.75	-7	-7
44	1		-3.25	-6	-6
45	1		-5.5	-3.5	-5.5
46	1		0	-0.25	-0.25
47		2	-3	-2.5	-3
48		2	-5.5	-5.25	-5.5
49	1		-2.5	-2.5	-2.5
50	1		-3	-2	-3
51		2	-2	-3	-3
52	1		-0.25	-0.25	-0.25
53		2	-5	-3.25	-5
54	1		-0.25	-0.5	-0.5
55	1		-3.5	-4.25	-4.25
56	1		-0.5	-0.5	-0.5
57		2	-5.5	-5.25	-5.5
58		2	0.25	-0.25	-0.25
59		2	-5.25	-5	-5.25
60	1		-2	-2	-2
61		2	-3.5	-4.75	-4.75
62	1		0.25	-0.25	-0.25
63	1		-12.5	-13	-13
64	1		-0.25	-0.25	-0.25
65	1		-5.5	-5.5	-5.5
66		2	-5.5	-3.5	-5.5
67	1		-1.25	-2	-2
68		2	-5.25	-5.75	-5.75
69		2	-1.5	-2.5	-2.5
70	1		-3.5	-3.5	-3.5
71		2	-4	-5.75	-5.75
72		2	-5	-5.5	-5.5
73	1		-2.75	-2.5	-2.75
74		2	-4.25	-5.5	-5.5
75		2	-4	-5.25	-5.25
76	1		0	-0.25	-0.25
77	1		-0.5	-0.5	-0.5
78	1		-4	-5.75	-5.75
79	1		0	0	0
80	1		-2	-2.25	-2.25
81		2	-7.75	-9.25	-9.25
82		2	-2.75	-2.75	-2.75
83		2	-1	-3	-3
84	1		-3.25	-4.75	-4.75
85		2	-3	-5.25	-5.25
86	1		-0.25	-0.25	-0.25
87		2	-5.5	-4.5	-5.5
88	1		-4.5	-4.25	-4.5
89	1		-2.75	-2.25	-2.75
90	1		0	-0.25	-0.25
91		2	-5.25	-5.75	-5.75
92		2	-3.75	-5.5	-5.5
93		2	-3	-3.75	-3.75
94		2	-0.25	0	-0.25
95	1		0	-0.25	-0.25
96		2	-0.25	-0.25	-0.25
97	1		-1.75	-1.5	-1.75
98	1		-0.75	-2	-2
99	1		-4.25	-4.5	-4.5
100		2	-0.25	0.25	-0.25
101		2	-0.25	-0.25	-0.25
102	1		-1	-2	-2
103	1		-2.25	-2.25	-2.25
104		2	-4.5	-4.5	-4.5
105	1		-1	-1.5	-1.5
106		2	-0.25	0	-0.25
107	1		-3.75	-5.25	-5.25
108		2	-1.75	-1.5	-1.75
109	1		-1.5	-2	-2
110		2	0	-0.25	-0.25
111	1		-0.25	-0.25	-0.25
112	1		-4.75	-5.75	-5.75
113	1		-2.5	-2.25	-2.5
114		2	-0.25	0	-0.25
115		2	-2.75	-2.5	-2.75
116		2	-8.75	-9.5	-9.5
117		2	-5.25	-3.25	-5.25
118		2	-4.5	-5.25	-5.25
119	1		-1.75	-2	-2
120		2	-9.25	-9	-9.25
121		2	0	-0.25	-0.25
122		2	-1.75	-3	-3
123		2	-5.75	-5.75	-5.75
124		2	-10.25	-11	-11
125	1		0	0	0
126		2	-0.25	-0.25	-0.25
127		2	-6	-4.75	-6
128		2	-3.25	-4	-4
129		2	-5.25	-3.5	-5.25
130	1		-0.25	-0.25	-0.25
131		2	-0.25	0	-0.25
132	1		0.25	0.25	0.25
133		2	-4	-6	-6
134		2	-0.25	-0.25	-0.25
135		2	-0.25	0.25	-0.25
136		2	-1.75	-2.75	-2.75
137		2	-10	-11.75	-11.75
138	1		0	-0.25	-0.25
139		2	0.25	-0.25	-0.25
140	1		-5.25	-5.5	-5.5
141		2	-1.75	-2.75	-2.75
142		2	-5.25	-4.5	-5.25
143		2	-3	-5.75	-5.75
144	1		-3.75	-4.5	-4.5
145		2	-5.25	-5.5	-5.5
146		2	0	-0.25	-0.25
147	1		-0.25	-0.25	-0.25
148		2	0	-0.25	-0.25
149		2	-5.25	-5.5	-5.5
150		2	0	0	0
151	1		-4.25	-5.75	-5.75
152	1		-1	-1.75	-1.75
153		2	-5.25	-3.5	-5.25
154		2	-4.5	-5.5	-5.5
155		2	-3	-2.5	-3
156	1		-1.75	-2	-2
157	1		-5.75	-5.25	-5.75
158	1		-4.75	-5.5	-5.5
159	1		-3.75	-5	-5
160	1		-0.25	0	-0.25
161	1		-2	-2.75	-2.75
162		2	-0.25	0	-0.25
163	1		-2.75	-2.75	-2.75
164		2	-2.25	-3	-3
165	1		-0.5	-0.25	-0.5
166	1		0	-0.25	-0.25
167	1		0	0.25	0
168	1		-5	-5	-5
169	1		-0.25	-0.25	-0.25
170		2	-2.25	-1.75	-2.25
171		2	-0.25	-0.25	-0.25
172	1		-2	-2.5	-2.5
173		2	0.25	-0.25	-0.25
174		2	-1.75	-2.25	-2.25
175		2	-2.75	-3	-3
176		2	-6.5	-6.25	-6.5
177	1		0	-0.25	-0.25
178	1		-0.25	-0.25	-0.25
179	1		-5.5	-5.5	-5.5
180		2	-3.25	-2.75	-3.25
181		2	-0.25	-0.25	-0.25
182	1		-5.25	-5.5	-5.5
183	1		-2.25	-2	-2.25
184	1		0.25	-0.25	-0.25
185	1		0	0	0
186		2	-2.25	-2.75	-2.75
187	1		-2.75	-2.75	-2.75
188		2	-2.75	-2	-2.75
189		2	-3.75	-5.75	-5.75
190	1		0	-0.25	-0.25
191	1		-8.75	-10.25	-10.25
192	1		-4	-4.75	-4.75
193		2	-3.5	-5.75	-5.75
194	1		0	-0.25	-0.25
195		2	-1.5	-2.5	-2.5
196		2	-0.25	-0.25	-0.25
197		2	-5.25	-5.75	-5.75
198		2	-2	-2.25	-2.25
199		2	0.25	-0.25	-0.25
200	1		-2.5	-2.75	-2.75
201	1		-1.75	-1.75	-1.75
202	1		-5.5	-5.75	-5.75
203		2	-5.75	-5.75	-5.75
204		2	0	-0.25	-0.25
205	1		-0.25	-0.25	-0.25
206	1		0	-0.25	-0.25
207	1		-2	-2.75	-2.75
208	1		-2.75	-1.25	-2.75
209	1		-0.25	-0.25	-0.25
210	1		-5.25	-6	-6
211		2	-2	-2	-2
212	1		-2.5	-2.5	-2.5
213	1		-3.5	-5.25	-5.25
214	1		0	0	0
215		2	0	-0.25	-0.25
216		2	-4.5	-4.5	-4.5
217		2	0.25	-0.25	-0.25
218	1		-7.75	-9.25	-9.25
219	1		-0.75	-1.5	-1.5
220	1		0	-0.25	-0.25
221	1		-6	-4.5	-6
222	1		-5.75	-5.75	-5.75
223		2	-0.75	-2.5	-2.5
224	1		0.25	0	0
225		2	-2.5	-2.5	-2.5
226		2	-4.75	-5.75	-5.75
227		2	-2	-2	-2
228		2	0	-0.25	-0.25
229		2	-4.5	-5.5	-5.5
230	1		-2	-2.75	-2.75
231	1		-0.25	-0.25	-0.25
232		2	0	-0.25	-0.25
233		2	-1	-2.25	-2.25
234		2	-3	-2.5	-3
235		2	-5.75	-5	-5.75
236	1		-0.25	0.25	-0.25
237		2	-1.75	-2.75	-2.75
238		2	0	-0.25	-0.25
239	1		-1	-2.75	-2.75
240		2	-0.25	0	-0.25
241	1		-0.25	-0.25	-0.25
242		2	-0.25	-0.25	-0.25
243	1		-0.25	-0.25	-0.25
244	1		-5	-4.5	-5
245		2	-6.25	-7	-7
246	1		0	-0.25	-0.25
247	1		-9.75	-9.75	-9.75
248		2	-2	-3	-3
249	1		-4.5	-5.5	-5.5
250		2	-3.5	-5.25	-5.25
251		2	-1.75	-2.75	-2.75
252		2	-5.75	-5.5	-5.75
253		2	-5.75	-4.25	-5.75
254	1		-5.25	-4.25	-5.25
255	1		-0.25	0	-0.25
256		2	-2.75	-2.75	-2.75
257		2	-0.25	-0.25	-0.25
258	1		-0.25	-0.25	-0.25
259		2	-0.25	0	-0.25
260	1		-0.25	-0.25	-0.25
261	1		-0.25	-0.25	-0.25
262	1		-0.25	-0.25	-0.25
263		2	-8.25	-7.5	-8.25
264	1		0.25	0.25	0.25
265		2	0	-0.25	-0.25
266	1		-0.25	0	-0.25
267	1		-0.25	0	-0.25
268		2	-4.5	-5	-5
269	1		0.25	-0.25	-0.25
270		2	-3.25	-5.75	-5.75
271		2	-3	-2.75	-3
272	1		-4.75	-6	-6
273	1		-1.75	-1.75	-1.75
274	1		-5.5	-4.5	-5.5
275	1		-2.75	-2.75	-2.75
276		2	-0.25	-0.25	-0.25
277		2	-0.25	-0.25	-0.25
278		2	-4.25	-5.25	-5.25
279	1		-2.25	-2.75	-2.75
280		2	-5.25	-5.75	-5.75
281	1		-5.5	-4.5	-5.5
282	1		-0.5	-0.5	-0.5
283		2	-5.5	-5.5	-5.5
284	1		-2.75	-2.5	-2.75
285		2	0	0	0
286		2	-5.25	-5.25	-5.25
287	1		-1.25	-2.25	-2.25
288		2	-0.25	0.25	-0.25
289		2	-0.25	0	-0.25
290	1		-5	-5.75	-5.75
291	1		-5	-4.5	-5
292		2	-0.25	-0.25	-0.25
293	1		-1.75	-2.75	-2.75
294		2	-9	-8.5	-9
295	1		0.25	0	0
296	1		0.25	-0.25	-0.25
297		2	-4.5	-5	-5
298	1		-5	-5	-5
299	1		-0.25	-0.25	-0.25
300	1		-5.75	-5.75	-5.75
301	1		-4.25	-4.25	-4.25
302	1		0	-0.25	-0.25
303	1		-6	-6	-6
304		2	-2.75	-5.25	-5.25
305	1		-5.75	-5.25	-5.75
306		2	-0.25	-0.25	-0.25
307		2	-1	-1.75	-1.75
308	1		0	-0.25	-0.25
309	1		-0.25	0	-0.25
310	1		-2	-1.5	-2
311	1		0.25	0	0
312		2	-2.75	-3	-3
313		2	0	-0.5	-0.5
314		2	-2.75	-2.25	-2.75
315		2	-3.75	-5.5	-5.5
316	1		-1.5	-2.75	-2.75
317	1		-7.5	-8.75	-8.75
318	1		-2.75	-2.5	-2.75
319		2	-2.75	-1.5	-2.75
320		2	-0.25	-0.25	-0.25
321	1		-0.25	-0.25	-0.25
322	1		-8.25	-7.5	-8.25
323		2	-4.5	-4.5	-4.5
324	1		-2.75	-4.25	-4.25
325	1		-1.25	-2.25	-2.25
326	1		-2	-2.25	-2.25
327	1		-2.25	-2.75	-2.75
328		2	0.25	-0.25	-0.25
329		2	-4.5	-4.75	-4.75
330		2	-1	-2.75	-2.75
331	1		-0.25	-0.25	-0.25
332		2	0	0	0
333		2	0	-0.25	-0.25
334		2	-5.25	-4.75	-5.25
335	1		-2.75	-2.25	-2.75
336		2	0.25	0	0
337	1		-1	-1.75	-1.75
338	1		-3.5	-4.25	-4.25
339	1		-4.5	-5.75	-5.75
340	1		0.25	-0.25	-0.25
341		2	-3	-4.25	-4.25
342	1		0	0.25	0
343		2	-4.5	-5.25	-5.25
344	1		-5.5	-5.5	-5.5
345	1		0.25	-0.25	-0.25
346		2	-3.75	-4.25	-4.25
347		2	-4.5	-4.75	-4.75
348		2	-5	-5.75	-5.75
349	1		-5.5	-4.75	-5.5
350	1		-3.75	-4.5	-4.5
351	1		-2	-2.25	-2.25
352		2	-9.25	-8.75	-9.25
353	1		0.25	-0.25	-0.25
354		2	-0.75	-1.25	-1.25
355	1		-1.75	-2.75	-2.75
356		2	-9.25	-9	-9.25
357		2	-2	-2	-2
358	1		0	0	0
359		2	-5.75	-5	-5.75
360	1		-0.25	0.25	-0.25
361	1		0	-0.25	-0.25
362		2	-1.75	-2.5	-2.5
363		2	-3.5	-5.75	-5.75
364	1		-0.25	-0.25	-0.25
365	1		-2	-1.5	-2
366		2	-4.25	-5.75	-5.75
367	1		-4	-6	-6
368	1		-0.25	-0.25	-0.25
369		2	-5	-5.75	-5.75
370		2	-0.25	-0.25	-0.25
371	1		-2.75	-2.25	-2.75
372	1		-1.75	-2	-2
373		2	-0.25	-0.25	-0.25
374		2	-1	-2.5	-2.5
375	1		-0.25	-0.25	-0.25
376		2	-0.25	-0.25	-0.25
377		2	-0.25	-0.25	-0.25
378		2	-4	-5.25	-5.25
379		2	-1.25	-2	-2
380	1		-0.25	-0.25	-0.25
381	1		-1.75	-2.25	-2.25
382		2	-3.75	-4.5	-4.5
383	1		-4.25	-5.75	-5.75
384		2	-4.75	-3	-4.75
385	1		-0.25	-0.25	-0.25
386	1		-2.5	-2.25	-2.5
387	1		-0.25	-0.25	-0.25
388	1		-3	-1.25	-3
389		2	-1.75	-3.25	-3.25
390		2	-2.25	-2.75	-2.75
391	1		-4	-4.75	-4.75
392		2	1.25	1	1
393		2	-0.25	-0.25	-0.25
394		2	-5.5	-5.5	-5.5
395		2	-5.5	-5.5	-5.5
396		2	-4.25	-5.5	-5.5
397		2	-2.25	-2	-2.25
398	1		0	-0.25	-0.25
399	1		-1	-2.75	-2.75
400		2	-4.5	-5.5	-5.5
401		2	-4.25	-4.5	-4.5
402		2	0	-0.25	-0.25
403	1		0	0.25	0
404	1		-0.25	-0.5	-0.5
405	1		0	-0.25	-0.25
406	1		-4.5	-5.75	-5.75
407	1		-2	-2.5	-2.5
408	1		-2.75	-2.25	-2.75
409	1		-2.75	-2.75	-2.75
410		2	-4.25	-4.75	-4.75
411		2	-3	-5.75	-5.75
412	1		-2.75	-2	-2.75
413		2	-2.5	-2.25	-2.5
414	1		-5	-5.75	-5.75
415		2	-1.75	-2.75	-2.75
416		2	-2	-2.25	-2.25
417	1		-0.25	-0.25	-0.25
418		2	-4.5	-4.5	-4.5
419		2	-2	-3	-3
420	1		-2.25	-2.25	-2.25
421		2	-2.5	-3	-3
422		2	-3.5	-5.5	-5.5
423	1		0.25	0	0
424	1		-8.75	-8	-8.75
425		2	-4.5	-5.75	-5.75
426		2	-5	-4.5	-5
427		2	-5	-5.25	-5.25
428	1		-5.25	-3.5	-5.25
429	1		0	-0.25	-0.25
430	1		-8.75	-8	-8.75
431	1		-1.5	-1.5	-1.5
432	1		-3.5	-4.25	-4.25
433	1		0	-0.25	-0.25
434	1		-1.75	-2	-2
435	1		-0.25	-0.25	-0.25
436	1		-0.25	-0.25	-0.25
437		2	-2	-1.75	-2
438	1		-2.25	-2	-2.25
439	1		-1.75	-1.5	-1.75
440	1		-0.25	0	-0.25
441		2	-0.25	-0.25	-0.25
442	1		-1.25	-2	-2
443	1		0.25	0.25	0.25
444		2	-9.75	-8.5	-9.75
445		2	0	-0.25	-0.25
446		2	-4.25	-3.5	-4.25
447	1		-0.25	0.25	-0.25
448	1		-1.75	-2.5	-2.5
449	1		-2.75	-2.75	-2.75
450	1		0	0	0
451	1		-0.25	0	-0.25
452		2	-5.25	-5.5	-5.5
453		2	-2	-2.5	-2.5
454		2	-10.25	-10.5	-10.5
455	1		-6	-6	-6
456	1		0	0	0
457		2	-0.75	-2.75	-2.75
458	1		-0.25	-0.25	-0.25
459		2	0.25	0	0
460	1		-4.5	-5	-5
461	1		0	0	0
462		2	-5.25	-4.25	-5.25
463	1		-0.25	-0.25	-0.25
464		2	-0.25	-0.25	-0.25
465		2	-2.75	-2.25	-2.75
466		2	0.25	-0.25	-0.25
467		2	0.25	-0.25	-0.25
468		2	-1	-3	-3
469		2	-0.25	-0.25	-0.25
470		2	-7.5	-9.5	-9.5
471		2	-4	-5.75	-5.75
472		2	-2	-1.75	-2
473	1		-2	-2	-2
474	1		-5.75	-5.5	-5.75
475	1		-5.25	-4.5	-5.25
476		2	-5.5	-5.5	-5.5
477	1		-5.25	-6	-6
478	1		-3.75	-5.5	-5.5
479	1		-3.75	-5.75	-5.75
480	1		-4.25	-4.75	-4.75
481	1		-5	-5.25	-5.25
482		2	0	-0.25	-0.25
483	1		-2.25	-2.5	-2.5
484		2	-3	-2.5	-3
485	1		-2.5	-2.25	-2.5
486	1		-2.75	-2	-2.75
487		2	-7.25	-7.25	-7.25
488	1		-2	-2.25	-2.25
489		2	-0.25	-0.25	-0.25
490	1		0	0	0
491		2	-2.25	-2.75	-2.75
492		2	-2.5	-2.75	-2.75
493	1		-3.75	-5.25	-5.25
494		2	-1.75	-2.5	-2.5
495		2	0.25	-0.25	-0.25
496	1		0.25	-0.25	-0.25
497		2	-4	-5.75	-5.75
498	1		-4.5	-4	-4.5
499		2	-4.75	-5.75	-5.75
500	1		0	-0.25	-0.25
501		2	-5.25	-5.25	-5.25
502	1		-8.5	-8.75	-8.75
503	1		-2.25	-2.5	-2.5
504		2	-4.5	-5.25	-5.25
505	1		0.25	-0.25	-0.25
506		2	0	-0.5	-0.5
507	1		-0.25	-0.25	-0.25
508		2	-5.5	-5.5	-5.5
509	1		-8.25	-8.25	-8.25
510		2	0	-0.25	-0.25
511		2	-3.25	-5.75	-5.75
512		2	-2.75	-2.75	-2.75
513		2	-0.25	-0.25	-0.25
514	1		-1.75	-2.75	-2.75
515		2	0	0	0
516		2	-5.75	-4.5	-5.75
517	1		0	-0.25	-0.25
518	1		-0.25	-0.25	-0.25
519		2	-5.75	-5.5	-5.75
520		2	-0.25	-0.25	-0.25
521		2	-0.25	-0.25	-0.25
522	1		-2.5	-2.25	-2.5
523		2	-0.25	-0.25	-0.25
524		2	0.25	-0.25	-0.25
525	1		-5.25	-4.75	-5.25
526	1		-4.25	-5.5	-5.5
527	1		-0.25	0.25	-0.25
528		2	-0.25	-0.25	-0.25
529	1		-0.25	-0.25	-0.25
530		2	0	-0.25	-0.25
531	1		-2.5	-2	-2.5
532		2	-0.25	-0.25	-0.25
533	1		0	-0.25	-0.25
534	1		-5.25	-5.75	-5.75
535		2	-6	-5	-6
536		2	-9	-9.75	-9.75
537	1		-5.5	-3.75	-5.5
538	1		-0.25	-0.25	-0.25
539		2	-4.5	-5.75	-5.75
540		2	-3.5	-5	-5
541	1		-4.25	-4.75	-4.75
542		2	-2.75	-4.75	-4.75
543		2	-5.75	-5.75	-5.75
544	1		-2.5	-2.75	-2.75
545		2	-2.75	-2.75	-2.75
546		2	-5.75	-5.5	-5.75
547		2	-2	-1.5	-2
548		2	-5	-5.35	-5.35
549		2	-4.5	-5.25	-5.25
550	1		-2.75	-2.5	-2.75
551		2	-2.25	-2.75	-2.75
552		2	-5.75	-4.5	-5.75
553		2	-2	-2.5	-2.5
554	1		0.25	-0.25	-0.25
555		2	-0.25	-0.25	-0.25
556		2	-1.5	-2.75	-2.75
557	1		-2.75	-2.5	-2.75
558		2	-4	-5	-5
559		2	-5.75	-2.75	-5.75
560		2	0	-0.25	-0.25
561	1		-2.5	-2	-2.5
562		2	-0.25	-0.25	-0.25
563	1		-0.25	-0.25	-0.25
564	1		-2.75	-2.75	-2.75
565		2	-3.25	-5.25	-5.25
566	1		-1.75	-1.75	-1.75
567		2	-0.5	-0.25	-0.5
568		2	0	-0.25	-0.25
569		2	-0.25	-0.25	-0.25
570	1		-4.75	-6	-6
571		2	-0.25	-0.25	-0.25
572	1		-0.25	0	-0.25
573		2	-7.25	-7.25	-7.25
574	1		0	-0.25	-0.25
575		2	-0.25	0	-0.25
576		2	-0.25	-0.25	-0.25
577	1		-0.25	-0.25	-0.25
578		2	-2.25	-2.75	-2.75
579		2	0.25	-0.25	-0.25
580		2	-7.5	-7.5	-7.5
581		2	-0.75	-2.75	-2.75
582	1		-2.25	-2	-2.25
583	1		-4.75	-5.75	-5.75
584	1		-2.25	-2.25	-2.25
585		2	-5.25	-5.25	-5.25
586	1		-2.75	-2	-2.75
587		2	-2.75	-3	-3
588	1		-0.25	-0.25	-0.25
589		2	-2.75	-2.5	-2.75
590		2	-4.75	-4.75	-4.75
591	1		0	0.25	0
592		2	-2.75	-2.5	-2.75
593		2	-5.5	-5.75	-5.75
594		2	0.25	-0.25	-0.25
595	1		-0.25	-0.25	-0.25
596		2	-3	-2.25	-3
597		2	-4.75	-3.5	-4.75
598	1		0	-0.25	-0.25
599		2	-8.25	-9	-9
600		2	-5	-4.25	-5
601		2	-2	-3	-3
602		2	0.25	-0.25	-0.25
603		2	-0.25	-0.25	-0.25
604	1		-3.5	-5.5	-5.5
605	1		0	-0.25	-0.25
606		2	-0.25	-0.25	-0.25
607		2	-7.5	-7.25	-7.5
608		2	-2.5	-3	-3
609		2	-2.75	-3	-3
610		2	-2	-3	-3
611	1		-0.25	-0.25	-0.25
612	1		-1.75	-1.5	-1.75
613		2	-1.75	-2.5	-2.5
614		2	-2	-3	-3
615	1		-1.75	-1.75	-1.75
616	1		-2.5	-2.75	-2.75
617		2	-5	-5.75	-5.75
618	1		-0.25	-0.25	-0.25
619		2	-1.5	-2.75	-2.75
620	1		-5	-5.25	-5.25
621	1		-0.75	-2.25	-2.25
622		2	0.25	0	0
623	1		-0.25	0.25	-0.25
624	1		-4.75	-5.5	-5.5
625		2	-0.25	-0.25	-0.25
626	1		-0.25	-0.25	-0.25
627		2	-0.25	-0.25	-0.25
628	1		0	0	0
629	1		-0.25	-0.25	-0.25
630		2	-0.5	-0.25	-0.5
631	1		-8.5	-9.25	-9.25
632	1		0	0	0
633	1		-0.25	-0.25	-0.25
634	1		-2.25	-2.75	-2.75
635		2	-2.5	-1.75	-2.5
636	1		-0.25	-0.25	-0.25
637	1		0	-0.25	-0.25
638		2	-2.5	-2.5	-2.5
639	1		-0.25	-0.25	-0.25
640	1		-0.25	-0.25	-0.25
641	1		0	-0.25	-0.25
642		2	-5.75	-5	-5.75
643	1		-1.75	-2.5	-2.5
644	1		-0.25	-0.25	-0.25
645		2	-5.75	-4	-5.75
646		2	-0.25	-0.5	-0.5
647		2	-3	-5.75	-5.75
648		2	-5.5	-5	-5.5
649		2	-0.25	-0.25	-0.25
650	1		-0.25	-0.25	-0.25
651	1		0	-0.25	-0.25
652	1		0	0	0
653		2	-5.25	-4.25	-5.25
654	1		-2.5	-2.25	-2.5
655		2	0.25	-0.25	-0.25
656		2	-6.25	-6.25	-6.25
657	1		-0.25	-0.25	-0.25
658	1		-2	-2.25	-2.25
659	1		-0.25	-0.25	-0.25
660	1		-2	-5.5	-5.5
661		2	-0.25	0	-0.25
662		2	-8.25	-8.25	-8.25
663		2	-4.25	-5	-5
664	1		0	-0.25	-0.25
665		2	0	-0.25	-0.25
666		2	-0.25	-0.25	-0.25
667	1		-3.25	-5.5	-5.5
668	1		-0.5	-0.25	-0.5
669		2	-0.5	-0.25	-0.5
670	1		0	0	0
671		2	-5	-5.5	-5.5
672	1		-3.25	-4.5	-4.5
673	1		0	-0.25	-0.25
674		2	-5.75	-4.5	-5.75
675		2	-5.25	-4.5	-5.25
676		2	-5	-6	-6
677		2	0.25	-0.25	-0.25
678	1		-0.25	-0.25	-0.25
679	1		0	0	0
680		2	0	-0.25	-0.25
681		2	-0.25	-0.25	-0.25
682		2	-0.25	0	-0.25
683	1		-0.25	-0.25	-0.25
684	1		-0.25	-0.25	-0.25
685		2	0.25	-0.25	-0.25
686		2	0	-0.25	-0.25
687		2	-1.75	-2.75	-2.75
688	1		-0.25	-0.25	-0.25
689	1		-2	-2.25	-2.25
690		2	-2.25	-1.75	-2.25
691	1		-0.25	-0.25	-0.25
692	1		-5.25	-6	-6
693	1		-4	-4	-4
694	1		-2.5	-2.75	-2.75
695		2	-3	-3	-3
696	1		0	0.25	0
697	1		-5.25	-4.75	-5.25
698	1		0	-0.25	-0.25
699		2	-2	-2.75	-2.75
700		2	-4	-5.25	-5.25
701	1		-0.25	-0.25	-0.25
702		2	-0.25	0	-0.25
703	1		-0.25	-0.5	-0.5
704		2	-3.5	-3.5	-3.5
705		2	-5.25	-5.75	-5.75
706		2	-8.75	-8.25	-8.75
707		2	-0.25	-0.25	-0.25
708	1		-0.25	0	-0.25
709		2	-0.25	-0.25	-0.25
710		2	-5	-5.75	-5.75
711	1		-2.5	-5.75	-5.75
712	1		-0.25	-0.5	-0.5
713	1		-2.5	-5.5	-5.5
714		2	-5	-5.75	-5.75
715		2	0	0	0
716	1		-0.25	-0.25	-0.25
717		2	-3.75	-5.5	-5.5
718		2	-0.25	-0.25	-0.25
719	1		-2.5	-2.75	-2.75
720	1		0.25	0	0
721		2	-4.75	-5.75	-5.75
722		2	0.25	-0.25	-0.25
723	1		0	0.25	0
724		2	-3.75	-3.75	-3.75
725	1		-5	-5.25	-5.25
726	1		-8.25	-11.25	-11.25
727	1		-0.25	-0.25	-0.25
728		2	-0.25	-0.25	-0.25
729	1		-2.75	-1.5	-2.75
730		2	-5.25	-5.25	-5.25
731	1		-0.25	0	-0.25
732		2	-6	-5	-6
733	1		-3.75	-5.75	-5.75
734		2	-3.25	-4	-4
735	1		-0.5	-0.75	-0.75
736		2	-1.25	-2	-2
737		2	-0.25	-0.25	-0.25
738	1		0	0.25	0
739		2	0.25	-0.25	-0.25
740		2	-1.5	-1.5	-1.5
741	1		-1.25	-2.25	-2.25
742	1		-2.25	-2.75	-2.75
743		2	0	-0.25	-0.25
744		2	-2.75	-3	-3
745	1		-4.25	-5.25	-5.25
746	1		-5.5	-5.5	-5.5
747	1		-8.75	-10	-10
748	1		-2	-2	-2
749		2	-0.25	-0.25	-0.25
750	1		-2.75	-2.75	-2.75
751	1		-5	-5.75	-5.75
752		2	-4.5	-4.5	-4.5
753		2	0	-0.25	-0.25
754		2	-5.25	-5.75	-5.75
755	1		-0.25	0	-0.25
756		2	-5.25	-3.75	-5.25
757		2	-2.75	-3	-3
758	1		-5.25	-4.75	-5.25
759	1		-0.25	-0.25	-0.25
760	1		-6	-4.75	-6
761	1		-3.75	-4.5	-4.5
762	1		0.25	0.5	0.25
763		2	-5.75	-5.75	-5.75
764	1		-5.5	-5.5	-5.5
765		2	-8.75	-10.75	-10.75
766	1		-0.25	-0.25	-0.25
767	1		-2.25	-2.75	-2.75
768		2	-2.25	-3	-3
769	1		-8.75	-8.25	-8.75
770		2	0	0	0
771		2	-2	-2.5	-2.5
772		2	-7	-7.25	-7.25
773	1		-5.25	-3.5	-5.25
774	1		-0.25	0	-0.25
775	1		-0.25	-0.25	-0.25
776	1		-1.75	-1.5	-1.75
777	1		-2.75	-1.5	-2.75
778		2	-5.25	-4.25	-5.25
779	1		-2.25	-2.75	-2.75
780	1		-0.25	-0.25	-0.25
781		2	-0.25	0	-0.25
782	1		-4.5	-4.25	-4.5
783	1		-0.75	-2.75	-2.75
784		2	-0.25	-0.5	-0.5
785		2	-9.25	-9	-9.25
786	1		-0.25	0	-0.25
787		2	-5.25	-4.5	-5.25
788		2	-7.75	-8.5	-8.5
789	1		-0.25	0.25	-0.25
790		2	0	-0.25	-0.25
791	1		-0.25	0	-0.25
792	1		-2.5	-1.75	-2.5
793		2	-4.25	-5.5	-5.5
794		2	-1.75	-2	-2
795		2	0	-0.25	-0.25
796		2	-2.75	-5.75	-5.75
797	1		-1.75	-2.75	-2.75
798	1		-7.25	-7	-7.25
799	1		-5.5	-5.75	-5.75
800		2	-0.25	-0.25	-0.25
801	1		-0.25	0	-0.25
802		2	-2.25	-2	-2.25
803		2	-0.5	-0.5	-0.5
804		2	0.25	-0.25	-0.25
805	1		-2.75	-2	-2.75
806		2	-2	-2.25	-2.25
807	1		-2.25	-1.5	-2.25
808	1		0	-0.25	-0.25
809	1		-1.5	-2.25	-2.25
810	1		-1.75	-2.5	-2.5
811		2	0	-0.25	-0.25
812		2	-5.5	-5.5	-5.5
813		2	-0.25	-0.25	-0.25
814		2	-1	-3	-3
815		2	-3.75	-6	-6
816		2	-5.25	-3.75	-5.25
817	1		-0.25	-0.5	-0.5
818	1		-0.25	0	-0.25
819	1		-2.25	-2	-2.25
820		2	-8.5	-10	-10
821	1		-0.5	-0.5	-0.5
822	1		-3	-5.25	-5.25
823		2	-2.25	-4.25	-4.25
824		2	-3.75	-2.75	-3.75
825		2	-0.25	-0.25	-0.25
826		2	-4.25	-4.25	-4.25
827	1		-0.25	-0.25	-0.25
828		2	-2	-2.75	-2.75
829	1		-3.75	-5.25	-5.25
830		2	-5.75	-5.5	-5.75
831		2	-0.5	0	-0.5
832		2	-5.5	-5.5	-5.5
833	1		-3.5	-5	-5
834		2	-8.75	-8	-8.75
835		2	-6	-6	-6
836		2	0	0	0
837		2	-5.5	-5.75	-5.75
838		2	-0.25	0	-0.25
839		2	-3.25	-3.75	-3.75
840	1		-2.5	-2.5	-2.5
841		2	-4.75	-5.5	-5.5
842	1		-3.25	-5.5	-5.5
843		2	-1.25	-1.75	-1.75
844		2	-4	-5.5	-5.5
845	1		-2.5	-2.25	-2.5
846	1		-3.75	-3.75	-3.75
847	1		-2.75	-4.5	-4.5
848	1		-0.25	-0.5	-0.5
849		2	0	-0.25	-0.25
850		2	-4.5	-3.5	-4.5
851	1		-2	-2.75	-2.75
852	1		-0.25	-0.25	-0.25
853	1		-3.75	-5.75	-5.75
854	1		-2.75	-2.5	-2.75
855	1		-2.25	-1.25	-2.25
856		2	-0.5	-0.5	-0.5
857		2	-0.25	-0.25	-0.25
858		2	-4.25	-5.25	-5.25
859	1		-0.25	0	-0.25
860	1		-5	-5.5	-5.5
861		2	-0.25	-0.25	-0.25
862		2	-0.25	0	-0.25
863	1		-5.25	-5.25	-5.25
864		2	-0.25	-0.25	-0.25
865		2	-2.5	-2.5	-2.5
866	1		0	-0.25	-0.25
867	1		-0.25	-0.25	-0.25
868		2	-5.25	-4.75	-5.25
869		2	-4.5	-3	-4.5
870		2	-0.25	-0.25	-0.25
871	1		-5.25	-5.25	-5.25
872	1		-0.25	-0.25	-0.25
873		2	-5.75	-5.75	-5.75
874	1		0	-0.25	-0.25
875	1		0.25	-0.25	-0.25
876		2	-1.75	-2	-2
877		2	-8.75	-7.75	-8.75
878	1		-0.25	-0.25	-0.25
879	1		-4.75	-4.25	-4.75
880		2	-3.5	-4.5	-4.5
881	1		-2.25	-2.5	-2.5
882	1		0	-0.25	-0.25
883	1		-2.5	-2	-2.5
884	1		-4.5	-4.5	-4.5
885	1		-0.5	-1.75	-1.75
886		2	-0.25	-0.25	-0.25
887	1		-1.5	-1.75	-1.75
888		2	-3.25	-2.5	-3.25
889	1		0.25	0	0
890		2	-2	-2.5	-2.5
891		2	-4.5	-4	-4.5
892		2	-8	-6.75	-8
893	1		-0.25	0.25	-0.25
894	1		-0.25	-0.25	-0.25
895		2	-5.5	-5.5	-5.5
896		2	-1.25	-2	-2
897	1		-0.25	-0.25	-0.25
898	1		-9	-8.25	-9
899	1		0.25	0	0
900	1		-0.25	-0.25	-0.25
901		2	-2.25	-2.5	-2.5
902		2	-0.25	-0.25	-0.25
903		2	0	-0.25	-0.25
904	1		-4.25	-3.75	-4.25
905		2	-0.25	-0.25	-0.25
906		2	0	0	0
907		2	-2	-3	-3
908	1		-5.25	-5.25	-5.25
909		2	-5.75	-5.75	-5.75
910		2	-2.75	-2	-2.75
911		2	-8.75	-9.25	-9.25
912	1		0.25	0	0
913		2	-2.75	-1.75	-2.75
914		2	-6	-6	-6
915		2	-2.25	-2.75	-2.75
916		2	-4.75	-4.75	-4.75
917	1		-0.25	0	-0.25
918	1		-3	-4.5	-4.5
919	1		0	0	0
920	1		-2.25	-1.5	-2.25
921		2	-2.75	-3	-3
922		2	-0.25	-0.25	-0.25
923		2	0	-0.25	-0.25
924		2	0	0	0
925		2	-0.25	-0.5	-0.5
926		2	-8.75	-8.5	-8.75
927	1		0.25	0	0
928	1		-2.25	-1.75	-2.25
929		2	-1.75	-1.5	-1.75
930		2	-2	-2.25	-2.25
931		2	-3.5	-4.75	-4.75
932	1		-4	-3.75	-4
933	1		-3.5	-5.75	-5.75
934		2	-4.5	-5.75	-5.75
935	1		-5.5	-5.5	-5.5
936		2	-0.5	-0.5	-0.5
937		2	-2.75	-2.75	-2.75
938		2	-0.5	-1.25	-1.25
939		2	-3	-3	-3
940	1		-0.5	0	-0.5
941		2	-2	-2	-2
942		2	0.25	-0.25	-0.25
943		2	-5.25	-5.25	-5.25
944		2	-0.25	-0.25	-0.25
945		2	-2	-2.5	-2.5
946		2	-5.5	-4	-5.5
947	1		-8.75	-10	-10
948	1		-1.5	-2.75	-2.75
949		2	-0.25	-0.25	-0.25
950		2	-1.75	-2.75	-2.75
951	1		-5.75	-5.75	-5.75
952		2	-2.5	-5.75	-5.75
953	1		-0.25	-0.25	-0.25
954	1		-5.75	-3.5	-5.75
955		2	-2	-2.5	-2.5
956	1		-0.5	-1.75	-1.75
957	1		0.5	0	0
958		2	-5.75	-4.5	-5.75
959		2	-0.25	-0.5	-0.5
960	1		-0.25	0	-0.25
961	1		0	-0.25	-0.25
962		2	-2	-2.25	-2.25
963	1		-5.25	-6	-6
964		2	-0.5	-0.25	-0.5
965		2	-4.25	-5.5	-5.5
966	1		-2.75	-2.75	-2.75
967	1		-0.25	-0.25	-0.25
968	1		-4.25	-4.75	-4.75
969	1		-0.25	0	-0.25
970		2	-6.25	-6	-6.25
971	1		-3.25	-5.75	-5.75
972		2	0	-0.25	-0.25
973		2	-4.75	-4.75	-4.75
974		2	-7.5	-7.75	-7.75
975		2	-3.75	-5	-5
976	1		0	-0.25	-0.25
977	1		-3.25	-3.75	-3.75
978		2	-5.25	-4.75	-5.25
979		2	-8.75	-8.75	-8.75
980	1		-0.5	-0.5	-0.5
981		2	0.25	-0.25	-0.25
982	1		-0.25	-0.25	-0.25
983		2	-4.75	-5.5	-5.5
984		2	-5.75	-4.75	-5.75
985		2	0	0	0
986		2	-0.25	-0.25	-0.25
987		2	-1.75	-2.5	-2.5
988		2	-4.75	-5.5	-5.5
989		2	-0.25	-0.25	-0.25
990	1		-0.25	0.25	-0.25
991		2	-0.25	0	-0.25
992		2	-3.25	-5.75	-5.75
993		2	-5.25	-5.25	-5.25
994	1		-5.5	-5.75	-5.75
995		2	-1	-2.25	-2.25
996		2	-2.75	-3	-3
997		2	-4.75	-4.75	-4.75
998	1		0	0.5	0
999	1		-4.25	-3.25	-4.25
1000		2	0	-0.25	-0.25
1001		2	-3.25	-5.5	-5.5
1002		2	-0.25	0.25	-0.25
1003	1		-5.25	-5.25	-5.25
1004	1		-5.5	-4.75	-5.5
1005		2	-0.25	-0.25	-0.25
1006	1		-0.25	-0.25	-0.25
1007		2	-5.25	-5.25	-5.25
1008	1		-1.75	-1.75	-1.75
1009	1		-5.25	-5.25	-5.25
1010		2	-9.25	-10.75	-10.75
1011		2	-1.5	-2.75	-2.75
1012		2	-1.5	-2.5	-2.5
1013	1		0	0	0
1014	1		-5	-5.25	-5.25
1015	1		-2	-2.75	-2.75
1016	1		-0.25	-0.25	-0.25
1017		2	1.25	0.75	0.75
1018	1		-5.25	-5.5	-5.5
1019		2	-5.5	-5.5	-5.5
1020		2	-9.25	-8.75	-9.25
1021		2	-4.25	-4.25	-4.25
1022		2	-5.75	-5.75	-5.75
1023	1		0	0.25	0
1024	1		-0.5	-0.5	-0.5
1025		2	-3.5	-5.5	-5.5
1026	1		-7.5	-11.25	-11.25
1027		2	-0.25	-0.25	-0.25
1028		2	-5	-5	-5
1029		2	0	-0.25	-0.25
1030		2	-4	-5.5	-5.5
1031	1		-0.25	-0.25	-0.25
1032		2	1	-0.25	-0.25
1033		2	-2.75	-3	-3
1034	1		0	-0.25	-0.25
1035	1		-5.25	-5.75	-5.75
1036	1		-4	-4	-4
1037		2	0	-0.25	-0.25
1038		2	-3.5	-3.75	-3.75
1039	1		-2.5	-2	-2.5
1040		2	-5	-5.5	-5.5
1041		2	-5.25	-5.25	-5.25
1042		2	0	-0.25	-0.25
1043		2	-0.5	-0.75	-0.75
1044		2	-4.25	-5.75	-5.75
1045		2	-6.5	-6.25	-6.5
1046	1		0	-0.25	-0.25
1047		2	0.25	-0.25	-0.25
1048	1		-2.75	-2.75	-2.75
1049	1		-2.25	-2.25	-2.25
1050	1		-2.75	-4	-4
1051		2	-1	-3	-3
1052	1		-2.25	-2	-2.25
1053		2	0.25	-0.25	-0.25
1054	1		-0.25	0	-0.25
1055	1		-2.25	-2.25	-2.25
1056		2	0	-0.5	-0.5
1057	1		-4.75	-2.5	-4.75
1058	1		-7	-7.5	-7.5
1059		2	-0.25	-0.25	-0.25
1060	1		-4	-5.25	-5.25
1061	1		-0.5	-0.25	-0.5
1062	1		-1.75	-3	-3
1063		2	-4.5	-5.75	-5.75
1064		2	-2	-2	-2
1065	1		-4.5	-4.75	-4.75
1066	1		-4.5	-4.5	-4.5
1067	1		-3.25	-4.5	-4.5
1068	1		0	-0.25	-0.25
1069		2	-5.25	-5.5	-5.5
1070	1		-7	-7.5	-7.5
1071	1		-0.25	-0.25	-0.25
1072		2	-5	-3.25	-5
1073		2	-0.25	-0.25	-0.25
1074	1		-2.75	-2.5	-2.75
1075		2	-2.25	-1.75	-2.25
1076		2	-2.75	-1.75	-2.75
1077	1		-0.25	0	-0.25
1078		2	0.25	-0.25	-0.25
1079	1		-2.5	-2	-2.5
1080	1		-3.75	-5.75	-5.75
1081	1		-5.25	-5.25	-5.25
1082		2	-4.5	-4.5	-4.5
1083		2	-0.25	0	-0.25
1084	1		-4.75	-5.5	-5.5
1085		2	-2	-1.75	-2
1086		2	-0.25	0	-0.25
1087		2	-9.75	-9.75	-9.75
1088		2	-1.75	-2.25	-2.25
1089		2	-5.5	-5.5	-5.5
1090		2	-5.25	-3.5	-5.25
1091		2	-0.25	0	-0.25
1092	1		0.5	0	0
1093		2	-0.25	-0.25	-0.25
1094		2	-0.25	0	-0.25
1095	1		-0.25	0.25	-0.25
1096		2	-5.25	-5.5	-5.5
1097		2	-0.25	0	-0.25
1098		2	0	-0.25	-0.25
1099		2	-2.75	-2.75	-2.75
1100		2	-2	-2.25	-2.25
1101	1		-0.25	-0.25	-0.25
1102	1		-2	-2.75	-2.75
1103		2	-2	-3	-3
1104	1		-2.75	-2.5	-2.75
1105		2	0	-0.25	-0.25
1106		2	-5.5	-4.75	-5.5
1107	1		-5.5	-5.5	-5.5
1108	1		-3.25	-4.75	-4.75
1109		2	-5.25	-5.75	-5.75
1110		2	-0.25	-0.5	-0.5
1111	1		0	0	0
1112		2	-3.5	-3.5	-3.5
1113		2	-4.25	-4.5	-4.5
1114		2	-4.25	-5.5	-5.5
1115	1		0	0	0
1116		2	-5.25	-5.75	-5.75
1117		2	-0.25	-0.25	-0.25
1118	1		-4.25	-5.25	-5.25
1119	1		0.5	0.25	0.25
1120		2	-2.25	-2.75	-2.75
1121		2	-2.75	-2.75	-2.75
1122		2	-0.5	-0.5	-0.5
1123		2	0	-0.25	-0.25
1124		2	-3.5	-5.5	-5.5
1125		2	-2.75	-2.5	-2.75
1126	1		-0.75	-2.25	-2.25
1127		2	-3	-5.5	-5.5
1128		2	-3.75	-3.75	-3.75
1129		2	-2.5	-2.75	-2.75
1130	1		-3.25	-5.75	-5.75
1131		2	-0.25	-0.25	-0.25
1132	1		-3.25	-4	-4
1133		2	0	-0.25	-0.25
1134		2	-0.25	0	-0.25
1135		2	-1.5	-2.25	-2.25
1136		2	0.25	0.25	0.25
1137		2	-5.75	-5.5	-5.75
1138	1		-3.25	-3.75	-3.75
1139		2	-4.5	-5.5	-5.5
1140	1		-2.75	-2.5	-2.75
1141	1		0	0	0
1142	1		-1.5	-2.75	-2.75
1143	1		0	0.5	0
1144	1		0	0	0
1145		2	0	-0.25	-0.25
1146		2	-5.5	-5	-5.5
1147	1		-4.25	-5.75	-5.75
1148	1		-3	-5.5	-5.5
1149	1		-0.25	-0.25	-0.25
1150	1		-5	-3.75	-5
1151		2	-5.25	-5	-5.25
1152		2	-0.25	-0.25	-0.25
1153		2	-1.25	-1.75	-1.75
1154	1		-8.75	-10.5	-10.5
1155		2	-2.25	-3	-3
1156	1		-1.5	-2.75	-2.75
1157	1		-2.75	-4.5	-4.5
1158		2	-3.25	-5	-5
1159		2	-3	-5.5	-5.5
1160	1		-0.25	0.25	-0.25
1161	1		-2	-2	-2
1162	1		-2.75	-3.75	-3.75
1163	1		-4	-5.75	-5.75
1164		2	-3.5	-4	-4
1165		2	-1.25	-2	-2
1166		2	-0.25	-0.25	-0.25
1167		2	-5.25	-5	-5.25
1168	1		0.25	-0.25	-0.25
1169	1		-1.5	-3	-3
1170	1		-5	-5.5	-5.5
1171		2	0.25	0.25	0.25
1172	1		-0.5	-0.25	-0.5
1173	1		-7.5	-9	-9
1174		2	7.75	7.25	7.25
1175		2	0	-0.25	-0.25
1176		2	-0.25	0	-0.25
1177		2	-4	-6	-6
1178		2	0.25	-0.25	-0.25
1179	1		-5	-5	-5
1180	1		0	0	0
1181	1		0	0	0
1182		2	0	0	0
1183		2	-3.25	-3.5	-3.5
1184		2	-5	-5.5	-5.5
1185	1		-1.5	-2.5	-2.5
1186	1		-1.5	-2.5	-2.5
1187		2	-4.25	-4.5	-4.5
1188		2	-0.25	-0.25	-0.25
1189	1		0	-0.25	-0.25
1190		2	0	-0.25	-0.25
1191	1		-0.25	-0.25	-0.25
1192		2	-0.25	0	-0.25
1193	1		-5.5	-6	-6
1194	1		0.25	0	0
1195	1		-1.75	-2	-2
1196	1		-1.75	-2.5	-2.5
1197		2	-7.5	-9	-9
1198		2	-0.25	-0.25	-0.25
1199		2	-1	-2	-2
1200	1		-4.75	-5.75	-5.75
1201		2	0	-0.25	-0.25
1202		2	-9.75	-9.75	-9.75
1203		2	-4.25	-5.75	-5.75
1204	1		-0.25	-0.25	-0.25
1205	1		-2.75	-2.5	-2.75
1206	1		0	0	0
1207	1		-9.5	-10	-10
1208	1		-2.25	-2.75	-2.75
1209		2	-0.25	0	-0.25
1210		2	-5.75	-4.75	-5.75
1211	1		-4.25	-4.5	-4.5
1212		2	-0.25	-0.25	-0.25
1213	1		-2.75	-2.75	-2.75
1214	1		-0.25	-0.25	-0.25
1215		2	-5.75	-5.75	-5.75
1216	1		-2	-2.25	-2.25
1217		2	0	-0.25	-0.25
1218		2	-5	-3.25	-5
1219	1		-0.25	-0.25	-0.25
1220	1		0	-0.25	-0.25
1221		2	-0.25	-0.25	-0.25
1222		2	-3.5	-5.5	-5.5
1223	1		0	0	0
1224		2	-5.25	-5	-5.25
1225		2	-3.5	-5.5	-5.5
1226		2	-1	-3	-3
1227		2	-3	-2.25	-3
1228		2	-4.25	-5.75	-5.75
1229		2	-6	-4.75	-6
1230	1		0	-0.25	-0.25
1231		2	-0.25	-0.25	-0.25
1232		2	-2.75	-4.75	-4.75
1233	1		-5	-5	-5
1234		2	0	-0.25	-0.25
1235		2	-0.25	-0.25	-0.25
1236		2	-2	-2.25	-2.25
1237	1		0.25	-0.25	-0.25
1238		2	-5.5	-5.75	-5.75
1239	1		-2	-2.75	-2.75
1240		2	-3.25	-5.25	-5.25
1241	1		9.5	6.75	6.75
1242		2	-2.25	-3.5	-3.5
1243	1		-1.75	-1.75	-1.75
1244	1		-0.25	0	-0.25
1245	1		-0.25	0	-0.25
1246		2	-0.25	-0.25	-0.25
1247		2	-5.25	-4.75	-5.25
1248		2	-2.75	-2.5	-2.75
1249	1		-0.25	-0.25	-0.25
1250		2	-5.5	-4.5	-5.5
1251	1		-2.5	-2.5	-2.5
1252		2	-1	-2	-2
1253		2	-2.75	-5.75	-5.75
1254	1		-2.25	-1.75	-2.25
1255		2	-5.25	-3.25	-5.25
1256	1		-2.5	-5	-5
1257		2	-0.25	0	-0.25
1258		2	-4.25	-5.75	-5.75
1259	1		0.25	0	0
1260	1		-3.25	-5.75	-5.75
1261		2	-1.5	-1.75	-1.75
1262		2	-5.5	-5.5	-5.5
1263		2	0.25	-0.25	-0.25
1264		2	-3.25	-5.5	-5.5
1265	1		-0.25	-0.25	-0.25
1266		2	-2.75	-2.75	-2.75
1267		2	-1.5	-2	-2
1268		2	0	-0.25	-0.25
1269		2	-0.25	0.25	-0.25
1270	1		-9.25	-9	-9.25
1271		2	-3.75	-5	-5
1272	1		-3.5	-4	-4
1273	1		0	0	0
1274	1		-0.25	0	-0.25
1275		2	-0.5	-0.5	-0.5
1276		2	-0.25	0	-0.25
1277		2	-2.75	-2	-2.75
1278		2	-0.25	-0.25	-0.25
1279	1		-1.25	-2.75	-2.75
1280		2	-0.25	-0.25	-0.25
1281		2	-0.25	-0.25	-0.25
1282		2	-2	-2.25	-2.25
1283		2	-4.25	-5.5	-5.5
1284		2	-5.5	-4	-5.5
1285	1		0	-0.25	-0.25
1286	1		-1.5	-2.5	-2.5
1287	1		-0.5	-0.5	-0.5
1288	1		-2.75	-2.75	-2.75
1289	1		-1.75	-2	-2
1290	1		0	-0.25	-0.25
1291	1		-5.5	-5.5	-5.5
1292	1		-3	-5.75	-5.75
1293	1		-5.5	-5.5	-5.5
1294		2	-1.75	-2	-2
1295		2	-9	-10.25	-10.25
1296	1		-4.5	-5.75	-5.75
1297		2	0	-0.25	-0.25
1298	1		-2.75	-2.75	-2.75
1299	1		-4.75	-5.75	-5.75
1300		2	0.25	0	0
1301	1		-0.5	-0.25	-0.5
1302		2	0	-0.25	-0.25
1303	1		-0.25	-0.5	-0.5
1304		2	0	0	0
1305	1		-0.25	-0.25	-0.25
1306		2	-1.5	-2	-2
1307	1		-5	-4.5	-5
1308		2	-0.25	-0.25	-0.25
1309	1		-0.25	-0.25	-0.25
1310	1		-0.25	-0.25	-0.25
1311		2	-0.25	0	-0.25
1312		2	0.25	0	0
1313	1		-3.5	-3.5	-3.5
1314	1		0	-0.25	-0.25
1315	1		-2.25	-2.75	-2.75
1316		2	0.25	-0.25	-0.25
1317	1		0	0	0
1318	1		-2	-2	-2
1319	1		-4.5	-5.75	-5.75
1320	1		-5.75	-5.75	-5.75
1321		2	-4.75	-5.25	-5.25
1322		2	0	0	0
1323	1		-0.25	-0.25	-0.25
1324		2	-5	-4.75	-5
1325	1		-0.25	0	-0.25
1326		2	-4.75	-5.25	-5.25
1327		2	-5	-5	-5
1328	1		-3.5	-4.25	-4.25
1329	1		0	0	0
1330	1		-2.25	-2.75	-2.75
1331		2	-8.25	-8.25	-8.25
1332	1		-0.25	-0.25	-0.25
1333		2	-7.25	-8.25	-8.25
1334	1		-1.5	-2.75	-2.75
1335		2	-2	-2.5	-2.5
1336	1		-1	-0.75	-1
1337		2	0	-0.25	-0.25
1338	1		-5	-5.5	-5.5
1339		2	-2.25	-2.75	-2.75
1340		2	-2.75	-2.5	-2.75
1341	1		-0.25	0.25	-0.25
1342		2	-0.25	-0.5	-0.5
1343		2	-3.75	-4.25	-4.25
1344		2	-7	-7.5	-7.5
1345	1		-1	-2	-2
1346		2	0	-0.25	-0.25
1347		2	0	0	0
1348	1		0.25	0.25	0.25
1349		2	0.25	-0.25	-0.25
1350	1		-5	-4	-5
1351		2	-0.25	-0.5	-0.5
1352	1		-0.25	-0.25	-0.25
1353		2	-1.75	-1.75	-1.75
1354		2	-0.25	-0.25	-0.25
1355	1		-4.25	-4.75	-4.75
1356		2	-5.25	-5	-5.25
1357		2	-0.25	-0.25	-0.25
1358		2	-8.25	-11	-11
1359	1		-1.75	-2.25	-2.25
1360		2	-1	-2.25	-2.25
1361		2	-6	-4.5	-6
1362		2	-2.75	-2.5	-2.75
1363		2	0.25	-0.25	-0.25
1364	1		-0.25	-0.25	-0.25
1365	1		-0.25	0	-0.25
1366	1		-0.25	-0.25	-0.25
1367	1		-1.5	-2	-2
1368	1		-2.75	-2	-2.75
1369		2	-0.25	-0.25	-0.25
1370	1		-4	-4	-4
1371	1		-1.75	-2.75	-2.75
1372		2	0	-0.25	-0.25
1373	1		0.25	-0.25	-0.25
1374	1		0	-0.25	-0.25
1375		2	0	0.25	0
1376		2	-0.25	-0.25	-0.25
1377		2	-0.25	-0.25	-0.25
1378	1		0	-0.25	-0.25
1379		2	-9.75	-8.75	-9.75
1380	1		-2	-2.25	-2.25
1381	1		-0.5	-0.5	-0.5
1382		2	-2.25	-2.25	-2.25
1383	1		0	-0.25	-0.25
1384	1		-0.5	-0.5	-0.5
1385		2	-4.5	-3.75	-4.5
1386		2	0.25	0	0
1387	1		-5.75	-4.75	-5.75
1388	1		-2	-2	-2
1389		2	-0.25	-0.25	-0.25
1390		2	-2	-2.25	-2.25
1391		2	-2.75	-5.25	-5.25
1392		2	0.25	0	0
1393		2	0	-0.25	-0.25
1394		2	-5	-5	-5
1395		2	-4.75	-4.5	-4.75
1396		2	-4.25	-5.5	-5.5
1397		2	-5.25	-3.5	-5.25
1398		2	-1	-2	-2
1399	1		-1.75	-2.25	-2.25
1400		2	-2.25	-3	-3
1401		2	-2.75	-2.75	-2.75
1402		2	-3.75	-3.75	-3.75
1403	1		-2	-2	-2
1404	1		-0.25	0.25	-0.25
1405	1		-4.75	-5	-5
1406		2	-0.25	0	-0.25
1407	1		-2.5	-3.5	-3.5
1408		2	-2.75	-2	-2.75
1409	1		-5.25	-5.75	-5.75
1410		2	0	-0.25	-0.25
1411	1		0	-0.25	-0.25
1412		2	-5	-4.75	-5
1413	1		0	-0.25	-0.25
1414	1		-5.75	-5.75	-5.75
1415		2	-0.75	-2.75	-2.75
1416		2	-1.25	-2	-2
1417	1		-2.75	-2.25	-2.75
1418	1		-2.25	-2.75	-2.75
1419		2	-3	-3.25	-3.25
1420	1		-2.25	-2.25	-2.25
1421	1		-0.25	-0.25	-0.25
1422	1		-3.75	-5.75	-5.75
1423	1		-0.25	0.25	-0.25
1424	1		0	0	0
1425	1		-1.5	-2.25	-2.25
1426	1		-5	-2.75	-5
1427		2	-5.25	-2.75	-5.25
1428	1		-5.5	-5.25	-5.5
1429		2	-4.25	-4.25	-4.25
1430	1		0.5	0	0
1431		2	0.25	0	0
1432		2	-4.25	-5.5	-5.5
1433	1		-5.5	-4.25	-5.5
1434		2	0	-0.25	-0.25
1435	1		-0.25	-0.25	-0.25
1436		2	-1	-3	-3
1437		2	0	-0.25	-0.25
1438	1		-2.75	-2	-2.75
1439		2	-0.25	-0.25	-0.25
1440	1		0	-0.25	-0.25
1441	1		-2.75	-2.75	-2.75
1442	1		-5.5	-4.25	-5.5
1443	1		-9.75	-8.5	-9.75
1444	1		-5.5	-5.5	-5.5
1445	1		-5.25	-6	-6
1446	1		-0.25	-0.25	-0.25
1447		2	-3.5	-3.75	-3.75
1448	1		-2.5	-6	-6
1449	1		-0.25	-0.25	-0.25
1450	1		-0.25	-0.25	-0.25
1451	1		-4.5	-3.5	-4.5
1452		2	0	-0.25	-0.25
1453	1		-0.25	-0.25	-0.25
1454	1		-9.75	-6.75	-9.75
1455		2	-10	-7.75	-10
1456	1		0	0	0
1457	1		-0.5	-0.75	-0.75
1458	1		-2.5	-2.75	-2.75
1459	1		-9.75	-9.75	-9.75
1460		2	-4.5	-5.5	-5.5
1461		2	-0.25	-0.25	-0.25
1462	1		-2.5	-4.5	-4.5
1463	1		0.25	-0.25	-0.25
1464		2	-1.5	-2	-2
1465		2	-5.5	-4.75	-5.5
1466		2	-0.25	0	-0.25
1467		2	-0.25	-0.25	-0.25
1468		2	-4.25	-5.5	-5.5
1469	1		-8.75	-8.5	-8.75
1470		2	-7.75	-8	-8
1471		2	-9	-10	-10
1472	1		0	-0.25	-0.25
1473		2	0	0	0
1474	1		-5.75	-4.75	-5.75
1475		2	-4	-5.5	-5.5
1476	1		-0.25	-0.25	-0.25
1477		2	-1	-2.75	-2.75
1478	1		-5.75	-5.5	-5.75
1479		2	0	-0.25	-0.25
1480		2	-4.25	-5.25	-5.25
1481	1		0.25	-0.25	-0.25
1482	1		-3.5	-5.5	-5.5
1483	1		-0.25	-0.25	-0.25
1484	1		-5.75	-5.5	-5.75
1485	1		-2.75	-2.75	-2.75
1486		2	-0.25	-0.25	-0.25
1487	1		-0.25	-0.5	-0.5
1488		2	-2.25	-1.25	-2.25
1489		2	-4.25	-4.5	-4.5
1490		2	-1	-2.5	-2.5
1491	1		-2	-2.75	-2.75
1492	1		-0.25	-0.25	-0.25
1493	1		0	-0.25	-0.25
1494	1		-3.25	-3.25	-3.25
1495		2	-5	-5	-5
1496	1		-0.25	-0.25	-0.25
1497	1		-3	-4.75	-4.75
1498	1		-10.75	-11.5	-11.5
1499		2	-4.25	-4.75	-4.75
1500	1		0	-0.25	-0.25
1501	1		-1.75	-1.75	-1.75
1502		2	0	-0.25	-0.25
1503	1		-0.25	0	-0.25
1504	1		-0.25	-0.25	-0.25
1505		2	-5.25	-5	-5.25
1506	1		-5.75	-5	-5.75
1507		2	-5.25	-5.5	-5.5
1508		2	-4.25	-5.75	-5.75
1509		2	-4.75	-5.5	-5.5
1510	1		-0.25	-0.25	-0.25
1511	1		-4.75	-5.75	-5.75
1512	1		-7.75	-8.5	-8.5
1513	1		-8.75	-9.25	-9.25
1514	1		-0.5	-0.25	-0.5
1515	1		-0.25	-0.25	-0.25
1516		2	-4.75	-5	-5
1517		2	-5	-5.25	-5.25
1518	1		-1.75	-2.75	-2.75
1519		2	-5.25	-5	-5.25
1520	1		-4.5	-5.75	-5.75
1521		2	-3	-2	-3
1522		2	-3	-3.75	-3.75
1523	1		0	-0.25	-0.25
1524		2	-7.5	-10	-10
1525		2	-5.5	-5.5	-5.5
1526	1		0	0	0
1527	1		-2.5	-2.75	-2.75
1528	1		-0.25	-0.25	-0.25
1529	1		-0.25	-0.25	-0.25
1530	1		0	0	0
1531		2	-4.25	-5.75	-5.75
1532	1		-0.25	-0.25	-0.25
1533	1		0	0	0
1534		2	-0.25	0	-0.25
1535	1		-1.75	-2.75	-2.75
1536		2	-0.25	0	-0.25
1537		2	-6	-4.5	-6
1538		2	-1	-2.75	-2.75
1539	1		-2	-1.5	-2
1540	1		0	-0.25	-0.25
1541		2	-2	-2.75	-2.75
1542		2	-1.25	-2	-2
1543	1		-4.5	-4	-4.5
1544	1		-3.5	-5.5	-5.5
1545	1		-0.25	-0.25	-0.25
1546	1		-0.25	0	-0.25
1547		2	-4	-5.25	-5.25
1548	1		-1.5	-2	-2
1549		2	-0.5	-0.5	-0.5
1550		2	-2.5	-2.5	-2.5
1551		2	-3.75	-5.5	-5.5
1552	1		-1.75	-5.75	-5.75
1553	1		-0.25	0	-0.25
1554	1		-3.5	-5.25	-5.25
1555		2	-0.75	-2.5	-2.5
1556	1		-2	-2.5	-2.5
1557		2	0	-0.25	-0.25
1558	1		-5	-4.75	-5
1559		2	-5.25	-5.75	-5.75
1560	1		-4.5	-5.75	-5.75
1561	1		0	-0.25	-0.25
1562	1		-5	-5.75	-5.75
1563		2	-3	-2.75	-3
1564		2	-1.5	-3	-3
1565	1		-1	-1.25	-1.25
1566	1		0	0	0
1567	1		0.25	0	0
1568		2	-0.25	-0.25	-0.25
1569	1		-5.25	-4.75	-5.25
1570		2	-3	-4.5	-4.5
1571	1		-3.5	-5	-5
1572		2	-2	-2.75	-2.75
1573	1		-0.5	-0.5	-0.5
1574	1		-5.75	-5.75	-5.75
1575	1		-0.25	0.25	-0.25
1576	1		-2.75	-2.75	-2.75
1577		2	-4.5	-4.5	-4.5
1578		2	-4.25	-3.25	-4.25
1579	1		-2.5	-2.75	-2.75
1580		2	-1.75	-2.5	-2.5
1581	1		-5.75	-5.5	-5.75
1582		2	-0.25	-0.25	-0.25
1583		2	-3	-3.25	-3.25
1584		2	-4.5	-5.5	-5.5
1585		2	-1.75	-2	-2
1586	1		-4.5	-5.5	-5.5
1587	1		-0.5	-0.25	-0.5
1588	1		-0.25	-0.25	-0.25
1589		2	-4.25	-5.5	-5.5
1590	1		-3.25	-4	-4
1591		2	-5.5	-5.75	-5.75
1592		2	0	-0.25	-0.25
1593		2	-6.25	-6.25	-6.25
1594	1		-4.25	-3.5	-4.25
1595	1		-0.25	0.25	-0.25
1596		2	0.25	0	0
1597	1		-3.5	-5.75	-5.75
1598		2	-0.25	-0.25	-0.25
1599		2	-1.75	-2	-2
1600	1		-0.25	-0.25	-0.25
1601	1		-0.25	-0.25	-0.25
1602	1		-2.75	-2.75	-2.75
1603	1		-0.25	0.25	-0.25
1604	1		-1.75	-2	-2
1605	1		-7.5	-6	-7.5
1606	1		-2.5	-2.5	-2.5
1607		2	-1.75	-2.25	-2.25
1608		2	-2.5	-3	-3
1609		2	0	0	0
1610	1		-3.5	-6	-6
1611	1		-2.75	-2.5	-2.75
1612		2	-0.25	-0.5	-0.5
1613	1		-2.25	-2	-2.25
1614	1		-0.25	-0.25	-0.25
1615	1		-0.25	-0.25	-0.25
1616	1		-2.25	-2.5	-2.5
1617	1		-3.75	-3	-3.75
1618	1		-0.25	-0.25	-0.25
1619	1		0.25	-0.25	-0.25
1620	1		-2	-2.25	-2.25
1621	1		-5.25	-4.5	-5.25
1622	1		-5.75	-5.5	-5.75
1623	1		-4.25	-5.25	-5.25
1624		2	-3.75	-4.5	-4.5
1625	1		-4.5	-5	-5
1626	1		-1.5	-2.75	-2.75
1627		2	-2.25	-1.25	-2.25
1628		2	-5.25	-4.75	-5.25
1629		2	0	-0.25	-0.25
1630	1		-4.25	-4.25	-4.25
1631	1		-4.75	-5.75	-5.75
1632		2	-0.25	0	-0.25
1633		2	-4.75	-4.75	-4.75
1634	1		-2.5	-3	-3
1635	1		-0.25	0	-0.25
1636		2	-0.25	-0.25	-0.25
1637	1		0	-0.25	-0.25
1638		2	-6	-5	-6
1639	1		-6	-6	-6
1640	1		-0.25	-0.25	-0.25
1641	1		-2	-2.25	-2.25
1642	1		-0.25	-0.25	-0.25
1643	1		-2	-2.25	-2.25
1644		2	0	-0.25	-0.25
1645		2	0	-0.25	-0.25
1646		2	-5.5	-5.5	-5.5
1647	1		-4.5	-5.5	-5.5
1648		2	-0.25	-0.25	-0.25
1649	1		-1.5	-2.75	-2.75
1650	1		-3.5	-5.75	-5.75
1651	1		2.25	2.5	2.25
1652		2	-5.25	-5.5	-5.5
1653		2	-0.25	-0.25	-0.25
1654		2	0	-0.25	-0.25
1655	1		-0.25	-0.25	-0.25
1656		2	-4.5	-3.75	-4.5
1657		2	0.25	-0.25	-0.25
1658		2	0	0	0
1659		2	-4.5	-5.5	-5.5
1660		2	-1.5	-1.75	-1.75
1661	1		-4.75	-5.75	-5.75
1662	1		0	0	0
1663		2	-1.75	-1.75	-1.75
1664	1		-0.25	-0.25	-0.25
1665	1		-2	-2.75	-2.75
1666		2	-3.5	-5.75	-5.75
1667	1		-5.5	-5.25	-5.5
1668	1		-0.25	-0.25	-0.25
1669	1		-0.25	-0.25	-0.25
1670	1		0	-0.25	-0.25
1671		2	-0.25	-0.25	-0.25
1672	1		-8.75	-8	-8.75
1673		2	-3.5	-5.25	-5.25
1674		2	-3.5	-5.5	-5.5
1675		2	-0.5	-0.5	-0.5
1676		2	-4.5	-5.75	-5.75
1677	1		-5.75	-3.5	-5.75
1678	1		-5.75	-4.75	-5.75
1679	1		-1.5	-2	-2
1680		2	-4.5	-4.5	-4.5
1681		2	0.25	0	0
1682	1		-0.25	-0.25	-0.25
1683		2	-2.75	-3	-3
1684	1		-6	-6	-6
1685	1		-4.75	-4.75	-4.75
1686	1		-0.25	-0.25	-0.25
1687		2	-0.25	0	-0.25
1688	1		0	0	0
1689		2	-6	-4	-6
1690	1		-5.75	-5	-5.75
1691		2	-0.25	0	-0.25
1692	1		0.25	0.25	0.25
1693		2	-0.25	-0.25	-0.25
1694		2	-2.75	-2.25	-2.75
1695		2	-2	-1.5	-2
1696	1		-2	-2.5	-2.5
1697		2	0	-0.25	-0.25
1698	1		-4.5	-4	-4.5
1699		2	-2.75	-2.25	-2.75
1700	1		-0.25	-0.25	-0.25
1701		2	-7.75	-8.5	-8.5
1702		2	-7.5	-8	-8
1703	1		-5	-5.5	-5.5
1704	1		-8.5	-8.5	-8.5
1705	1		0.25	-0.25	-0.25
1706		2	-2.25	-2.5	-2.5
1707	1		0	0	0
1708		2	0.25	-0.25	-0.25
1709	1		0	-0.25	-0.25
1710	1		-2	-2.5	-2.5
1711	1		0	0	0
1712	1		-1.5	-2.5	-2.5
1713	1		0.25	-0.25	-0.25
1714		2	-9.75	-7.75	-9.75
1715	1		-0.25	-0.25	-0.25
1716	1		0	-0.25	-0.25
1717	1		0	-0.25	-0.25
1718		2	-5.5	-5.25	-5.5
1719		2	-0.75	-2	-2
1720		2	0	0	0
1721		2	0	0.25	0
1722		2	-3	-1.75	-3
1723	1		-5.5	-5.75	-5.75
1724		2	-4.5	-4.25	-4.5
1725		2	-0.25	-0.25	-0.25
1726	1		-4.5	-4.5	-4.5
1727	1		-4.5	-5	-5
1728	1		0.25	-0.25	-0.25
1729		2	-4.75	-5.75	-5.75
1730		2	-1	-2.5	-2.5
1731	1		-0.25	0.25	-0.25
1732	1		-2.5	-2.25	-2.5
1733	1		-0.25	-0.25	-0.25
1734	1		0	0	0
1735	1		-2	-2	-2
1736	1		-2.5	-2.25	-2.5
1737	1		0	-0.25	-0.25
1738		2	0	0.25	0
1739		2	-3.75	-5.5	-5.5
1740	1		-1.5	-2.25	-2.25
1741	1		-5.5	-5.5	-5.5
1742	1		0	-0.25	-0.25
1743		2	-5	-3.25	-5
1744	1		-5.25	-5.5	-5.5
1745		2	-4	-5.5	-5.5
1746		2	-4.75	-4.75	-4.75
1747		2	-3.75	-5.25	-5.25
1748	1		-0.75	-1.25	-1.25
1749	1		0.25	0.25	0.25
1750	1		-2.25	-2.75	-2.75
1751	1		-5.25	-5.5	-5.5
1752		2	-4.25	-4.75	-4.75
1753	1		-4.25	-4.75	-4.75
1754	1		-5.5	-5.5	-5.5
1755	1		-1.75	-2.25	-2.25
1756		2	0	-0.25	-0.25
1757		2	-0.25	-0.25	-0.25
1758		2	-0.25	-0.25	-0.25
1759	1		-2.5	-2.5	-2.5
1760		2	-3.75	-5.25	-5.25
1761		2	0	-0.25	-0.25
1762		2	-1.5	-2.75	-2.75
1763	1		0	0	0
1764		2	-6.5	-6	-6.5
1765	1		0	-0.25	-0.25
1766		2	-4.5	-5.75	-5.75
1767	1		0	0	0
1768		2	-5	-5.75	-5.75
1769		2	-2.75	-5.5	-5.5
1770		2	0	-0.25	-0.25
1771	1		-3.25	-5.75	-5.75
1772	1		0	0	0
1773		2	0	0.25	0
1774	1		0	-0.25	-0.25
1775	1		-5.25	-5.75	-5.75
1776	1		-2.5	-2	-2.5
1777		2	-5.75	-5.5	-5.75
1778		2	-0.25	-0.25	-0.25
1779		2	-4.25	-5	-5
1780		2	-0.25	-0.25	-0.25
1781		2	-2.25	-3	-3
1782		2	-2.75	-2.75	-2.75
1783	1		-4.25	-4.5	-4.5
1784	1		-2	-2.75	-2.75
1785	1		-2.25	-1.5	-2.25
1786		2	-3	-2.5	-3
1787		2	-4.25	-4.5	-4.5
1788		2	0	0	0
1789		2	-2.25	-3	-3
1790		2	-8.25	-8.25	-8.25
1791		2	-0.5	-0.5	-0.5
1792		2	-0.25	0	-0.25
1793		2	0	-0.25	-0.25
1794	1		0	0	0
1795	1		-5.5	-4	-5.5
1796		2	-2.25	-2.75	-2.75
1797		2	-0.25	0	-0.25
1798		2	-3.5	-5.25	-5.25
1799		2	-0.25	-0.25	-0.25
1800		2	-3	-3	-3
1801	1		-0.25	-0.25	-0.25
1802	1		0	0	0
1803		2	-7.5	-6.75	-7.5
1804	1		-0.25	-0.25	-0.25
1805	1		-0.25	0	-0.25
1806	1		-2	-2.75	-2.75
1807	1		0	-0.25	-0.25
1808	1		0	-0.25	-0.25
1809		2	-3.5	-3.75	-3.75
1810		2	-5	-4.5	-5
1811	1		-4	-4.25	-4.25
1812	1		-2.5	-2.25	-2.5
1813	1		-5.75	-5.5	-5.75
1814	1		-2.75	-2.75	-2.75
1815		2	-0.25	-0.25	-0.25
1816	1		-1.5	-2	-2
1817	1		-5.75	-3.75	-5.75
1818		2	-4	-3.75	-4
1819		2	-0.25	0.25	-0.25
1820		2	0	-0.25	-0.25
1821	1		-0.25	-0.25	-0.25
1822	1		-4.5	-5.25	-5.25
1823		2	-5.25	-5.75	-5.75
1824		2	-1.75	-2.75	-2.75
1825		2	-4.5	-5.5	-5.5
1826	1		0	0.5	0
1827		2	-4.75	-5.75	-5.75
1828		2	0.25	0	0
1829	1		-0.25	-0.25	-0.25
1830	1		-1	-0.75	-1
1831	1		-6.75	-7.5	-7.5
1832		2	-5	-5.5	-5.5
1833	1		-1.5	-1.25	-1.5
1834	1		-4.75	-4.75	-4.75
1835		2	-1.25	-2.5	-2.5
1836		2	-3	-3.5	-3.5
1837	1		-1.25	-2	-2
1838	1		-5.5	-5.5	-5.5
1839	1		0	0.25	0
1840	1		-3	-4	-4
1841		2	-5.5	-4.75	-5.5
1842	1		0	0	0
1843		2	-2.75	-3	-3
1844		2	0	-0.25	-0.25
1845		2	-0.25	-0.5	-0.5
1846	1		0	0.5	0
1847	1		-0.25	0	-0.25
1848		2	-0.5	-0.5	-0.5
1849		2	-2	-2.75	-2.75
1850	1		-0.25	-0.25	-0.25
1851		2	-0.25	-0.25	-0.25
1852		2	-0.25	-0.25	-0.25
1853	1		-5.5	-5.5	-5.5
1854	1		0	-0.25	-0.25
1855		2	0	-0.25	-0.25
1856		2	-2	-2.75	-2.75
1857	1		-5.75	-4.5	-5.75
1858	1		-7	-7.5	-7.5
1859		2	-0.25	-0.25	-0.25
1860	1		0	0	0
1861		2	-3.5	-3.75	-3.75
1862		2	-4.25	-4.5	-4.5
1863	1		-2	-2.5	-2.5
1864		2	-2.75	-2.75	-2.75
1865		2	-1.5	-1.75	-1.75
1866		2	-3	-5.75	-5.75
1867		2	-5.75	-5.75	-5.75
1868	1		-0.25	-0.25	-0.25
1869	1		-1.75	-2.25	-2.25
1870		2	-4	-4.75	-4.75
1871	1		-4	-3.25	-4
1872		2	-1	-2.75	-2.75
1873		2	-1.75	-2.75	-2.75
1874	1		-5.75	-5.75	-5.75
1875	1		-1.75	-2.25	-2.25
1876		2	0	-0.25	-0.25
1877	1		-4.25	-3.25	-4.25
1878	1		-4.5	-5	-5
1879		2	-0.25	-0.25	-0.25
1880	1		-9.25	-8.75	-9.25
1881	1		0	-0.25	-0.25
1882		2	-1.25	-2.25	-2.25
1883		2	-2.25	-2.25	-2.25
1884		2	-3	-6	-6
1885	1		-3.25	-4.25	-4.25
1886		2	-2.25	-3	-3
1887	1		0	-0.25	-0.25
1888		2	-5.5	-5	-5.5
1889	1		-3.5	-5.75	-5.75
1890	1		0	0	0
1891	1		-2	-1.5	-2
1892		2	-2	-2	-2
1893	1		-3.75	-3.75	-3.75
1894		2	-5.75	-4.5	-5.75
1895		2	0	-0.25	-0.25
1896		2	-0.25	0	-0.25
1897	1		0	-0.25	-0.25
1898		2	0.25	0.25	0.25
1899		2	-0.25	0	-0.25
1900	1		-4.5	-4.5	-4.5
1901	1		-2.75	-2.5	-2.75
1902	1		-4	-5	-5
1903		2	-2.5	-2.25	-2.5
1904		2	-5.75	-3.75	-5.75
1905	1		-1	-2.5	-2.5
1906		2	-3.25	-5.75	-5.75
1907		2	-9.25	-7.75	-9.25
1908	1		-4.75	-5.75	-5.75
1909		2	-1.75	-2.75	-2.75
1910		2	-3	-5.25	-5.25
1911		2	-0.25	-0.25	-0.25
1912	1		-5.75	-4.25	-5.75
1913	1		-5.75	-3.75	-5.75
1914		2	-2.25	-2.5	-2.5
1915		2	-2.75	-2	-2.75
1916		2	0.5	1.25	0.5
1917	1		-1.5	-2	-2
1918		2	-4.5	-5.25	-5.25
1919		2	-5.5	-4.75	-5.5
1920		2	0.25	0	0
1921		2	0	0	0
1922	1		-0.25	-0.25	-0.25
1923		2	-1.75	-1.75	-1.75
1924	1		-5.25	-4.75	-5.25
1925		2	-4.25	-4.5	-4.5
1926	1		-2.5	-1.75	-2.5
1927	1		-2.5	-2	-2.5
1928	1		0.25	-0.25	-0.25
1929		2	-5.25	-5.5	-5.5
1930		2	-4.5	-5.5	-5.5
1931		2	-1.75	-2.75	-2.75
1932		2	-3.25	-5.5	-5.5
1933		2	-8.75	-10.5	-10.5
1934		2	-0.25	-0.25	-0.25
1935	1		-2.25	-2.75	-2.75
1936	1		-2	-2.25	-2.25
1937	1		-5.25	-5.75	-5.75
1938		2	-5.5	-3.5	-5.5
1939		2	-4.75	-5.75	-5.75
1940		2	-0.25	0.25	-0.25
1941		2	-8.75	-9	-9
1942	1		0	0	0
1943		2	-4.25	-3.5	-4.25
1944		2	-0.25	-0.25	-0.25
1945		2	-4.5	-5.25	-5.25
1946		2	-8.75	-8.5	-8.75
1947		2	-5.5	-5.75	-5.75
1948		2	-2.75	-3	-3
1949	1		0	0	0
1950	1		0.25	-0.25	-0.25
1951		2	-4.5	-4.5	-4.5
1952		2	-5	-4.25	-5
1953		2	-2.25	-1	-2.25
1954	1		-0.25	0	-0.25
1955	1		-9.5	-9.5	-9.5
1956		2	-0.25	-0.25	-0.25
1957	1		-0.25	-0.25	-0.25
1958	1		-0.25	0	-0.25
1959		2	-0.25	-0.25	-0.25
1960		2	-0.25	-0.25	-0.25
1961	1		-0.25	-0.25	-0.25
1962		2	-2.75	-2.75	-2.75
1963	1		-3.5	-4.5	-4.5
1964		2	-4.25	-5.5	-5.5
1965	1		0	-0.25	-0.25
1966		2	-0.75	-2.25	-2.25
1967		2	-3.75	-4	-4
1968	1		-3.75	-4.25	-4.25
1969		2	-7.75	-10	-10
1970	1		-0.25	-0.25	-0.25
1971	1		-2.25	-2	-2.25
1972		2	-3	-5.75	-5.75
1973		2	-0.25	0	-0.25
1974		2	-2.5	-3	-3
1975		2	-7.5	-9.5	-9.5
1976	1		0	-0.25	-0.25
1977	1		-4.75	-3.5	-4.75
1978		2	-3.75	-5	-5
1979	1		0	0	0
1980	1		-2.75	-2.75	-2.75
1981		2	-0.25	-0.25	-0.25
1982	1		-5.5	-3.75	-5.5
1983		2	-1.25	-1.75	-1.75
1984		2	-2.25	-2	-2.25
1985	1		-1.5	-2.5	-2.5
1986		2	-0.25	-0.25	-0.25
1987		2	0	-0.25	-0.25
1988		2	0	0	0
1989	1		-0.25	-0.25	-0.25
1990		2	-4.75	-5.75	-5.75
1991	1		-4.75	-4.75	-4.75
1992	1		0	0.25	0
1993		2	-0.25	-0.25	-0.25
1994	1		-2.5	-2.75	-2.75
1995	1		-7.5	-8	-8
1996	1		-2.75	-2.75	-2.75
1997	1		-2.25	-1.25	-2.25
[truncated: 1,793 more rows]

## Sheet: 2014
Refractive status of all the paticipants (2014)
Patient ID	Gender		Refractive status
	M=1	F=2	OD	OS	Worse eye
1		2	-4.25	-4.75	-4.75
2		2	-7.5	-9	-9
3		2	-8.25	-8.5	-8.5
4		2	-6	-4.75	-6
5	1		-0.25	0	-0.25
6		2	-1.25	-2.5	-2.5
7		2	-0.5	-0.75	-0.75
8		2	-4.25	-5.5	-5.5
9		2	0	-0.25	-0.25
10	1		-5.25	-5.25	-5.25
11	1		-0.25	0	-0.25
12	1		-4.25	-6	-6
13	1		-4.75	-6	-6
14	1		-3.75	-4.5	-4.5
15		2	-8.25	-8.25	-8.25
16		2	-5.5	-5.75	-5.75
17	1		0	-0.25	-0.25
18	1		0	-0.25	-0.25
19		2	-2.5	-2	-2.5
20	1		-2.5	-2.5	-2.5
21		2	-5.75	-3	-5.75
22	1		-4.5	-5	-5
23	1		-0.25	-0.25	-0.25
24	1		-2.5	-4.5	-4.5
25	1		-2.25	-2.75	-2.75
26	1		-0.25	0.25	-0.25
27	1		-2.75	-3	-3
28	1		-0.25	-0.5	-0.5
29	1		0	-0.25	-0.25
30		2	-0.25	-0.25	-0.25
31		2	-0.25	-0.25	-0.25
32		2	-5.75	-4.75	-5.75
33		2	0	-0.25	-0.25
34		2	-4	-3.75	-4
35		2	-5.75	-4.5	-5.75
36		2	-5	-5.5	-5.5
37		2	-5	-4.5	-5
38		2	-0.25	-0.25	-0.25
39	1		-5.5	-4.75	-5.5
40	1		0	-0.25	-0.25
41		2	-7.75	-8.5	-8.5
42	1		-4	-5.75	-5.75
43		2	-7.25	-7.5	-7.5
44	1		-4.5	-5.25	-5.25
45	1		-0.25	-0.25	-0.25
46		2	-5.5	-3.5	-5.5
47	1		-2.75	-2.75	-2.75
48	1		-6.75	-7	-7
49	1		-3	-4	-4
50	1		-1.25	-1.75	-1.75
51	1		-1.5	-2	-2
52	1		-0.25	0	-0.25
53	1		-4.5	-4	-4.5
54	1		-0.25	-0.25	-0.25
55	1		-0.25	0	-0.25
56		2	-1.25	-1.75	-1.75
57	1		1	2.25	1
58		2	-0.25	0	-0.25
59		2	-5	-4.25	-5
60	1		-3	-4.75	-4.75
61	1		-1.75	-3	-3
62		2	-7.25	-8.25	-8.25
63	1		-0.25	0.25	-0.25
64	1		-1.5	-2	-2
65		2	-0.25	-0.25	-0.25
66		2	-0.25	0	-0.25
67		2	-0.5	-0.5	-0.5
68	1		-0.25	0	-0.25
69	1		-3	-3	-3
70	1		-2.25	-3	-3
71	1		0	-0.25	-0.25
72	1		-3.75	-4.75	-4.75
73	1		-4	-5.35	-5.35
74		2	0.25	-0.25	-0.25
75	1		-0.25	-0.25	-0.25
76	1		-4	-5	-5
77	1		-4.25	-4.75	-4.75
78	1		-0.25	-0.25	-0.25
79	1		-5.5	-4.5	-5.5
80		2	-0.25	-0.25	-0.25
81	1		-2.25	-2.5	-2.5
82	1		0	-0.25	-0.25
83	1		-4.5	-5.75	-5.75
84	1		-0.25	0	-0.25
85		2	-4.5	-3.5	-4.5
86		2	-7	-8.25	-8.25
87		2	-0.25	-0.25	-0.25
88	1		0	-0.25	-0.25
89		2	-4.75	-4.75	-4.75
90	1		-4.5	-5.5	-5.5
91	1		-4.5	-4.25	-4.5
92		2	-3.5	-4.5	-4.5
93	1		-2.5	-3	-3
94		2	-5.25	-5.25	-5.25
95	1		-5.25	-5.75	-5.75
96	1		-3.25	-3.5	-3.5
97		2	-4.25	-4.25	-4.25
98	1		-4.75	-5.5	-5.5
99		2	-4.75	-5.75	-5.75
100		2	-0.25	-0.25	-0.25
101		2	-5	-4.75	-5
102	1		0.25	-0.25	-0.25
103	1		-0.25	-0.25	-0.25
104	1		-0.25	0	-0.25
105		2	-0.5	-0.5	-0.5
106	1		-1.5	-1.75	-1.75
107	1		-0.25	-0.25	-0.25
108	1		-0.25	-0.25	-0.25
109	1		-0.25	0	-0.25
110		2	-5.25	-5.25	-5.25
111	1		-3	-5	-5
112		2	-5.75	-5.5	-5.75
113	1		-5.25	-3.75	-5.25
114		2	-0.25	-0.25	-0.25
115	1		-5.5	-5.5	-5.5
116		2	-5.75	-4.75	-5.75
117	1		0	0.25	0
118		2	-0.25	-0.25	-0.25
119		2	-4.5	-3	-4.5
120	1		-0.25	-0.25	-0.25
121	1		0.25	0.25	0.25
122	1		-5.5	-6	-6
123	1		0	0	0
124		2	0	0	0
125	1		-5	-2.75	-5
126	1		-5.5	-5.75	-5.75
127	1		-0.75	-2.5	-2.5
128		2	-2	-2.75	-2.75
129	1		-1	-2	-2
130		2	-5.25	-5.5	-5.5
131		2	-0.25	-0.25	-0.25
132	1		-3.5	-4.75	-4.75
133		2	-5.25	-3.25	-5.25
134		2	-5.25	-4.75	-5.25
135		2	-4.25	-5.5	-5.5
136		2	-0.25	0.25	-0.25
137		2	-5.25	-5.75	-5.75
138	1		0.25	0.25	0.25
139		2	-5	-5.5	-5.5
140		2	-0.25	-0.25	-0.25
141		2	-0.25	0.25	-0.25
142		2	-4.25	-4.5	-4.5
143		2	-2.25	-2	-2.25
144		2	0.25	0	0
145	1		-1.75	-2.5	-2.5
146	1		-5.25	-6	-6
147		2	-0.25	-0.25	-0.25
148	1		-1.5	-2	-2
149		2	-0.25	0	-0.25
150		2	-9.25	-9	-9.25
151		2	0	0	0
152		2	-4	-6	-6
153		2	-6.75	-7	-7
154		2	-0.25	-0.25	-0.25
155	1		-3.25	-4.5	-4.5
156	1		-0.25	-0.25	-0.25
157	1		0	-0.25	-0.25
158	1		-0.25	0	-0.25
159	1		-2.75	-2.5	-2.75
160	1		-5	-4.5	-5
161	1		-3.25	-4.25	-4.25
162		2	-0.5	-0.25	-0.5
163	1		-3	-4	-4
164		2	-0.5	-0.5	-0.5
165	1		-4.75	-4.25	-4.75
166	1		-2.5	-2.5	-2.5
167	1		-2.75	-2.25	-2.75
168		2	0	-0.25	-0.25
169	1		-5	-5.25	-5.25
170		2	-1.75	-3	-3
171	1		-5	-4	-5
172	1		-5.5	-3.5	-5.5
173		2	-3	-4.75	-4.75
174		2	-4.5	-4.5	-4.5
175	1		-0.25	-0.25	-0.25
176		2	-4.5	-4.75	-4.75
177		2	-4.25	-4.5	-4.5
178		2	-5.75	-2.75	-5.75
179	1		-1	-2.5	-2.5
180		2	-5.75	-5.75	-5.75
181	1		-0.25	0.25	-0.25
182	1		-3.75	-4	-4
183		2	-3	-2	-3
184	1		0	0	0
185	1		-4.5	-5.75	-5.75
186	1		-1.75	-1.75	-1.75
187	1		-0.25	-0.25	-0.25
188	1		-0.25	0	-0.25
189	1		0	-0.25	-0.25
190		2	-1.5	-1.75	-1.75
191		2	-1.5	-1.75	-1.75
192		2	-5	-5.5	-5.5
193		2	-4.25	-2.25	-4.25
194		2	-2	-1.75	-2
195	1		-4	-5.75	-5.75
196	1		-0.25	-0.25	-0.25
197	1		-0.25	-0.25	-0.25
198		2	-2.75	-5.75	-5.75
199	1		-2.75	-3	-3
200		2	-0.5	-2.75	-2.75
201	1		0.25	-0.25	-0.25
202		2	-5.25	-5.25	-5.25
203	1		-0.25	0	-0.25
204	1		-0.25	0	-0.25
205		2	-5.75	-4.5	-5.75
206	1		-5.5	-3.75	-5.5
207	1		-0.25	0	-0.25
208		2	-0.25	-0.25	-0.25
209		2	-4.5	-3	-4.5
210	1		-1.25	-1	-1.25
211	1		-0.25	0	-0.25
212	1		0	-0.25	-0.25
213	1		-0.25	-0.25	-0.25
214	1		-0.25	-0.25	-0.25
215	1		-3.5	-5	-5
216	1		-1.25	-2.25	-2.25
217		2	0	-0.25	-0.25
218	1		-4.25	-4.5	-4.5
219		2	-0.25	-0.25	-0.25
220	1		0	-0.25	-0.25
221		2	-2	-1.75	-2
222		2	-4.5	-4.5	-4.5
223		2	-0.25	-0.25	-0.25
224		2	-7.5	-7.75	-7.75
225	1		-2	-2.75	-2.75
226		2	-4.5	-4.5	-4.5
227		2	-3.25	-5	-5
228	1		-2.75	-2.75	-2.75
229	1		-0.25	-0.25	-0.25
230	1		0	-0.25	-0.25
231	1		-0.25	0.25	-0.25
232		2	-0.5	0	-0.5
233		2	-7.5	-8	-8
234	1		-2	-3	-3
235	1		-4.25	-5.25	-5.25
236		2	-0.25	-0.25	-0.25
237	1		0.25	0	0
238	1		-5.5	-3.5	-5.5
239	1		-1	-2.25	-2.25
240	1		-0.25	-0.25	-0.25
241	1		-5.25	-6	-6
242		2	-5	-5	-5
243	1		0.25	-0.25	-0.25
244		2	-4	-4.5	-4.5
245		2	-5	-5.25	-5.25
246		2	-5	-4.5	-5
247		2	-0.5	-0.5	-0.5
248		2	-5	-4	-5
249		2	0	0	0
250		2	-5	-5.75	-5.75
251		2	-4.75	-3.75	-4.75
252		2	-3.25	-3.75	-3.75
253	1		0	0	0
254		2	-2.25	-2	-2.25
255	1		0	-0.25	-0.25
256	1		-1.5	-2.25	-2.25
257		2	0.25	0	0
258		2	0	-0.25	-0.25
259		2	-0.25	-0.25	-0.25
260	1		-0.25	0	-0.25
261	1		-1	-3	-3
262	1		-4	-5.5	-5.5
263	1		0	0	0
264		2	-0.25	-0.25	-0.25
265		2	-4.5	-5	-5
266	1		-0.25	0	-0.25
267		2	-5.25	-4.25	-5.25
268	1		-3	-3	-3
269	1		-2.5	-2.75	-2.75
270	1		-2.75	-2	-2.75
271		2	-5	-5.5	-5.5
272		2	-4.25	-5.75	-5.75
273	1		-0.25	-0.25	-0.25
274	1		-1.75	-1.5	-1.75
275	1		-3	-2.5	-3
276	1		-3.25	-5.75	-5.75
277	1		-2.25	-1.5	-2.25
278	1		-0.25	0	-0.25
279	1		-0.25	0	-0.25
280		2	-3.25	-5.25	-5.25
281		2	-4.75	-5	-5
282		2	-5.25	-5.75	-5.75
283		2	-0.25	-0.5	-0.5
284	1		-4	-4.75	-4.75
285	1		-0.25	0	-0.25
286	1		-4	-5	-5
287	1		-1	-2.75	-2.75
288	1		-2.5	-2	-2.5
289		2	-1.5	-1.25	-1.5
290		2	-0.25	-0.5	-0.5
291		2	-4	-4.5	-4.5
292	1		-4.25	-4.5	-4.5
293	1		0	0	0
294	1		-5.25	-5.5	-5.5
295		2	-0.5	-0.5	-0.5
296		2	-4.5	-4.5	-4.5
297		2	-0.25	-0.5	-0.5
298	1		-3.25	-4.5	-4.5
299	1		-2.75	-3	-3
300		2	-5.5	-4.75	-5.5
301	1		-3.5	-5.25	-5.25
302		2	0	-0.25	-0.25
303	1		-4	-4	-4
304	1		0	0	0
305		2	-1	-2.75	-2.75
306		2	-1.75	-1.25	-1.75
307		2	-5.25	-5.75	-5.75
308	1		-0.25	-0.25	-0.25
309		2	0	0	0
310		2	-0.25	-0.5	-0.5
311	1		-2.25	-1.5	-2.25
312	1		-4.25	-5.75	-5.75
313		2	-4.5	-5.75	-5.75
314		2	-6	-6	-6
315		2	0	-0.25	-0.25
316	1		-3.25	-3.5	-3.5
317	1		-4.5	-5.5	-5.5
318	1		-5.5	-5.5	-5.5
319	1		0	0	0
320	1		-1.25	-1.5	-1.5
321		2	-0.25	-0.25	-0.25
322	1		-0.25	-0.25	-0.25
323	1		-0.25	-0.25	-0.25
324		2	-2.25	-2.5	-2.5
325		2	0	-0.25	-0.25
326		2	-5	-5.5	-5.5
327	1		-0.25	-0.25	-0.25
328	1		-5.25	-6	-6
329		2	0	-0.25	-0.25
330		2	-6	-7.5	-7.5
331		2	-5.25	-5.25	-5.25
332	1		-2.5	-1.25	-2.5
333		2	-5.25	-5.25	-5.25
334	1		0	0	0
335	1		-2	-2.75	-2.75
336		2	-5.75	-3.75	-5.75
337		2	-5.25	-5.75	-5.75
338	1		-0.25	-0.25	-0.25
339	1		-3.75	-5.5	-5.5
340		2	-0.25	-0.25	-0.25
341		2	-3.75	-3.75	-3.75
342		2	-0.25	0	-0.25
343	1		-1.75	-1.25	-1.75
344	1		0	-0.25	-0.25
345	1		-6.75	-7	-7
346	1		-5.25	-6	-6
347	1		-3	-5.75	-5.75
348	1		-3.75	-5.75	-5.75
349	1		0	0	0
350		2	-5.75	-4.75	-5.75
351	1		0.25	0.25	0.25
352		2	-5	-4.75	-5
353	1		-0.25	-0.25	-0.25
354		2	-2	-2.5	-2.5
355		2	-1.75	-2	-2
356	1		-8.75	-9.75	-9.75
357	1		-5.5	-5.25	-5.5
358	1		-0.25	-0.25	-0.25
359	1		0	0.25	0
360		2	-2.5	-2.5	-2.5
361	1		-1.25	-2	-2
362	1		-5	-5.75	-5.75
363	1		-3.75	-5.5	-5.5
364		2	-2	-3.75	-3.75
365	1		-1	-2.75	-2.75
366	1		-2	-2.75	-2.75
367		2	-1.75	-1.75	-1.75
368		2	-5.25	-5.25	-5.25
369		2	-5.5	-5.5	-5.5
370	1		-4.5	-4.25	-4.5
371		2	-4	-5.75	-5.75
372	1		-4.75	-5.75	-5.75
373		2	-8.5	-8.75	-8.75
374	1		-4.75	-4.5	-4.75
375		2	-5.75	-5.5	-5.75
376		2	-0.25	-0.25	-0.25
377		2	-0.25	0	-0.25
378		2	-4.75	-5.75	-5.75
379		2	-0.5	-0.25	-0.5
380		2	-0.25	0	-0.25
381	1		-1.75	-2.5	-2.5
382	1		-3.75	-4.75	-4.75
383		2	0.25	0.25	0.25
384		2	-9.75	-9	-9.75
385	1		0	-0.25	-0.25
386	1		-0.25	-0.25	-0.25
387	1		-0.25	-0.25	-0.25
388		2	-0.25	-0.25	-0.25
389	1		0	0.25	0
390	1		-2.25	-2.75	-2.75
391	1		-0.25	-0.25	-0.25
392	1		-4	-5.5	-5.5
393	1		-2.25	-2.25	-2.25
394	1		-2.75	-4.5	-4.5
395		2	-8.25	-7.75	-8.25
396	1		-0.25	-0.25	-0.25
397		2	-4.75	-4.75	-4.75
398	1		-2.5	-2.25	-2.5
399	1		-2	-1.75	-2
400	1		-2.75	-2.5	-2.75
401	1		-4.75	-4.75	-4.75
402		2	-2.5	-3	-3
403	1		-1.5	-2.25	-2.25
404	1		-1.5	-2.75	-2.75
405	1		-3.5	-5.75	-5.75
406	1		-2.5	-5.5	-5.5
407		2	-4.75	-5.25	-5.25
408	1		0.25	-0.25	-0.25
409		2	-5	-5.5	-5.5
410	1		-2	-3	-3
411	1		-0.75	-2.25	-2.25
412		2	-4.25	-5.5	-5.5
413	1		-3.5	-3.75	-3.75
414	1		-4	-5	-5
415		2	-7.5	-7.75	-7.75
416	1		-5.75	-4.75	-5.75
417		2	-4.5	-3.75	-4.5
418	1		-3.5	-3.5	-3.5
419	1		-3	-5.5	-5.5
420	1		-5	-4.5	-5
421		2	-0.25	0	-0.25
422	1		-5.25	-3.5	-5.25
423		2	-6.5	-7.75	-7.75
424	1		-5.5	-5.5	-5.5
425		2	0	0	0
426		2	-5.25	-5	-5.25
427		2	-3.25	-5.75	-5.75
428		2	-2.5	-2.75	-2.75
429	1		-0.25	0	-0.25
430		2	-7.5	-7.25	-7.5
431		2	-8.75	-9.75	-9.75
432		2	-5.75	-5.75	-5.75
433	1		-5.75	-5.75	-5.75
434	1		-1	-2.25	-2.25
435	1		0	0	0
436		2	-0.25	-0.25	-0.25
437	1		-2.75	-2.5	-2.75
438	1		-1.25	-2.25	-2.25
439	1		-1.75	-2.75	-2.75
440		2	-0.25	-0.25	-0.25
441	1		-2.25	-5.5	-5.5
442	1		-6.25	-6.5	-6.5
443		2	0	0	0
444	1		-4.75	-5.75	-5.75
445	1		-0.25	-0.25	-0.25
446	1		-3.5	-4.25	-4.25
447	1		-2.5	-2.5	-2.5
448	1		0.25	0	0
449	1		-0.5	-0.25	-0.5
450		2	-4.25	-4.25	-4.25
451	1		-4.5	-5.75	-5.75
452	1		0.25	0	0
453		2	-4.5	-4.75	-4.75
454		2	-4	-3.25	-4
455		2	-3.5	-3.5	-3.5
456		2	-9.5	-8	-9.5
457	1		-0.25	-0.25	-0.25
458		2	0	0	0
459	1		-2	-2.75	-2.75
460	1		-5	-5.5	-5.5
461	1		-5.25	-4.25	-5.25
462	1		-0.25	0	-0.25
463		2	0	-0.25	-0.25
464	1		-5.25	-5.25	-5.25
465	1		-0.25	0	-0.25
466		2	-9.25	-9.75	-9.75
467		2	-0.25	-0.25	-0.25
468	1		-0.25	-0.25	-0.25
469		2	-4.75	-4.75	-4.75
470		2	0.25	0	0
471	1		-1.75	-2.75	-2.75
472		2	-4.75	-5.75	-5.75
473		2	-4.5	-5.25	-5.25
474	1		-5.75	-4.75	-5.75
475	1		-4	-2.5	-4
476	1		-6	-4.5	-6
477	1		-0.25	0	-0.25
478	1		0	-0.25	-0.25
479		2	-7.25	-9.25	-9.25
480		2	-5.25	-5	-5.25
481	1		-1	-1.5	-1.5
482	1		-1.25	-2	-2
483		2	0	-0.25	-0.25
484		2	-0.25	-0.25	-0.25
485		2	-3.75	-5.75	-5.75
486		2	0	0	0
487	1		-7.75	-8	-8
488	1		-2.25	-5.75	-5.75
489		2	-5	-5.25	-5.25
490		2	0	-0.25	-0.25
491	1		-4	-3.25	-4
492		2	0	-0.25	-0.25
493		2	-3.75	-3.75	-3.75
494	1		-3.5	-3.5	-3.5
495	1		-5.75	-5.75	-5.75
496		2	-0.25	0	-0.25
497	1		-1.5	-2.5	-2.5
498	1		-5	-5.75	-5.75
499	1		-0.5	-2.5	-2.5
500		2	-1.75	-2.5	-2.5
501	1		-5.25	-6	-6
502	1		-4.5	-4.5	-4.5
503	1		-0.25	-0.25	-0.25
504		2	-5.75	-5.5	-5.75
505	1		-2.75	-2.75	-2.75
506	1		-6	-7.25	-7.25
507		2	-5.25	-4.75	-5.25
508	1		-2.5	-2.75	-2.75
509		2	0.25	-0.25	-0.25
510		2	-5.75	-4.5	-5.75
511	1		-4.5	-4.5	-4.5
512	1		0	-0.25	-0.25
513	1		-0.25	-0.25	-0.25
514		2	-0.25	-0.25	-0.25
515	1		-0.5	-0.5	-0.5
516		2	-5.5	-3.75	-5.5
517		2	-4.25	-4.5	-4.5
518	1		-2.5	-2	-2.5
519	1		0.25	0	0
520		2	-5.25	-3.75	-5.25
521	1		0	-0.25	-0.25
522		2	-5	-5.25	-5.25
523		2	-5	-3.25	-5
524	1		-3.25	-4.75	-4.75
525		2	-4.25	-5.5	-5.5
526	1		-2	-1.75	-2
527	1		0	-0.25	-0.25
528		2	-5.25	-5	-5.25
529		2	-2.5	-2	-2.5
530	1		0	0.25	0
531		2	-4.75	-5.5	-5.5
532	1		-0.25	-0.25	-0.25
533		2	-2	-2	-2
534	1		-1	-1.75	-1.75
535		2	-3	-5.75	-5.75
536	1		-5.25	-6.25	-6.25
537	1		-5.75	-5.75	-5.75
538		2	-3	-5.5	-5.5
539		2	-9.25	-8.5	-9.25
540		2	0	0	0
541		2	-0.5	-0.5	-0.5
542		2	-0.25	-0.25	-0.25
543	1		-3.5	-2.75	-3.5
544		2	0	0	0
545	1		-0.75	-1.5	-1.5
546		2	-5.75	-4.5	-5.75
547	1		-1.5	-1.75	-1.75
548	1		-2.75	-5.5	-5.5
549	1		-2	-2.25	-2.25
550	1		-5.5	-4.5	-5.5
551		2	-0.25	0	-0.25
552		2	-6	-7	-7
553		2	-6	-4.25	-6
554		2	-2	-2.5	-2.5
555		2	-0.25	-0.25	-0.25
556	1		-3	-2.25	-3
557		2	-4.5	-5.75	-5.75
558		2	-3.5	-4.5	-4.5
559	1		-2.25	-2.5	-2.5
560	1		-2.75	-3	-3
561	1		0	0	0
562	1		0	-0.25	-0.25
563		2	-0.5	-0.5	-0.5
564	1		-2.25	-3	-3
565	1		-1.5	-2.5	-2.5
566	1		-0.25	-0.25	-0.25
567		2	-2.75	-5.5	-5.5
568		2	-3.5	-5.25	-5.25
569	1		-5	-5	-5
570	1		-13	-13.25	-13.25
571		2	-5.5	-5.75	-5.75
572		2	-5.75	-5	-5.75
573		2	-2.75	-2.5	-2.75
574		2	-4.5	-4.75	-4.75
575		2	0	0	0
576	1		-5	-5.5	-5.5
577		2	-0.5	-0.5	-0.5
578	1		-2.5	-2.5	-2.5
579	1		0	0	0
580		2	-6	-6.25	-6.25
581		2	-4.75	-5	-5
582	1		-2.75	-2.75	-2.75
583	1		-2.5	-5.75	-5.75
584	1		0	-0.25	-0.25
585	1		0	-0.25	-0.25
586		2	-3	-3.25	-3.25
587	1		0	0	0
588		2	-5.5	-5.25	-5.5
589		2	-2.25	-2.5	-2.5
590		2	-8.25	-8	-8.25
591		2	-5.75	-4.5	-5.75
592		2	0	0	0
593	1		0.25	0	0
594		2	-4.5	-5.75	-5.75
595		2	-2.75	-2	-2.75
596		2	0	-0.25	-0.25
597	1		0	0.25	0
598		2	-7.25	-9	-9
599	1		0	0	0
600	1		-3.25	-5.75	-5.75
601	1		-0.25	-0.25	-0.25
602		2	-5.5	-5.75	-5.75
603		2	-7.25	-7.25	-7.25
604		2	0	0	0
605		2	-4.5	-2.75	-4.5
606	1		-0.25	0	-0.25
607	1		-0.25	0	-0.25
608	1		-3.75	-5.75	-5.75
609	1		-5.5	-4.5	-5.5
610		2	0	-0.25	-0.25
611		2	-2.5	-2.25	-2.5
612		2	0	-0.25	-0.25
613	1		-3	-4.5	-4.5
614		2	-0.25	-0.25	-0.25
615		2	-8.75	-9	-9
616	1		-4.75	-5.75	-5.75
617	1		-4.5	-4.5	-4.5
618		2	-0.25	-0.5	-0.5
619	1		-2.75	-2.75	-2.75
620		2	-0.5	-2.5	-2.5
621		2	0.25	0	0
622		2	0	-0.25	-0.25
623		2	-3.25	-4.75	-4.75
624	1		-0.25	-0.25	-0.25
625		2	-5.75	-5.5	-5.75
626		2	-5.75	-5	-5.75
627		2	-0.25	0	-0.25
628		2	-0.25	0	-0.25
629		2	-3.75	-2.75	-3.75
630		2	-7	-6.75	-7
631	1		-2.75	-2	-2.75
632		2	-2.25	-2	-2.25
633	1		-0.25	-0.25	-0.25
634	1		0.25	-0.25	-0.25
635		2	-6.75	-6.5	-6.75
636		2	-0.5	-0.5	-0.5
637	1		-4	-5.25	-5.25
638		2	-5	-5.5	-5.5
639		2	-5.5	-5.75	-5.75
640		2	-4	-4	-4
641	1		-0.25	0	-0.25
642		2	0.25	0	0
643		2	-0.25	0	-0.25
644		2	-6.25	-5.5	-6.25
645	1		0	-0.25	-0.25
646	1		-4.5	-5.5	-5.5
647		2	-6.75	-7	-7
648	1		-5.75	-4.5	-5.75
649	1		-4.25	-3.75	-4.25
650		2	0	0	0
651	1		-0.25	-0.25	-0.25
652	1		-5	-5.75	-5.75
653		2	-5.75	-4.75	-5.75
654	1		-0.25	0	-0.25
655		2	-0.25	0.25	-0.25
656	1		0	-0.25	-0.25
657		2	-5.5	-4.75	-5.5
658		2	-1.25	-2.75	-2.75
659		2	-6	-6.5	-6.5
660		2	0	-0.25	-0.25
661		2	-2	-1.75	-2
662	1		-3.75	-2.75	-3.75
663		2	-3.5	-5	-5
664	1		-2	-3	-3
665	1		-4.5	-4.75	-4.75
666	1		-4.75	-4	-4.75
667	1		0.25	-0.25	-0.25
668		2	-4.5	-4.75	-4.75
669		2	-5	-4.75	-5
670	1		1	1.25	1
671	1		0	0	0
672		2	-0.25	-0.25	-0.25
673		2	-2.25	-2.5	-2.5
674		2	-4	-4.25	-4.25
675	1		-0.25	-0.25	-0.25
676		2	-0.5	-0.5	-0.5
677	1		-1	-2	-2
678	1		-0.25	-0.25	-0.25
679	1		-5.5	-5.75	-5.75
680		2	-0.25	0.25	-0.25
681		2	-2.5	-2.25	-2.5
682		2	-6.5	-7	-7
683		2	-1.5	-1.75	-1.75
684	1		-0.25	0	-0.25
685	1		-2.5	-2.5	-2.5
686		2	-3.75	-5.25	-5.25
687		2	-5.75	-5.5	-5.75
688	1		-4.75	-3.25	-4.75
689	1		-1.5	-2.75	-2.75
690	1		0.25	-0.25	-0.25
691		2	-4.5	-4.5	-4.5
692	1		-3.75	-4.75	-4.75
693		2	-4.75	-5.5	-5.5
694		2	-1.75	-2	-2
695		2	0	0	0
696		2	-1.5	-2.25	-2.25
697	1		-0.25	-0.25	-0.25
698	1		-2.25	-5.25	-5.25
699	1		-3.25	-4.75	-4.75
700		2	-5	-4.5	-5
701		2	-1.5	-1.75	-1.75
702	1		0	-0.25	-0.25
703	1		-1.75	-1.75	-1.75
704		2	-3.25	-3.5	-3.5
705		2	-2.5	-2.25	-2.5
706		2	-0.25	-0.25	-0.25
707		2	0	-0.25	-0.25
708		2	-3.5	-3	-3.5
709	1		-4.25	-4.25	-4.25
710	1		-0.25	-0.25	-0.25
711	1		-2.75	-2.5	-2.75
712		2	-2.5	-5.5	-5.5
713		2	-2.25	-2	-2.25
714	1		-0.25	0.25	-0.25
715		2	0	-0.25	-0.25
716	1		-0.25	-0.25	-0.25
717	1		-0.25	-0.25	-0.25
718		2	-4.25	-5.5	-5.5
719		2	-5.25	-4.75	-5.25
720		2	-5.25	-4.75	-5.25
721	1		-2	-2	-2
722		2	-0.25	-0.25	-0.25
723		2	0	-0.25	-0.25
724	1		-5.75	-4.5	-5.75
725	1		0	0	0
726		2	-4.25	-5.75	-5.75
727		2	-0.25	0.25	-0.25
728		2	-0.25	-0.5	-0.5
729	1		-5.25	-6	-6
730		2	-2.25	-3	-3
731	1		-3	-5.75	-5.75
732		2	-3.5	-4.75	-4.75
733	1		-4	-4	-4
734		2	0.25	0	0
735		2	-0.5	-0.25	-0.5
736		2	0	0	0
737	1		-4.25	-4.25	-4.25
738	1		-5.75	-3.5	-5.75
739		2	-0.25	-0.25	-0.25
740		2	-4.5	-3	-4.5
741		2	-4.75	-5.5	-5.5
742	1		-5	-5.75	-5.75
743	1		-5	-5.5	-5.5
744	1		0	-0.25	-0.25
745	1		-2.25	-2.75	-2.75
746	1		-2.5	-2.75	-2.75
747		2	-4.75	-5.75	-5.75
748		2	0	0	0
749		2	-4.5	-4	-4.5
750		2	-1.75	-2	-2
751		2	-1.5	-2	-2
752		2	-8.25	-9	-9
753		2	-4.25	-4.25	-4.25
754		2	-4.25	-5.75	-5.75
755		2	-6.25	-6	-6.25
756	1		-0.25	-0.25	-0.25
757		2	0.25	-0.25	-0.25
758		2	0	0	0
759		2	-3.25	-4.25	-4.25
760	1		-7	-7	-7
761	1		-0.25	-0.25	-0.25
762		2	0.25	-0.25	-0.25
763	1		-1.75	-2.75	-2.75
764	1		-4	-4.5	-4.5
765	1		-4.75	-5.5	-5.5
766		2	-0.25	-0.25	-0.25
767	1		-3	-2.75	-3
768		2	-5	-4.25	-5
769		2	0	0	0
770		2	-5.25	-5.5	-5.5
771		2	-4.25	-5	-5
772	1		-0.25	-0.25	-0.25
773	1		-6.5	-7	-7
774	1		-1.75	-2.25	-2.25
775	1		-4.5	-5.75	-5.75
776	1		-5.5	-3.75	-5.5
777		2	-0.25	-0.25	-0.25
778		2	-5.25	-5.75	-5.75
779	1		-5.25	-5.25	-5.25
780		2	-3.75	-4.5	-4.5
781	1		-0.25	-0.25	-0.25
782		2	-6	-6.5	-6.5
783		2	-4	-5	-5
784		2	-2.5	-3	-3
785		2	-5.75	-3.5	-5.75
786	1		0.25	-0.25	-0.25
787	1		-0.25	-0.25	-0.25
788	1		0	0.75	0
789		2	-4.25	-4.5	-4.5
790	1		0	-0.25	-0.25
791		2	0	0	0
792	1		-0.25	-0.25	-0.25
793	1		-0.5	0	-0.5
794	1		0	0	0
795	1		-0.25	-0.25	-0.25
796		2	-3.5	-5.75	-5.75
797	1		-5.75	-5.75	-5.75
798	1		-2.75	-2.75	-2.75
799	1		-0.25	-0.25	-0.25
800		2	-0.25	0	-0.25
801		2	-2.75	-2	-2.75
802	1		-3.25	-4.75	-4.75
803		2	-1.75	-1.25	-1.75
804		2	-2.75	-2.5	-2.75
805		2	-3.25	-3.25	-3.25
806	1		-0.25	-0.25	-0.25
807	1		0	0	0
808	1		-7.75	-8.5	-8.5
809		2	-5.5	-5.75	-5.75
810	1		-0.25	0	-0.25
811		2	-8.75	-7.75	-8.75
812	1		-3	-4.75	-4.75
813	1		-7.5	-7.75	-7.75
814		2	-9.25	-8.75	-9.25
815	1		0	-0.25	-0.25
816		2	-4.25	-5.5	-5.5
817		2	-5.25	-5	-5.25
818		2	-1.75	-2	-2
819	1		-0.25	-0.25	-0.25
820	1		0	-0.25	-0.25
821		2	-7.25	-8.5	-8.5
822	1		-4.25	-6	-6
823	1		-1.25	-2.75	-2.75
824	1		0	0	0
825		2	0	-0.25	-0.25
826	1		0	-0.25	-0.25
827		2	-0.25	0	-0.25
828		2	-4.25	-4.75	-4.75
829	1		-1.75	-2.75	-2.75
830		2	-4	-2.75	-4
831	1		-3	-5.75	-5.75
832	1		0.25	-0.25	-0.25
833		2	-5.25	-4.75	-5.25
834		2	-2.5	-2.75	-2.75
835	1		0.25	0.25	0.25
836	1		-0.25	-0.25	-0.25
837		2	0	-0.25	-0.25
838		2	-5.5	-5.5	-5.5
839		2	-3.5	-5.5	-5.5
840	1		-3.75	-3.75	-3.75
841		2	-1.5	-2.75	-2.75
842		2	-5.25	-5.75	-5.75
843		2	0.25	0.25	0.25
844	1		0	-0.25	-0.25
845	1		0	-0.25	-0.25
846		2	-0.25	-0.5	-0.5
847	1		-0.25	-0.25	-0.25
848	1		-0.25	-0.25	-0.25
849		2	-1	-1.75	-1.75
850	1		-9.75	-9.25	-9.75
851		2	0	0.25	0
852	1		-0.25	-0.5	-0.5
853		2	-3	-5.75	-5.75
854	1		0	-0.25	-0.25
855		2	-5.5	-5.5	-5.5
856	1		-2.5	-1.75	-2.5
857		2	-0.5	-0.5	-0.5
858	1		-0.25	0.25	-0.25
859	1		0	-0.25	-0.25
860		2	0.25	0	0
861		2	-0.25	-0.25	-0.25
862	1		-1.5	-2.5	-2.5
863		2	-3	-5.75	-5.75
864		2	0.25	-0.25	-0.25
865	1		-2.75	-2.5	-2.75
866		2	-0.25	0	-0.25
867	1		-4.5	-5.75	-5.75
868	1		-5.5	-4.25	-5.5
869		2	-7.25	-8.25	-8.25
870	1		-5.75	-6.5	-6.5
871	1		0	0.25	0
872		2	-4.5	-5.5	-5.5
873		2	-0.25	-0.25	-0.25
874	1		-5.5	-4.5	-5.5
875	1		0	0	0
876	1		-3.25	-4.75	-4.75
877	1		-0.25	-0.25	-0.25
878	1		-3.25	-4.75	-4.75
879		2	-4.5	-4.75	-4.75
880		2	-0.25	-0.25	-0.25
881		2	-7.75	-7.75	-7.75
882		2	-2.25	-5.5	-5.5
883	1		-5	-5.5	-5.5
884	1		0	-0.25	-0.25
885		2	-5.25	-6	-6
886		2	-4.5	-5.5	-5.5
887	1		-2.75	-3.25	-3.25
888	1		-1.5	-2	-2
889	1		-2.5	-2	-2.5
890		2	0	0	0
891	1		-5	-4.75	-5
892	1		-0.25	0	-0.25
893	1		-6.5	-6.5	-6.5
894	1		-3	-2.75	-3
895		2	-5.25	-5.5	-5.5
896	1		-2.25	-2.75	-2.75
897	1		-7.75	-7.5	-7.75
898	1		-2	-2.25	-2.25
899	1		-1.25	-1.75	-1.75
900	1		-4.75	-5.75	-5.75
901	1		-5	-5.5	-5.5
902	1		-0.25	-0.25	-0.25
903		2	-0.25	0	-0.25
904		2	-6	-5.75	-6
905	1		0.25	-0.25	-0.25
906		2	-5.25	-5.25	-5.25
907		2	0.25	0.25	0.25
908		2	-5	-5.5	-5.5
909	1		-4.75	-5.5	-5.5
910	1		-5.5	-5.75	-5.75
911		2	-5	-5.75	-5.75
912		2	0	0	0
913	1		-1.75	-2.25	-2.25
914		2	-5	-4.5	-5
915		2	-4.75	-4.5	-4.75
916	1		-4.5	-4	-4.5
917	1		-2.75	-3	-3
918	1		1.25	1	1
919		2	0.25	-0.25	-0.25
920	1		-0.25	-0.25	-0.25
921	1		-6	-4.75	-6
922	1		-2.25	-5.5	-5.5
923		2	-4.75	-4.5	-4.75
924	1		-1.75	-2.5	-2.5
925		2	-5.25	-5.25	-5.25
926		2	-0.25	0	-0.25
927	1		-3	-3.25	-3.25
928		2	-5.5	-4	-5.5
929		2	-2.25	-3	-3
930	1		-5.5	-6.25	-6.25
931	1		-2.75	-4	-4
932	1		-2.75	-5.75	-5.75
933		2	-2	-2.75	-2.75
934		2	-0.5	-0.5	-0.5
935		2	-4.25	-5.25	-5.25
936		2	-0.25	-0.5	-0.5
937	1		-4	-3.25	-4
938		2	-4.5	-4.5	-4.5
939	1		9.25	8.25	8.25
940	1		-5.25	-5.25	-5.25
941	1		-6.75	-7.75	-7.75
942	1		-1	-1.25	-1.25
943	1		-5.5	-4.5	-5.5
944	1		-5.75	-4	-5.75
945	1		0	0	0
946		2	-5	-5.25	-5.25
947		2	-4.25	-4.75	-4.75
948	1		-2.5	-2.75	-2.75
949	1		-4.5	-4.25	-4.5
950		2	-5.75	-5	-5.75
951	1		-0.25	-0.25	-0.25
952		2	-4.5	-4.5	-4.5
953	1		-2.5	-2	-2.5
954	1		-0.25	-0.25	-0.25
955		2	4.25	4.25	4.25
956	1		-0.25	-0.25	-0.25
957		2	0.25	-0.25	-0.25
958		2	-0.25	0	-0.25
959	1		-2.75	-2.5	-2.75
960	1		-5.75	-5.75	-5.75
961		2	-4.25	-5.25	-5.25
962	1		-3.75	-4.75	-4.75
963	1		-2.25	-2	-2.25
964	1		0.25	0	0
965	1		-3	-5.5	-5.5
966	1		-1.5	-2.5	-2.5
967	1		-5	-3.75	-5
968		2	-0.25	0.25	-0.25
969	1		-0.25	-0.25	-0.25
970	1		-3	-2	-3
971		2	-3.5	-4.5	-4.5
972	1		-0.25	0	-0.25
973		2	-4	-5.25	-5.25
974	1		0.25	0.25	0.25
975	1		-0.25	0	-0.25
976	1		-4.25	-2.25	-4.25
977		2	-4	-5.25	-5.25
978		2	-4.5	-4.75	-4.75
979	1		-9.5	-7.5	-9.5
980	1		-0.5	-0.5	-0.5
981		2	-2.75	-5.75	-5.75
982	1		0.25	-0.25	-0.25
983		2	-5.5	-5.5	-5.5
984		2	-1.75	-2.5	-2.5
985		2	-7.25	-6.75	-7.25
986	1		-0.25	-0.25	-0.25
987	1		-7.75	-8.75	-8.75
988		2	-2.75	-2.75	-2.75
989		2	-0.5	-0.5	-0.5
990	1		-2	-2.25	-2.25
991	1		-4.25	-4.75	-4.75
992	1		0.25	0.25	0.25
993	1		-1.75	-1.5	-1.75
994	1		-2.5	-2.25	-2.5
995	1		-0.25	0	-0.25
996		2	-6.75	-5.75	-6.75
997	1		0.25	-0.25	-0.25
998		2	-0.25	-0.25	-0.25
999	1		0.25	0.25	0.25
1000		2	-5.25	-5.75	-5.75
1001	1		-0.25	0	-0.25
1002		2	-4.75	-4.25	-4.75
1003	1		-2	-4.25	-4.25
1004		2	0	-0.25	-0.25
1005		2	-4.5	-5.25	-5.25
1006		2	0	-0.25	-0.25
1007	1		-2.75	-2	-2.75
1008		2	-0.5	-0.25	-0.5
1009	1		-9.25	-7.5	-9.25
1010	1		-0.25	-0.25	-0.25
1011	1		-5.75	-5.5	-5.75
1012		2	-5.75	-3.5	-5.75
1013		2	-4.5	-5.25	-5.25
1014		2	-0.25	-0.25	-0.25
1015	1		-5.75	-5.75	-5.75
1016	1		-1	-2.25	-2.25
1017		2	0	0	0
1018	1		-5	-4.5	-5
1019		2	0	-0.5	-0.5
1020		2	-8.25	-6.5	-8.25
1021	1		-5	-5.25	-5.25
1022	1		-2.75	-1.75	-2.75
1023		2	-4.5	-3	-4.5
1024	1		-1.75	-1.75	-1.75
1025	1		-0.25	-0.25	-0.25
1026	1		-0.25	0	-0.25
1027	1		0	0.25	0
1028		2	-1.25	-2.5	-2.5
1029		2	-4.5	-4.5	-4.5
1030		2	-5.25	-4.75	-5.25
1031		2	-0.5	-0.5	-0.5
1032		2	-3	-2.75	-3
1033		2	-3	-4.5	-4.5
1034	1		-0.25	0.25	-0.25
1035		2	-0.25	-0.25	-0.25
1036		2	-0.25	-0.25	-0.25
1037	1		-0.25	0	-0.25
1038	1		-3.75	-4.75	-4.75
1039		2	-3.5	-4.5	-4.5
1040	1		-2.75	-4.5	-4.5
1041	1		-1	-2.75	-2.75
1042	1		-0.25	0	-0.25
1043		2	-2	-1.75	-2
1044	1		0	0	0
1045		2	-3.25	-3.5	-3.5
1046		2	-8.5	-9.25	-9.25
1047		2	0	-0.25	-0.25
1048		2	-8.75	-9.25	-9.25
1049	1		0	-0.25	-0.25
1050	1		0	-0.25	-0.25
1051		2	-4.25	-5.75	-5.75
1052		2	-2	-2.75	-2.75
1053		2	-4.5	-5.5	-5.5
1054	1		-2.75	-2.75	-2.75
1055	1		-1.75	-1.5	-1.75
1056		2	-3.5	-4	-4
1057	1		-2	-2	-2
1058		2	-4.75	-5	-5
1059	1		-0.25	-0.25	-0.25
1060	1		-2.75	-1.5	-2.75
1061		2	-4.25	-5.25	-5.25
1062		2	0.25	0	0
1063		2	-3.75	-5.25	-5.25
1064	1		-9	-7.5	-9
1065	1		-0.25	-0.25	-0.25
1066	1		-4.75	-5.75	-5.75
1067	1		-3.5	-6	-6
1068	1		-5.25	-6	-6
1069	1		-5.75	-3.75	-5.75
1070	1		-0.75	-2.75	-2.75
1071	1		-3.25	-3.75	-3.75
1072	1		-4.75	-5.75	-5.75
1073	1		-4.5	-4.5	-4.5
1074	1		-4	-5.25	-5.25
1075	1		-4.5	-5	-5
1076		2	-0.25	-0.25	-0.25
1077		2	-2.5	-1.75	-2.5
1078		2	-0.25	0	-0.25
1079	1		-0.25	-0.25	-0.25
1080		2	0	-0.25	-0.25
1081		2	-0.5	-0.5	-0.5
1082	1		-2.25	-2.75	-2.75
1083	1		-0.25	-0.25	-0.25
1084		2	-3	-5.75	-5.75
1085	1		-2.5	-2	-2.5
1086		2	-6.75	-7	-7
1087	1		-0.25	0	-0.25
1088	1		-8.25	-7.75	-8.25
1089	1		-0.25	-0.25	-0.25
1090	1		0.25	-0.25	-0.25
1091		2	0	-0.25	-0.25
1092	1		-3.25	-5.5	-5.5
1093		2	-0.25	-0.25	-0.25
1094		2	-0.25	0	-0.25
1095	1		-0.25	-0.25	-0.25
1096	1		-0.75	-2	-2
1097	1		-5.75	-3.75	-5.75
1098	1		-2.25	-2.5	-2.5
1099	1		-1.75	-2.75	-2.75
1100		2	0	0.25	0
1101		2	-0.25	-0.25	-0.25
1102	1		-0.25	0	-0.25
1103	1		-2.25	-2.5	-2.5
1104		2	6.5	5.75	5.75
1105		2	0.25	0.25	0.25
1106		2	-0.25	-0.25	-0.25
1107		2	-5.25	-3.5	-5.25
1108		2	-4.75	-4.5	-4.75
1109		2	-5.75	-5.5	-5.75
1110	1		-5.25	-5	-5.25
1111	1		-5.75	-5.75	-5.75
1112		2	-2.25	-2.25	-2.25
1113	1		0.25	-0.25	-0.25
1114		2	-0.25	-0.25	-0.25
1115	1		-6.25	-7.25	-7.25
1116	1		-5	-3.25	-5
1117		2	-1.75	-2.25	-2.25
1118	1		-5.25	-5.25	-5.25
1119		2	-5.25	-5	-5.25
1120		2	-5.25	-4.25	-5.25
1121		2	0.25	-0.25	-0.25
1122	1		-3	-2.75	-3
1123		2	-4.75	-4.5	-4.75
1124	1		-0.25	0	-0.25
1125	1		-2.5	-2.25	-2.5
1126	1		0	0	0
1127	1		-0.25	-0.5	-0.5
1128	1		-4.5	-5.75	-5.75
1129		2	-4.25	-5.25	-5.25
1130	1		-0.25	-0.25	-0.25
1131		2	-0.5	-0.25	-0.5
1132		2	0	-0.25	-0.25
1133	1		-2.75	-2.25	-2.75
1134	1		-3.25	-4.75	-4.75
1135	1		-0.25	0	-0.25
1136	1		-4	-4.75	-4.75
1137	1		-0.25	-0.25	-0.25
1138		2	-4.5	-5.75	-5.75
1139		2	-5.25	-5.5	-5.5
1140		2	-0.5	-0.25	-0.5
1141	1		-3.25	-5	-5
1142		2	-1.75	-1.5	-1.75
1143		2	0	0	0
1144	1		-5	-5	-5
1145	1		-3.75	-4.25	-4.25
1146	1		-3.25	-5.25	-5.25
1147		2	-3.5	-4.25	-4.25
1148		2	-0.5	0	-0.5
1149		2	0.5	0.25	0.25
1150		2	0	0	0
1151		2	-4.25	-5	-5
1152	1		-0.25	-0.25	-0.25
1153		2	0	-0.25	-0.25
1154	1		-5	-4.25	-5
1155		2	-5.5	-5.5	-5.5
1156	1		-4.5	-5.75	-5.75
1157	1		-0.25	-0.25	-0.25
1158		2	-5.25	-4.75	-5.25
1159		2	-9.5	-9.75	-9.75
1160	1		-0.25	-0.25	-0.25
1161		2	-0.25	-0.25	-0.25
1162	1		-4.5	-4.5	-4.5
1163	1		-2.75	-3.25	-3.25
1164	1		-5.25	-5	-5.25
1165	1		-0.25	0	-0.25
1166		2	-2	-2	-2
1167	1		-1	-2	-2
1168		2	-0.25	-0.25	-0.25
1169	1		-5.25	-5.75	-5.75
1170	1		-0.25	-0.25	-0.25
1171		2	-5.5	-4.75	-5.5
1172	1		-2.25	-3	-3
1173		2	-0.25	0.25	-0.25
1174	1		0	-0.25	-0.25
1175		2	-4.25	-5.25	-5.25
1176		2	-5.5	-3.75	-5.5
1177		2	-2.75	-2	-2.75
1178		2	-4.75	-5.75	-5.75
1179	1		-4.75	-4.25	-4.75
1180	1		0.25	-0.25	-0.25
1181	1		-1.75	-2	-2
1182		2	-5.5	-5	-5.5
1183	1		-3.25	-2.5	-3.25
1184	1		-4	-5.5	-5.5
1185	1		-5.5	-6	-6
1186		2	-2.75	-5.75	-5.75
1187		2	0	-0.25	-0.25
1188	1		-0.25	0	-0.25
1189		2	-4.75	-4	-4.75
1190		2	-9.75	-10.75	-10.75
1191		2	-6	-4.75	-6
1192	1		-8.75	-7.5	-8.75
1193	1		-0.5	0	-0.5
1194		2	-4	-4	-4
1195		2	-3.75	-3.75	-3.75
1196	1		-1.25	-1.25	-1.25
1197		2	-0.25	0	-0.25
1198	1		-2.75	-3.75	-3.75
1199	1		-3	-5.5	-5.5
1200	1		-0.25	-0.5	-0.5
1201		2	0.25	-0.25	-0.25
1202	1		-0.25	0	-0.25
1203		2	-5.5	-2.5	-5.5
1204		2	-7.5	-8	-8
1205	1		-5.75	-5.5	-5.75
1206	1		-4	-5.5	-5.5
1207		2	-4.25	-3.5	-4.25
1208	1		-0.25	0	-0.25
1209		2	-8.5	-7.25	-8.5
1210		2	-4.25	-4.5	-4.5
1211		2	-5.75	-4.25	-5.75
1212	1		-4	-6	-6
1213		2	-7.25	-7.5	-7.5
1214		2	-0.25	-0.25	-0.25
1215		2	-3.25	-5.75	-5.75
1216	1		-2.75	-2.75	-2.75
1217		2	-4.5	-5.5	-5.5
1218		2	-5.25	-4.75	-5.25
1219		2	-1.25	-2.5	-2.5
1220	1		-3.25	-3.25	-3.25
1221		2	-3	-5.5	-5.5
1222		2	-6.25	-7.25	-7.25
1223		2	-3.5	-5.75	-5.75
1224	1		-0.25	0	-0.25
1225	1		-3	-3.5	-3.5
1226		2	-2.5	-5.25	-5.25
1227		2	0	-0.25	-0.25
1228	1		-4.5	-5.75	-5.75
1229		2	-0.25	-0.5	-0.5
1230		2	-0.5	-0.25	-0.5
1231	1		-2.75	-2.75	-2.75
1232	1		-4.25	-5.75	-5.75
1233		2	-5.25	-5.5	-5.5
1234	1		-4.5	-4.75	-4.75
1235	1		-2.75	-4.5	-4.5
1236	1		-0.25	-0.25	-0.25
1237	1		0	0	0
1238	1		-0.25	0	-0.25
1239	1		-0.25	-0.25	-0.25
1240		2	-4.25	-4.25	-4.25
1241		2	-5.25	-4.5	-5.25
1242	1		-5.5	-6.25	-6.25
1243	1		-4.5	-5.75	-5.75
1244	1		-0.25	-0.25	-0.25
1245		2	-2.25	-1.5	-2.25
1246		2	-1.75	-2.5	-2.5
1247	1		-0.75	-2.75	-2.75
1248		2	-5.25	-4.25	-5.25
1249	1		0	-0.25	-0.25
1250		2	-3.25	-3.25	-3.25
1251		2	-4.25	-2.5	-4.25
1252		2	-0.25	0	-0.25
1253		2	-3.5	-5.25	-5.25
1254		2	-5.25	-4	-5.25
1255		2	-5.75	-3.25	-5.75
1256		2	-4.25	-3.25	-4.25
1257	1		-0.75	-2	-2
1258		2	-0.25	-0.5	-0.5
1259	1		0.25	0.25	0.25
1260	1		-9.75	-9	-9.75
1261	1		-7.75	-7.75	-7.75
1262		2	-3	-5.75	-5.75
1263		2	-4.75	-5	-5
1264	1		-5	-5	-5
1265	1		-2.75	-3.25	-3.25
1266	1		-8.75	-8.5	-8.75
1267	1		-0.5	-0.25	-0.5
1268		2	-4.25	-4.75	-4.75
1269		2	-0.25	-0.25	-0.25
1270	1		0.25	-0.25	-0.25
1271	1		-4	-4.5	-4.5
1272	1		-5.25	-5.25	-5.25
1273		2	-0.25	-0.25	-0.25
1274		2	-2	-2.25	-2.25
1275	1		-2	-2.75	-2.75
1276		2	-5	-5.25	-5.25
1277		2	-8.5	-8	-8.5
1278		2	-0.25	0.25	-0.25
1279	1		0	-0.25	-0.25
1280	1		-0.25	-0.25	-0.25
1281		2	-3.25	-5.75	-5.75
1282	1		-0.25	-0.25	-0.25
1283	1		-3.75	-4.5	-4.5
1284	1		-6	-6	-6
1285		2	-0.5	-0.5	-0.5
1286		2	-4.75	-6	-6
1287	1		-2.25	-1	-2.25
1288	1		-2.5	-2.5	-2.5
1289	1		-3.25	-3.25	-3.25
1290		2	-0.25	-0.25	-0.25
1291	1		-5	-5	-5
1292	1		-5.25	-4	-5.25
1293	1		-4.5	-4	-4.5
1294		2	0.25	0	0
1295	1		-5.5	-5.5	-5.5
1296		2	-7.75	-8	-8
1297	1		-5.75	-5.75	-5.75
1298		2	-5	-5	-5
1299		2	-9.75	-7.25	-9.75
1300	1		0	0	0
1301		2	-8.5	-9	-9
1302		2	-5.25	-5.25	-5.25
1303		2	-5.25	-5.25	-5.25
1304	1		-7.5	-9.75	-9.75
1305		2	-0.25	-0.25	-0.25
1306		2	-3.5	-5	-5
1307		2	-2	-3	-3
1308		2	0	-0.25	-0.25
1309		2	-0.5	-0.5	-0.5
1310	1		-0.25	-0.25	-0.25
1311	1		-0.25	0	-0.25
1312	1		-2.25	-2.5	-2.5
1313		2	-4	-5.5	-5.5
1314	1		-4	-4.75	-4.75
1315		2	-5.5	-5	-5.5
1316	1		-3	-2	-3
1317		2	-4.25	-4.25	-4.25
1318	1		-0.25	0	-0.25
1319	1		-4	-4.25	-4.25
1320		2	-7.25	-7.25	-7.25
1321	1		0	0	0
1322		2	-4.75	-6	-6
1323		2	-0.5	-0.5	-0.5
1324	1		-0.25	0.25	-0.25
1325	1		-5.25	-5.25	-5.25
1326	1		0	-0.25	-0.25
1327		2	0	0	0
1328	1		-0.75	-2.25	-2.25
1329		2	-0.25	-0.25	-0.25
1330	1		-1.75	-2	-2
1331	1		-2.5	-3	-3
1332	1		-5.5	-4.25	-5.5
1333	1		-0.25	-0.25	-0.25
1334		2	-8.5	-9	-9
1335	1		-5.5	-5.75	-5.75
1336	1		-4.5	-4.5	-4.5
1337		2	-0.75	-2.5	-2.5
1338	1		-5.25	-5.75	-5.75
1339	1		-2	-1.75	-2
1340	1		-1.5	-2.75	-2.75
1341		2	-5.25	-3	-5.25
1342		2	-0.25	-0.25	-0.25
1343		2	-4.75	-4.75	-4.75
1344	1		-4.5	-4.5	-4.5
1345		2	-6	-3	-6
1346		2	0.25	-0.25	-0.25
1347		2	-2.75	-3.75	-3.75
1348	1		-5.75	-5.75	-5.75
1349	1		-0.25	-0.25	-0.25
1350	1		-2	-3	-3
1351	1		0	-0.25	-0.25
1352		2	-0.25	-0.25	-0.25
1353	1		-4.5	-3	-4.5
1354	1		-0.25	-0.25	-0.25
1355	1		-4.25	-5.5	-5.5
1356	1		0	0	0
1357	1		-2.5	-6	-6
1358		2	-8.75	-8.25	-8.75
1359		2	-5.5	-5.5	-5.5
1360	1		-4.5	-5.5	-5.5
1361		2	-0.25	-0.25	-0.25
1362	1		-0.25	-0.25	-0.25
1363		2	-3.25	-5.75	-5.75
1364	1		-0.25	0	-0.25
1365		2	-4.25	-4.25	-4.25
1366	1		-3	-2.25	-3
1367		2	0	0	0
1368		2	-7.25	-7	-7.25
1369		2	-5.25	-5.5	-5.5
1370	1		-0.25	-0.25	-0.25
1371	1		-0.5	-0.25	-0.5
1372	1		-3.5	-4.25	-4.25
1373		2	0	-0.25	-0.25
1374	1		-5.5	-5.75	-5.75
1375		2	-9.25	-9.5	-9.5
1376		2	-4.5	-3.5	-4.5
1377	1		-3.75	-5.5	-5.5
1378		2	-0.25	-0.25	-0.25
1379	1		-4.5	-5.75	-5.75
1380	1		-0.5	-0.25	-0.5
1381	1		-2.75	-5.75	-5.75
1382		2	-0.25	-0.25	-0.25
1383	1		-1.75	-2.75	-2.75
1384		2	-3	-4.75	-4.75
1385	1		-1	-2.25	-2.25
1386	1		-2.25	-2.5	-2.5
1387		2	0	-0.25	-0.25
1388	1		0	0	0
1389		2	-5.75	-5.5	-5.75
1390		2	-5.5	-4.25	-5.5
1391		2	-6.25	-6.25	-6.25
1392		2	-6.25	-7	-7
1393	1		0.25	0.25	0.25
1394	1		-2.5	-2.5	-2.5
1395		2	-0.25	-0.25	-0.25
1396	1		-0.25	-0.25	-0.25
1397	1		0	-0.25	-0.25
1398		2	-8	-8.25	-8.25
1399	1		-3	-3	-3
1400		2	-5.25	-3.75	-5.25
1401		2	-0.5	-0.5	-0.5
1402	1		0	-0.25	-0.25
1403	1		-5.75	-2.75	-5.75
1404	1		-5.25	-4.75	-5.25
1405		2	-5.5	-5.5	-5.5
1406		2	-0.25	-0.25	-0.25
1407	1		-0.25	-0.25	-0.25
1408		2	-5	-4.5	-5
1409		2	-0.5	-0.25	-0.5
1410	1		-7.25	-6.5	-7.25
1411	1		-4.5	-4.5	-4.5
1412	1		0	0	0
1413		2	-0.25	-0.25	-0.25
1414		2	-1.75	-2.25	-2.25
1415		2	-0.25	0.25	-0.25
1416		2	0	-0.25	-0.25
1417	1		-2.75	-5.5	-5.5
1418		2	-5.5	-4.5	-5.5
1419		2	-0.25	-1.75	-1.75
1420	1		-0.25	-0.25	-0.25
1421		2	-6.25	-3.75	-6.25
1422		2	-1.75	-2.25	-2.25
1423		2	-4	-4.25	-4.25
1424	1		-4.75	-5.25	-5.25
1425	1		-4.5	-5.5	-5.5
1426	1		-4.25	-4.25	-4.25
1427		2	-5.5	-5.75	-5.75
1428		2	-0.25	-0.25	-0.25
1429		2	-0.25	0	-0.25
1430		2	-5.25	-5	-5.25
1431		2	-4.5	-4.75	-4.75
1432	1		-5	-5	-5
1433		2	0	-0.25	-0.25
1434	1		-3.75	-4.5	-4.5
1435	1		-8.75	-8.5	-8.75
1436		2	-2	-1	-2
1437	1		-0.25	0.25	-0.25
1438		2	-4.5	-5.25	-5.25
1439	1		-4.75	-5	-5
1440		2	0	-0.25	-0.25
1441	1		-4.25	-4.5	-4.5
1442	1		-0.5	-0.5	-0.5
1443		2	-4.75	-5.25	-5.25
1444		2	-5.75	-3.25	-5.75
1445	1		-0.25	0	-0.25
1446	1		0	0	0
1447		2	-3.5	-5.5	-5.5
1448	1		-3	-3	-3
1449		2	-2.5	-2.25	-2.5
1450	1		-1.75	-1.75	-1.75
1451		2	-4	-6	-6
1452		2	3.25	2.75	2.75
1453		2	-0.25	-0.5	-0.5
1454		2	-1.25	-1.75	-1.75
1455		2	0	-0.25	-0.25
1456	1		-3.75	-3.75	-3.75
1457		2	0.25	0.25	0.25
1458		2	-5.5	-3.75	-5.5
1459		2	-4.25	-3.75	-4.25
1460	1		-5	-4.5	-5
1461		2	0	-0.25	-0.25
1462	1		-4	-4	-4
1463	1		-0.25	-0.25	-0.25
1464		2	-0.5	-0.5	-0.5
1465		2	0	-0.25	-0.25
1466	1		-5.75	-5.75	-5.75
1467	1		-4.5	-5.5	-5.5
1468		2	-5	-5.5	-5.5
1469	1		-3	-5.75	-5.75
1470		2	-0.75	-1.5	-1.5
1471		2	-0.25	-0.25	-0.25
1472		2	-5.5	-3.5	-5.5
1473	1		0.25	-0.25	-0.25
1474	1		-2.75	-2.5	-2.75
1475		2	-5	-6	-6
1476		2	-4.25	-4.75	-4.75
1477		2	-5.5	-5.5	-5.5
1478		2	-0.25	-0.25	-0.25
1479		2	-4	-4	-4
1480		2	-7.25	-5.5	-7.25
1481	1		-5.5	-4.5	-5.5
1482		2	-0.5	-0.5	-0.5
1483		2	0	0	0
1484	1		0.25	-0.25	-0.25
1485		2	-3.25	-5.75	-5.75
1486	1		-0.25	-0.25	-0.25
1487		2	0	0	0
1488		2	-5	-5	-5
1489	1		-2.25	-3	-3
1490	1		-4.25	-5	-5
1491	1		-3	-3	-3
1492	1		-0.25	-0.25	-0.25
[truncated: 2,344 more rows]

## Sheet: 2015
Refractive status of all the paticipants (2015)
[truncated: 3,681 more rows]

[truncated: 1 more sheets: Total]
